# Supplementary material for: Crystal structures of butyl 2-amino-5-hy­droxy-4-(4-nitro­phen­yl)benzo­furan-3-carboxyl­ate and 2-meth­oxy­ethyl 2-amino-5-hy­droxy-4-(4-nitro­phen­yl)benzo­furan-3-carboxyl­ate
Source: Acta Crystallogr E Crystallogr Commun. 2019 May 24;75(Pt 6):880–7. doi: 10.1107/S205698901900728X (PMC6658937; doi:10.1107/S205698901900728X)
Supplement: Supplementary file 1 [file e-75-00880-sup1.cif]

##############################################################################
#                                                                            #
# This CIF contains the data in a paper accepted for publication in          #
# Acta Crystallographica Section E. It conforms to the requirements of       #
# Notes for Authors for Acta Crystallographica Section E, and has been       #
# peer reviewed under the auspices of the IUCr Commission on Journals.       #
#                                                                            #
# Full details of the Crystallographic Information File format               #
# are given in the paper "The Crystallographic Information File (CIF):       #
# a New Standard Archive File for Crystallography" by S. R. Hall, F. H.      #
# Allen and I. D. Brown [Acta Cryst. (1991), A47, 655-685].                  #
#                                                                            #
# The current version of the core CIF dictionary is obtainable from          #
# ftp://ftp.iucr.org/pub/cif_core.dic.                                       #
#                                                                            #
# Software is freely available for graphical display of the structure(s)     #
# in this CIF. For information consult the CIF software page                 #
# http://www.iucr.org/resources/cif/software.                                #
#                                                                            #
# This file may be used for bona fide research purposes within the           #
# scientific community so long as proper attribution is given to the journal # 
# article from which it was obtained.                                        #
#                                                                            #
##############################################################################
data_global
_audit_creation_method     'SHELXL-2018/3'
_journal_date_recd_electronic     2019-04-02
_journal_date_accepted     2019-05-20
_journal_name_full     'Acta Crystallographica, Section E'
_journal_year     2019
_journal_volume     75
_journal_issue      6
_journal_page_first     880
_journal_page_last     887
_journal_paper_category     GO
_journal_paper_doi     10.1107/S205698901900728X
_journal_coeditor_code     DX2017
loop_
    _publ_contact_author_name
    _publ_contact_author_address
    _publ_contact_author_email
    'Antonio Carella'
;
Dipartimento di Scienze Chimiche
Universit\`a di Napoli 'Federico II'
Complesso di Monte S. Angelo
Via Cinthia
80126 Napoli
Italy
;
 'antonio.carella@unina.it'
_publ_section_title
;
Crystal structures of butyl
2-amino-5-hydroxy-4-(4-nitrophenyl)benzofuran-3-carboxylate and 2-methoxyethyl
2-amino-5-hydroxy-4-(4-nitrophenyl)benzofuran-3-carboxylate
;
loop_
    _publ_author_name
    _publ_author_footnote
    _publ_author_address
    'Diana, Rosita' .
;
Department of Agriculture, University of Napoli Federico II, Via Universit\`a
100, 80055 Portici NA,
Italy
;
    'Tuzi, Angela' .
;
Department of Chemical Sciences, University of Napoli Federico II, Via Cintia,
80126 Napoli,
Italy
;
    'Panunzi, Barbara' .
;
Department of Agriculture, University of Napoli Federico II, Via Universit\`a
100, 80055 Portici NA,
Italy
;
    'Carella, Antonio' .
;
Department of Chemical Sciences, University of Napoli Federico II, Via Cintia,
80126 Napoli,
Italy
;
    'Caruso, Ugo' .
;
Department of Chemical Sciences, University of Napoli Federico II, Via Cintia,
80126 Napoli,
Italy
;
_publ_section_synopsis
;
There are small differences in the molecular geometries of the title compounds
regarding the orientation of methoxyethyl or butyl group. Common features in
the two molecular structures are the presence of an intramolecular
N---H...O~carbonyl~ hydrogen bond and the inclination of nitrobenzene ring to
the benzofuran mean plane.
;
data_BF1
_database_code_depnum_ccdc_archive 'CCDC 1917142'
_audit_creation_method     'SHELXL-2018/3'
_chemical_name_systematic
;
Butyl 2-amino-5-hydroxy-4-(4-nitrophenyl)benzofuran-3-carboxylate
;
_chemical_name_common     ?
_chemical_formula_moiety     'C19 H18 N2 O6'
_chemical_formula_sum     'C19 H18 N2 O6'
_chemical_formula_iupac     'C19 H18 N2 O6'
_chemical_formula_weight     370.35
_chemical_melting_point     ?
_space_group_crystal_system     triclinic
_space_group_name_H-M_alt     'P -1'
_space_group_name_Hall     '-P 1'
loop_
    _space_group_symop_operation_xyz
    'x, y, z'
    '-x, -y, -z'
_cell_length_a     9.4420(16)
_cell_length_b     9.558(3)
_cell_length_c     11.419(2)
_cell_angle_alpha     110.58(2)
_cell_angle_beta     95.669(19)
_cell_angle_gamma     108.863(19)
_cell_volume     886.3(4)
_cell_formula_units_Z     2
_cell_measurement_reflns_used     134
_cell_measurement_theta_min     4.329
_cell_measurement_theta_max     18.738
_cell_measurement_temperature     298(2)
_exptl_crystal_description     needle
_exptl_crystal_colour     yellow
_exptl_crystal_size_max     0.480
_exptl_crystal_size_mid     0.080
_exptl_crystal_size_min     0.010
_exptl_crystal_density_diffrn     1.388
_exptl_crystal_F_000     388
_exptl_absorpt_coefficient_mu     0.105
_exptl_absorpt_correction_type     multi-scan
_exptl_absorpt_process_details
;
(<i>SADABS</i>; Bruker, 2001)
;
_exptl_absorpt_correction_T_min     0.925
_exptl_absorpt_correction_T_max     0.987
_diffrn_ambient_temperature     298(2)
_diffrn_radiation_type     MoK\a
_diffrn_radiation_wavelength     0.71073
_diffrn_radiation_source     'normal-focus sealed tube'
_diffrn_radiation_monochromator     'graphite'
_diffrn_measurement_device_type     'Bruker-Nonius KappaCCD'
_diffrn_measurement_device     'four-circle diffractometer'
_diffrn_measurement_method
;
CCD rotation images, thick slices
;
_diffrn_detector     'CCD plate'
_diffrn_detector_area_resol_mean     9
_diffrn_reflns_number     5854
_diffrn_reflns_av_R_equivalents     0.1045
_diffrn_reflns_av_unetI/netI     0.1489
_diffrn_reflns_theta_min     3.044
_diffrn_reflns_theta_max     24.999
_diffrn_reflns_theta_full     24.999
_diffrn_measured_fraction_theta_max     0.963
_diffrn_measured_fraction_theta_full     0.963
_diffrn_reflns_limit_h_min     -11
_diffrn_reflns_limit_h_max     11
_diffrn_reflns_limit_k_min     -11
_diffrn_reflns_limit_k_max     11
_diffrn_reflns_limit_l_min     -13
_diffrn_reflns_limit_l_max     13
_diffrn_radiation_probe     x-ray
_refine_special_details
;
The alkyl group at O5 is disordered over two orientations.
The two split positions were refined by applying DFIX and SIMU
restraints on bond lengths and displacement parameters.
;
_reflns_number_total     3006
_reflns_number_gt     1212
_reflns_threshold_expression     'I > 2\s(I)'
_refine_ls_structure_factor_coef     Fsqd
_refine_ls_matrix_type     full
_refine_ls_R_factor_all     0.2174
_refine_ls_R_factor_gt     0.0932
_refine_ls_wR_factor_gt     0.1918
_refine_ls_wR_factor_ref     0.2363
_refine_ls_goodness_of_fit_ref     1.212
_refine_ls_restrained_S_all     1.211
_refine_ls_number_reflns     3006
_refine_ls_number_parameters     274
_refine_ls_number_restraints     41
_refine_ls_hydrogen_treatment     mixed
_refine_ls_weighting_scheme     calc
_refine_ls_weighting_details
                      'w=1/[\s^2^(Fo^2^)+(0.0652P)^2^] where P=(Fo^2^+2Fc^2^)/3'
_atom_sites_solution_hydrogens     mixed
_atom_sites_solution_primary     direct
_atom_sites_solution_secondary     difmap
_refine_ls_shift/su_max     0.000
_refine_ls_shift/su_mean     0.000
_refine_diff_density_max     0.231
_refine_diff_density_min     -0.327
_refine_ls_extinction_method     none
_refine_ls_extinction_coef     .
loop_
    _atom_type_symbol
    _atom_type_description
    _atom_type_scat_dispersion_real
    _atom_type_scat_dispersion_imag
    _atom_type_scat_source
    'C' 'C' 0.0033 0.0016
                         'International Tables Vol C Tables 4.2.6.8 and 6.1.1.4'
    'H' 'H' 0.0000 0.0000
                         'International Tables Vol C Tables 4.2.6.8 and 6.1.1.4'
    'N' 'N' 0.0061 0.0033
                         'International Tables Vol C Tables 4.2.6.8 and 6.1.1.4'
    'O' 'O' 0.0106 0.0060
                         'International Tables Vol C Tables 4.2.6.8 and 6.1.1.4'
_computing_data_collection
;
<i>Collect</i> (Nonius, 1999)
;
_computing_cell_refinement
;
Dirax/lsq (Duisenberg <i>et al.</i>, 2000)
;
_computing_data_reduction
;
EvalCCD (Duisenberg <i>et al.</i>, 2003)
;
_computing_structure_solution
;
SIR97 (Altomare <i>et al.</i>, 1999)
;
_computing_structure_refinement
;
SHELXL2018 (Sheldrick, 2015)
;
_computing_molecular_graphics
;
ORTEP-3 for Windows (Farrugia, 2012) and
Mercury (Macrae <i>et al.</i>, 2006)
;
_computing_publication_material
;
WinGX (Farrugia, 2012) and publCIF (Westrip, 2010)
;
loop_
    _atom_site_type_symbol
    _atom_site_label
    _atom_site_fract_x
    _atom_site_fract_y
    _atom_site_fract_z
    _atom_site_U_iso_or_equiv
    _atom_site_adp_type
    _atom_site_calc_flag
    _atom_site_occupancy
    _atom_site_disorder_assembly
    _atom_site_disorder_group
    C C1 1.0745(7) 0.4807(8) 0.8031(6) 0.0708(17) Uani d 1 . .
    C C2 0.9991(6) 0.3911(6) 0.6776(6) 0.0601(15) Uani d 1 . .
    C C3 0.8466(6) 0.3990(6) 0.6666(5) 0.0500(13) Uani d 1 . .
    C C4 0.7108(6) 0.3317(5) 0.5697(5) 0.0478(13) Uani d 1 . .
    C C5 0.5923(6) 0.3826(6) 0.6031(6) 0.0546(14) Uani d 1 . .
    C C6 0.6039(7) 0.4895(6) 0.7249(6) 0.0697(17) Uani d 1 . .
    H H6 0.522787 0.522558 0.741744 0.084 Uiso calc 1 . .
    C C7 0.7321(7) 0.5481(6) 0.8216(6) 0.0671(17) Uani d 1 . .
    H H7 0.740213 0.617845 0.905105 0.081 Uiso calc 1 . .
    C C8 0.8479(6) 0.4976(6) 0.7879(5) 0.0599(15) Uani d 1 . .
    C C9 0.6832(5) 0.2043(6) 0.4439(5) 0.0514(14) Uani d 1 . .
    C C10 0.6654(7) 0.2268(7) 0.3306(6) 0.0727(18) Uani d 1 . .
    H H10 0.671548 0.327540 0.334700 0.087 Uiso calc 1 . .
    C C11 0.6393(7) 0.1055(8) 0.2139(6) 0.0787(19) Uani d 1 . .
    H H11 0.630450 0.122599 0.138677 0.094 Uiso calc 1 . .
    C C12 0.6266(6) -0.0422(7) 0.2106(6) 0.0657(16) Uani d 1 . .
    C C13 0.6403(7) -0.0701(6) 0.3180(6) 0.0711(17) Uani d 1 . .
    H H13 0.630802 -0.172387 0.312089 0.085 Uiso calc 1 . .
    C C14 0.6680(6) 0.0516(6) 0.4354(6) 0.0634(16) Uani d 1 . .
    H H14 0.676691 0.032325 0.509609 0.076 Uiso calc 1 . .
    C C15 1.0806(7) 0.3308(6) 0.5863(6) 0.0588(15) Uani d 1 . .
    C C16 1.0804(7) 0.2212(8) 0.3631(6) 0.0825(19) Uani d 1 . .
    H H16A 1.030642 0.226635 0.287168 0.099 Uiso calc 1 A 1
    H H16B 1.186378 0.298045 0.390155 0.099 Uiso calc 1 A 1
    C C17A 1.0790(8) 0.0602(8) 0.3295(7) 0.103(2) Uani d 0.557(13) B 1
    H H17A 0.975065 -0.019365 0.308210 0.123 Uiso calc 0.557(13) B 1
    H H17B 1.142348 0.054603 0.398655 0.123 Uiso calc 0.557(13) B 1
    C C18A 1.148(3) 0.036(2) 0.2114(16) 0.133(5) Uani d 0.557(13) B 1
    H H18A 1.075824 0.031654 0.141926 0.160 Uiso calc 0.557(13) B 1
    H H18B 1.241883 0.129730 0.232273 0.160 Uiso calc 0.557(13) B 1
    C C19A 1.183(2) -0.1118(16) 0.1655(16) 0.136(6) Uani d 0.557(13) B 1
    H H19A 1.247458 -0.112461 0.235361 0.204 Uiso calc 0.557(13) B 1
    H H19B 1.234537 -0.113113 0.097225 0.204 Uiso calc 0.557(13) B 1
    H H19C 1.088185 -0.205753 0.134145 0.204 Uiso calc 0.557(13) B 1
    C C17B 1.0790(8) 0.0602(8) 0.3295(7) 0.103(2) Uani d 0.443(13) B 2
    H H17C 0.972300 -0.014526 0.293379 0.123 Uiso calc 0.443(13) B 2
    H H17D 1.112223 0.052835 0.409518 0.123 Uiso calc 0.443(13) B 2
    C C18B 1.171(3) -0.004(4) 0.2383(17) 0.141(6) Uani d 0.443(13) B 2
    H H18C 1.270102 0.079386 0.250798 0.169 Uiso calc 0.443(13) B 2
    H H18D 1.187648 -0.095011 0.248124 0.169 Uiso calc 0.443(13) B 2
    C C19B 1.068(3) -0.055(3) 0.111(2) 0.162(7) Uani d 0.443(13) B 2
    H H19D 0.970732 -0.136990 0.102475 0.244 Uiso calc 0.443(13) B 2
    H H19E 1.114365 -0.098113 0.043673 0.244 Uiso calc 0.443(13) B 2
    H H19F 1.050918 0.036411 0.105986 0.244 Uiso calc 0.443(13) B 2
    N N1 1.2139(7) 0.5123(8) 0.8657(6) 0.094(2) Uani d 1 . .
    H H1A 1.283(8) 0.475(8) 0.821(7) 0.112 Uiso d 1 . .
    H H1B 1.255(8) 0.560(8) 0.944(7) 0.112 Uiso d 1 . .
    N N2 0.5962(7) -0.1744(8) 0.0885(6) 0.0949(19) Uani d 1 . .
    O O1 0.9885(5) 0.5479(5) 0.8716(4) 0.0757(12) Uani d 1 . .
    O O2 0.4613(5) 0.3189(5) 0.5099(4) 0.0776(13) Uani d 1 . .
    H H2 0.406(6) 0.356(7) 0.561(5) 0.093 Uiso d 1 . .
    O O3 0.5829(9) -0.1520(9) -0.0083(6) 0.172(3) Uani d 1 . .
    O O4 0.5908(9) -0.3032(7) 0.0850(6) 0.164(3) Uani d 1 . .
    O O5 1.0027(4) 0.2678(5) 0.4653(4) 0.0728(12) Uani d 1 . .
    O O6 1.2162(4) 0.3471(5) 0.6150(4) 0.0753(12) Uani d 1 . .
loop_
    _atom_site_aniso_label
    _atom_site_aniso_U_11
    _atom_site_aniso_U_22
    _atom_site_aniso_U_33
    _atom_site_aniso_U_12
    _atom_site_aniso_U_13
    _atom_site_aniso_U_23
    C1 0.060(4) 0.093(4) 0.064(5) 0.033(4) 0.005(3) 0.035(3)
    C2 0.056(4) 0.075(4) 0.055(4) 0.031(3) 0.009(3) 0.029(3)
    C3 0.055(3) 0.049(3) 0.054(4) 0.025(3) 0.018(3) 0.023(3)
    C4 0.047(3) 0.053(3) 0.047(3) 0.025(3) 0.008(3) 0.018(3)
    C5 0.048(3) 0.049(3) 0.063(4) 0.021(3) 0.007(3) 0.018(3)
    C6 0.059(4) 0.069(4) 0.082(5) 0.036(3) 0.024(3) 0.019(3)
    C7 0.077(5) 0.071(4) 0.059(4) 0.039(3) 0.028(3) 0.020(3)
    C8 0.055(4) 0.064(3) 0.053(4) 0.023(3) 0.002(3) 0.018(3)
    C9 0.044(3) 0.064(3) 0.054(4) 0.031(3) 0.005(2) 0.024(3)
    C10 0.095(5) 0.075(4) 0.064(5) 0.053(3) 0.009(3) 0.030(3)
    C11 0.104(5) 0.095(4) 0.042(4) 0.054(4) 0.003(3) 0.025(3)
    C12 0.071(4) 0.070(4) 0.046(4) 0.035(3) 0.004(3) 0.007(3)
    C13 0.092(5) 0.060(3) 0.065(5) 0.035(3) 0.025(3) 0.023(3)
    C14 0.085(4) 0.060(3) 0.063(4) 0.036(3) 0.025(3) 0.036(3)
    C15 0.053(4) 0.057(3) 0.066(4) 0.021(3) 0.004(3) 0.027(3)
    C16 0.083(5) 0.109(5) 0.082(5) 0.055(4) 0.031(4) 0.049(4)
    C17A 0.110(6) 0.092(5) 0.113(7) 0.059(4) 0.034(5) 0.030(4)
    C18A 0.191(12) 0.135(11) 0.116(11) 0.133(8) 0.046(9) 0.032(7)
    C19A 0.197(13) 0.123(9) 0.116(11) 0.100(9) 0.062(9) 0.039(8)
    C17B 0.110(6) 0.092(5) 0.113(7) 0.059(4) 0.034(5) 0.030(4)
    C18B 0.195(13) 0.137(12) 0.126(11) 0.137(9) 0.038(10) 0.025(9)
    C19B 0.206(14) 0.155(13) 0.127(13) 0.108(10) 0.037(11) 0.023(10)
    N1 0.068(4) 0.129(5) 0.071(4) 0.041(3) -0.011(3) 0.031(4)
    N2 0.118(5) 0.103(5) 0.066(5) 0.064(4) 0.013(4) 0.020(4)
    O1 0.080(3) 0.091(3) 0.050(3) 0.040(2) 0.008(2) 0.018(2)
    O2 0.063(3) 0.091(3) 0.086(3) 0.049(2) 0.016(2) 0.027(2)
    O3 0.267(8) 0.201(6) 0.065(4) 0.165(6) -0.002(5) 0.016(4)
    O4 0.294(9) 0.092(3) 0.119(5) 0.086(5) 0.094(5) 0.033(4)
    O5 0.062(3) 0.102(3) 0.061(3) 0.046(2) 0.019(2) 0.027(2)
    O6 0.050(2) 0.100(3) 0.087(3) 0.041(2) 0.013(2) 0.041(2)
_geom_special_details
;
 All esds (except the esd in the dihedral angle between two l.s. planes)
 are estimated using the full covariance matrix.  The cell esds are taken
 into account individually in the estimation of esds in distances, angles
 and torsion angles; correlations between esds in cell parameters are only
 used when they are defined by crystal symmetry.  An approximate (isotropic)
 treatment of cell esds is used for estimating esds involving l.s. planes.
;
loop_
    _geom_bond_atom_site_label_1
    _geom_bond_atom_site_label_2
    _geom_bond_site_symmetry_2
    _geom_bond_distance
    _geom_bond_publ_flag
    C1 N1 . 1.318(7) ?
    C1 O1 . 1.339(7) ?
    C1 C2 . 1.355(8) ?
    C2 C15 . 1.427(8) ?
    C2 C3 . 1.462(7) ?
    C3 C8 . 1.370(7) ?
    C3 C4 . 1.403(7) ?
    C4 C5 . 1.393(7) ?
    C4 C9 . 1.451(7) ?
    C5 O2 . 1.353(6) ?
    C5 C6 . 1.375(8) ?
    C6 C7 . 1.364(8) ?
    C6 H6 . 0.9300 ?
    C7 C8 . 1.368(7) ?
    C7 H7 . 0.9300 ?
    C8 O1 . 1.386(6) ?
    C9 C14 . 1.386(7) ?
    C9 C10 . 1.387(7) ?
    C10 C11 . 1.359(8) ?
    C10 H10 . 0.9300 ?
    C11 C12 . 1.364(8) ?
    C11 H11 . 0.9300 ?
    C12 C13 . 1.346(8) ?
    C12 N2 . 1.439(8) ?
    C13 C14 . 1.362(7) ?
    C13 H13 . 0.9300 ?
    C14 H14 . 0.9300 ?
    C15 O6 . 1.235(6) ?
    C15 O5 . 1.319(6) ?
    C16 C17B . 1.445(8) ?
    C16 C17A . 1.445(8) ?
    C16 O5 . 1.454(7) ?
    C16 H16A . 0.9700 ?
    C16 H16B . 0.9700 ?
    C17A C18A . 1.530(9) ?
    C17A H17A . 0.9700 ?
    C17A H17B . 0.9700 ?
    C18A C19A . 1.484(9) ?
    C18A H18A . 0.9700 ?
    C18A H18B . 0.9700 ?
    C19A H19A . 0.9600 ?
    C19A H19B . 0.9600 ?
    C19A H19C . 0.9600 ?
    C17B C18B . 1.516(10) ?
    C17B H17C . 0.9700 ?
    C17B H17D . 0.9700 ?
    C18B C19B . 1.487(10) ?
    C18B H18C . 0.9700 ?
    C18B H18D . 0.9700 ?
    C19B H19D . 0.9600 ?
    C19B H19E . 0.9600 ?
    C19B H19F . 0.9600 ?
    N1 H1A . 0.95(7) ?
    N1 H1B . 0.83(7) ?
    N2 O3 . 1.199(8) ?
    N2 O4 . 1.202(7) ?
    O2 H2 . 0.88(2) ?
loop_
    _geom_angle_atom_site_label_1
    _geom_angle_atom_site_label_2
    _geom_angle_atom_site_label_3
    _geom_angle_site_symmetry_1
    _geom_angle_site_symmetry_3
    _geom_angle
    _geom_angle_publ_flag
    N1 C1 O1 . . 116.9(6) ?
    N1 C1 C2 . . 131.4(7) ?
    O1 C1 C2 . . 111.7(5) ?
    C1 C2 C15 . . 119.5(5) ?
    C1 C2 C3 . . 106.0(5) ?
    C15 C2 C3 . . 133.8(5) ?
    C8 C3 C4 . . 118.1(5) ?
    C8 C3 C2 . . 105.0(5) ?
    C4 C3 C2 . . 136.9(5) ?
    C5 C4 C3 . . 116.4(5) ?
    C5 C4 C9 . . 119.3(4) ?
    C3 C4 C9 . . 124.0(5) ?
    O2 C5 C6 . . 120.6(5) ?
    O2 C5 C4 . . 116.7(5) ?
    C6 C5 C4 . . 122.7(5) ?
    C7 C6 C5 . . 121.2(5) ?
    C7 C6 H6 . . 119.4 ?
    C5 C6 H6 . . 119.4 ?
    C6 C7 C8 . . 115.7(5) ?
    C6 C7 H7 . . 122.2 ?
    C8 C7 H7 . . 122.2 ?
    C3 C8 C7 . . 125.7(5) ?
    C3 C8 O1 . . 110.1(5) ?
    C7 C8 O1 . . 124.1(5) ?
    C14 C9 C10 . . 118.2(5) ?
    C14 C9 C4 . . 119.0(5) ?
    C10 C9 C4 . . 122.8(5) ?
    C11 C10 C9 . . 121.7(5) ?
    C11 C10 H10 . . 119.1 ?
    C9 C10 H10 . . 119.1 ?
    C10 C11 C12 . . 117.8(6) ?
    C10 C11 H11 . . 121.1 ?
    C12 C11 H11 . . 121.1 ?
    C13 C12 C11 . . 122.4(5) ?
    C13 C12 N2 . . 118.2(6) ?
    C11 C12 N2 . . 119.4(6) ?
    C12 C13 C14 . . 120.0(5) ?
    C12 C13 H13 . . 120.0 ?
    C14 C13 H13 . . 120.0 ?
    C13 C14 C9 . . 119.8(6) ?
    C13 C14 H14 . . 120.1 ?
    C9 C14 H14 . . 120.1 ?
    O6 C15 O5 . . 121.8(5) ?
    O6 C15 C2 . . 124.0(6) ?
    O5 C15 C2 . . 114.0(5) ?
    C17B C16 O5 . . 113.0(6) ?
    C17A C16 O5 . . 113.0(6) ?
    C17A C16 H16A . . 109.0 ?
    O5 C16 H16A . . 109.0 ?
    C17A C16 H16B . . 109.0 ?
    O5 C16 H16B . . 109.0 ?
    H16A C16 H16B . . 107.8 ?
    C16 C17A C18A . . 101.6(7) ?
    C16 C17A H17A . . 111.5 ?
    C18A C17A H17A . . 111.5 ?
    C16 C17A H17B . . 111.5 ?
    C18A C17A H17B . . 111.5 ?
    H17A C17A H17B . . 109.3 ?
    C19A C18A C17A . . 114.2(11) ?
    C19A C18A H18A . . 108.7 ?
    C17A C18A H18A . . 108.7 ?
    C19A C18A H18B . . 108.7 ?
    C17A C18A H18B . . 108.7 ?
    H18A C18A H18B . . 107.6 ?
    C18A C19A H19A . . 109.5 ?
    C18A C19A H19B . . 109.5 ?
    H19A C19A H19B . . 109.5 ?
    C18A C19A H19C . . 109.5 ?
    H19A C19A H19C . . 109.5 ?
    H19B C19A H19C . . 109.5 ?
    C16 C17B C18B . . 121.7(13) ?
    C16 C17B H17C . . 106.9 ?
    C18B C17B H17C . . 106.9 ?
    C16 C17B H17D . . 106.9 ?
    C18B C17B H17D . . 106.9 ?
    H17C C17B H17D . . 106.7 ?
    C19B C18B C17B . . 101.0(15) ?
    C19B C18B H18C . . 111.6 ?
    C17B C18B H18C . . 111.6 ?
    C19B C18B H18D . . 111.6 ?
    C17B C18B H18D . . 111.6 ?
    H18C C18B H18D . . 109.4 ?
    C18B C19B H19D . . 109.5 ?
    C18B C19B H19E . . 109.5 ?
    H19D C19B H19E . . 109.5 ?
    C18B C19B H19F . . 109.5 ?
    H19D C19B H19F . . 109.5 ?
    H19E C19B H19F . . 109.5 ?
    C1 N1 H1A . . 121(4) ?
    C1 N1 H1B . . 130(5) ?
    H1A N1 H1B . . 109(7) ?
    O3 N2 O4 . . 120.9(7) ?
    O3 N2 C12 . . 119.1(7) ?
    O4 N2 C12 . . 119.9(7) ?
    C1 O1 C8 . . 107.1(5) ?
    C5 O2 H2 . . 96(4) ?
    C15 O5 C16 . . 119.0(5) ?
loop_
    _geom_torsion_atom_site_label_1
    _geom_torsion_atom_site_label_2
    _geom_torsion_atom_site_label_3
    _geom_torsion_atom_site_label_4
    _geom_torsion_site_symmetry_1
    _geom_torsion_site_symmetry_2
    _geom_torsion_site_symmetry_3
    _geom_torsion_site_symmetry_4
    _geom_torsion
    _geom_torsion_publ_flag
    N1 C1 C2 C15 . . . . -8.7(10) ?
    O1 C1 C2 C15 . . . . 170.4(5) ?
    N1 C1 C2 C3 . . . . 179.1(7) ?
    O1 C1 C2 C3 . . . . -1.9(7) ?
    C1 C2 C3 C8 . . . . 1.6(6) ?
    C15 C2 C3 C8 . . . . -169.1(6) ?
    C1 C2 C3 C4 . . . . -176.7(6) ?
    C15 C2 C3 C4 . . . . 12.7(11) ?
    C8 C3 C4 C5 . . . . 5.3(7) ?
    C2 C3 C4 C5 . . . . -176.6(6) ?
    C8 C3 C4 C9 . . . . -168.8(5) ?
    C2 C3 C4 C9 . . . . 9.4(10) ?
    C3 C4 C5 O2 . . . . 179.7(5) ?
    C9 C4 C5 O2 . . . . -6.0(7) ?
    C3 C4 C5 C6 . . . . -1.7(8) ?
    C9 C4 C5 C6 . . . . 172.7(5) ?
    O2 C5 C6 C7 . . . . 176.5(5) ?
    C4 C5 C6 C7 . . . . -2.1(9) ?
    C5 C6 C7 C8 . . . . 2.0(9) ?
    C4 C3 C8 C7 . . . . -5.8(9) ?
    C2 C3 C8 C7 . . . . 175.6(6) ?
    C4 C3 C8 O1 . . . . 177.8(4) ?
    C2 C3 C8 O1 . . . . -0.9(6) ?
    C6 C7 C8 C3 . . . . 2.0(9) ?
    C6 C7 C8 O1 . . . . 177.9(5) ?
    C5 C4 C9 C14 . . . . -106.8(6) ?
    C3 C4 C9 C14 . . . . 67.1(7) ?
    C5 C4 C9 C10 . . . . 70.6(7) ?
    C3 C4 C9 C10 . . . . -115.4(6) ?
    C14 C9 C10 C11 . . . . -2.4(8) ?
    C4 C9 C10 C11 . . . . -179.9(5) ?
    C9 C10 C11 C12 . . . . 1.8(9) ?
    C10 C11 C12 C13 . . . . -0.6(9) ?
    C10 C11 C12 N2 . . . . 178.9(6) ?
    C11 C12 C13 C14 . . . . -0.1(9) ?
    N2 C12 C13 C14 . . . . -179.6(5) ?
    C12 C13 C14 C9 . . . . -0.5(8) ?
    C10 C9 C14 C13 . . . . 1.7(8) ?
    C4 C9 C14 C13 . . . . 179.3(5) ?
    C1 C2 C15 O6 . . . . 4.2(9) ?
    C3 C2 C15 O6 . . . . 173.9(5) ?
    C1 C2 C15 O5 . . . . -169.9(5) ?
    C3 C2 C15 O5 . . . . -0.2(9) ?
    O5 C16 C17A C18A . . . . 173.0(11) ?
    C16 C17A C18A C19A . . . . 171.5(17) ?
    O5 C16 C17B C18B . . . . -171.7(11) ?
    C16 C17B C18B C19B . . . . -81(2) ?
    C13 C12 N2 O3 . . . . 179.7(7) ?
    C11 C12 N2 O3 . . . . 0.1(10) ?
    C13 C12 N2 O4 . . . . -3.4(10) ?
    C11 C12 N2 O4 . . . . 177.1(7) ?
    N1 C1 O1 C8 . . . . -179.4(6) ?
    C2 C1 O1 C8 . . . . 1.3(7) ?
    C3 C8 O1 C1 . . . . -0.2(6) ?
    C7 C8 O1 C1 . . . . -176.7(6) ?
    O6 C15 O5 C16 . . . . -2.1(8) ?
    C2 C15 O5 C16 . . . . 172.2(5) ?
    C17B C16 O5 C15 . . . . 85.4(7) ?
    C17A C16 O5 C15 . . . . 85.4(7) ?
loop_
    _geom_hbond_atom_site_label_D
    _geom_hbond_atom_site_label_H
    _geom_hbond_atom_site_label_A
    _geom_hbond_site_symmetry_A
    _geom_hbond_distance_DH
    _geom_hbond_distance_HA
    _geom_hbond_distance_DA
    _geom_hbond_angle_DHA
    _geom_hbond_publ_flag
    C7 H7 O4 1_566 0.93 2.64 3.444(8) 145.5 yes
    C11 H11 O3 2_655 0.93 2.53 3.237(8) 132.6 yes
    C17B H17D O6 . 0.97 2.74 3.226(8) 111.8 yes
    N1 H1A O6 . 0.95(7) 2.15(7) 2.747(8) 120(6) yes
    O2 H2 O6 1_455 0.88(2) 1.94(3) 2.755(6) 154(6) yes
_shelx_space_group_comment
;
The symmetry employed for this shelxl refinement is uniquely defined
by the following loop, which should always be used as a source of
symmetry information in preference to the above space-group names.
They are only intended as comments.
;
_shelx_estimated_absorpt_T_min     0.951
_shelx_estimated_absorpt_T_max     0.999
_shelx_hkl_file
;
 -11   2   1   -9.06   16.13   1
 -11   2   1   10.24   16.51   1
 -11   2   2    5.81    5.69   1
 -11   2   2   -9.99   16.62   1
 -11   2   3    4.88    5.79   1
 -11   2   3  -15.29   17.60   1
 -11   3   0   72.59   19.43   1
 -11   3   1   -7.13   16.13   1
 -11   3   1    0.32    7.59   1
 -11   3   2    7.73    6.89   1
 -11   3   2   28.73   17.37   1
 -11   3   3   33.99   17.61   1
 -11   3   4   24.01   13.82   1
 -11   4  -1  -13.03   17.18   1
 -11   4  -1    5.34    7.95   1
 -11   4   0   -6.60   17.06   1
 -11   4   1   -5.20    8.03   1
 -11   4   1  -17.98   16.20   1
 -11   4   2    8.70    8.44   1
 -11   4   2  -11.70   17.17   1
 -11   4   3    5.43   14.63   1
 -11   5  -1   40.32   18.67   1
 -11   5  -1   28.73   16.62   1
 -11   5   0  -26.21   17.72   1
 -11   5   1    1.37    8.59   1
 -11   5   1  -25.00   15.60   1
 -11   5   1    7.24   17.16   1
 -11   5   2   -5.20   10.03   1
 -11   5   2   -2.02   17.01   1
 -10  -1   1    1.21   12.14   1
 -10  -1   1   10.30   17.01   1
 -10  -1   2   24.21   18.50   1
 -10  -1   4   29.16   17.82   1
 -10  -1   5   -3.76   17.03   1
 -10  -1   6   21.25   16.87   1
 -10   0  -1    7.45   11.68   1
 -10   0   0    2.53   17.87   1
 -10   0   1   -3.42   16.80   1
 -10   0   1   14.75   13.82   1
 -10   0   2    6.05   18.20   1
 -10   0   3  -12.74   15.85   1
 -10   0   5   -9.92   16.88   1
 -10   0   6   -2.50   15.23   1
 -10   1  -2   -7.67   14.96   1
 -10   1  -2    7.40   13.49   1
 -10   1  -1   -5.81   13.21   1
 -10   1  -1   17.81   17.05   1
 -10   1   0   38.69   17.66   1
 -10   1   0   23.04   13.82   1
 -10   1   1   12.39   14.50   1
 -10   1   1   17.72    5.22   1
 -10   1   2    1.06    3.89   1
 -10   1   2  -25.81   17.48   1
 -10   1   3   12.53   16.21   1
 -10   1   4  -12.18   16.54   1
 -10   1   5   22.75   16.31   1
 -10   1   6   34.69   15.31   1
 -10   1   7    5.76   13.73   1
 -10   2  -3   17.98   15.18   1
 -10   2  -3   11.70   16.48   1
 -10   2  -2   28.84   17.40   1
 -10   2  -2   -9.73   14.73   1
 -10   2  -1   -6.86   14.36   1
 -10   2  -1   10.30   15.92   1
 -10   2   0   35.28   15.68   1
 -10   2   0    2.86   16.46   1
 -10   2   0    9.99    7.52   1
 -10   2   1  -11.97   16.95   1
 -10   2   1   38.81   15.45   1
 -10   2   2    7.13   14.31   1
 -10   2   2   -3.28    5.90   1
 -10   2   3   18.32   16.95   1
 -10   2   3    5.90    6.08   1
 -10   2   4   -5.06   14.49   1
 -10   2   5   13.40   15.15   1
 -10   2   6   -2.31   13.65   1
 -10   2   7    9.86   12.50   1
 -10   3  -4   10.96   16.42   1
 -10   3  -3  -16.65   16.81   1
 -10   3  -2    6.71   15.49   1
 -10   3  -2   -4.93   16.56   1
 -10   3  -1   18.49   14.96   1
 -10   3   0   -4.16    8.00   1
 -10   3   0    3.13   14.90   1
 -10   3   0   22.37   16.74   1
 -10   3   1   37.33   14.79   1
 -10   3   1   -4.45   13.88   1
 -10   3   1   11.90    8.35   1
 -10   3   2    6.20    8.22   1
 -10   3   2   27.35   15.59   1
 -10   3   3    7.34   15.39   1
 -10   3   3   -0.42    7.66   1
 -10   3   4   58.22    9.61   1
 -10   3   5   52.85   17.74   1
 -10   3   6    3.53   15.34   1
 -10   4  -4    6.40   17.91   1
 -10   4  -4   40.32   17.02   1
 -10   4  -3    2.22   16.00   1
 -10   4  -3   19.27   16.51   1
 -10   4  -2    7.95   16.75   1
 -10   4  -2   -3.53   15.94   1
 -10   4  -1   -5.43   15.42   1
 -10   4  -1    7.78    7.70   1
 -10   4  -1   -9.06   16.31   1
 -10   4   0   -1.12   14.69   1
 -10   4   0  -16.32    8.48   1
 -10   4   0   32.26   16.70   1
 -10   4   1    7.62    8.83   1
 -10   4   1   17.81   11.48   1
 -10   4   1   14.21   15.83   1
 -10   4   2    0.77   15.01   1
 -10   4   2    1.14    9.31   1
 -10   4   3    6.60   15.57   1
 -10   4   4    7.78    9.71   1
 -10   4   4  -12.96   16.78   1
 -10   4   6  -12.11   14.82   1
 -10   5  -4   -8.01   15.79   1
 -10   5  -4  -11.29   17.81   1
 -10   5  -3    8.76   16.34   1
 -10   5  -3   10.05   15.15   1
 -10   5  -2    7.40   16.32   1
 -10   5  -1   19.27    8.87   1
 -10   5   0    1.88    9.67   1
 -10   5   0   -5.43   14.63   1
 -10   5   0   16.73   16.77   1
 -10   5   1   28.84    9.99   1
 -10   5   1   25.60   14.27   1
 -10   5   1   13.03   16.46   1
 -10   5   2   28.30   15.32   1
 -10   5   2   53.00   11.65   1
 -10   5   3   32.95   11.94   1
 -10   5   4    5.24   11.63   1
 -10   5   4   -2.82   16.30   1
 -10   5   5    8.01   16.36   1
 -10   5   5   16.40   11.50   1
 -10   6  -4   16.81   19.11   1
 -10   6  -3    6.71   15.95   1
 -10   6  -3   -6.50   16.42   1
 -10   6  -2    1.49    8.00   1
 -10   6  -2    5.38   15.13   1
 -10   6  -2    1.90   16.09   1
 -10   6  -1    2.37   15.43   1
 -10   6  -1   14.21    8.60   1
 -10   6  -1   -6.66   14.55   1
 -10   6   0   15.84   15.68   1
 -10   6   0   -0.50   12.33   1
 -10   6   0    4.08   12.93   1
 -10   6   1   44.36   16.38   1
 -10   6   1   18.75    9.44   1
 -10   6   1    5.34   13.12   1
 -10   6   2    9.00   10.44   1
 -10   6   2    0.90   11.97   1
 -10   6   2    5.29   16.47   1
 -10   6   4    0.86   11.96   1
 -10   7  -4   -6.55   15.16   1
 -10   7  -3    0.72   15.67   1
 -10   7  -3   30.36   16.42   1
 -10   7  -2   31.47   15.48   1
 -10   7  -2   29.92   14.99   1
 -10   7  -2   -1.30    8.89   1
 -10   7  -1   -0.52   13.59   1
 -10   7  -1    3.42    9.10   1
 -10   7   0    0.28   12.25   1
 -10   7   0   -6.55   14.85   1
 -10   7   0   -1.23    8.46   1
 -10   7   1   13.03   12.27   1
 -10   7   1    3.28    9.52   1
 -10   7   2    1.32   12.05   1
 -10   7   2    6.92   10.73   1
 -10   7   2   13.03   15.74   1
 -10   8  -2   -5.02    8.83   1
 -10   8  -2    8.76   14.09   1
 -10   8  -2   21.62   15.35   1
 -10   8  -1    0.71    9.21   1
 -10   8  -1   -0.83   14.60   1
 -10   8  -1   31.25   13.42   1
 -10   8   0   -8.24   14.52   1
 -10   8   0    3.65    8.98   1
  -9  -3   2    3.24    9.29   1
  -9  -3   2   -2.66   17.25   1
  -9  -3   3    3.80   17.94   1
  -9  -3   4   53.44   18.42   1
  -9  -3   5   -4.00   16.60   1
  -9  -3   6    7.45   15.51   1
  -9  -2   0    6.55    9.32   1
  -9  -2   1   19.62   14.71   1
  -9  -2   1    4.20   10.21   1
  -9  -2   2   26.42   16.96   1
  -9  -2   3   29.27   17.96   1
  -9  -2   4    0.26   17.58   1
  -9  -2   5  -27.04   18.10   1
  -9  -2   6   10.30   16.50   1
  -9  -2   7   28.41   14.28   1
  -9  -2   8   27.77   13.07   1
  -9  -1  -2   -7.84   11.76   1
  -9  -1  -1   -2.92    9.75   1
  -9  -1  -1   19.80   16.11   1
  -9  -1   0    4.41   10.50   1
  -9  -1   0   42.12   17.52   1
  -9  -1   1    0.34   16.90   1
  -9  -1   2   36.24   15.65   1
  -9  -1   3   14.67   17.85   1
  -9  -1   4   -1.30   17.21   1
  -9  -1   5   72.25   18.53   1
  -9  -1   6   29.16   16.09   1
  -9  -1   7   22.75   14.12   1
  -9  -1   8  -10.11   12.15   1
  -9   0  -3    1.69   11.44   1
  -9   0  -2    9.12   11.42   1
  -9   0  -2   -0.28   13.36   1
  -9   0  -1  -12.82   16.25   1
  -9   0   0    4.62   11.87   1
  -9   0   1    4.93    3.46   1
  -9   0   2   46.38   19.07   1
  -9   0   3  -13.10   14.62   1
  -9   0   4    2.16   16.05   1
  -9   0   5   33.99   14.11   1
  -9   0   6   46.38   15.12   1
  -9   0   7    7.90   12.76   1
  -9   0   9   -3.17   12.14   1
  -9   1  -4   -1.30   13.34   1
  -9   1  -3   29.48   12.27   1
  -9   1  -3   20.79   12.77   1
  -9   1  -2    1.80   15.65   1
  -9   1  -1    7.78   12.72   1
  -9   1   0   15.05   13.42   1
  -9   1   1   92.93    9.64   1
  -9   1   1  107.74   20.34   1
  -9   1   2   -1.82    4.86   1
  -9   1   2  -27.67   16.94   1
  -9   1   3    8.24   14.41   1
  -9   1   3   16.00    5.20   1
  -9   1   5   11.16   13.43   1
  -9   1   6  -14.36   13.64   1
  -9   1   7   10.05   11.67   1
  -9   1   8   10.76   12.40   1
  -9   2  -5    9.30   14.27   1
  -9   2  -4   19.71   14.83   1
  -9   2  -3   24.50   14.45   1
  -9   2  -2   19.98   17.16   1
  -9   2  -2   -1.37   13.60   1
  -9   2  -1   21.53   14.29   1
  -9   2  -1   10.30   16.69   1
  -9   2   0   32.26    7.50   1
  -9   2   0   26.32   13.34   1
  -9   2   1    6.35    6.20   1
  -9   2   1   -8.47   16.53   1
  -9   2   2   44.76   16.86   1
  -9   2   2    3.35    6.33   1
  -9   2   3    1.93   14.85   1
  -9   2   4   68.56   17.55   1
  -9   2   5    9.73   13.67   1
  -9   2   7   16.24   13.22   1
  -9   2   8    9.61   10.97   1
  -9   3  -5    4.58   15.49   1
  -9   3  -4   18.84   15.54   1
  -9   3  -3   17.47   15.55   1
  -9   3  -3    1.21   16.26   1
  -9   3  -2   27.77   15.49   1
  -9   3  -2   13.69   16.21   1
  -9   3  -1   -5.71   16.01   1
  -9   3   0   13.62   15.79   1
  -9   3   0    9.67    8.15   1
  -9   3   1  -11.42   15.28   1
  -9   3   1   -1.82    7.86   1
  -9   3   2   64.80   10.30   1
  -9   3   3    3.46   15.51   1
  -9   3   3   -2.92    8.00   1
  -9   3   4   21.72   13.79   1
  -9   3   4    5.90    7.82   1
  -9   3   6    7.40   12.02   1
  -9   3   7   -6.97   13.83   1
  -9   4  -6    6.35   17.09   1
  -9   4  -5   22.09   17.77   1
  -9   4  -4   22.00   17.92   1
  -9   4  -3  -13.25   17.04   1
  -9   4  -2   23.72   13.73   1
  -9   4  -1   37.82   16.36   1
  -9   4  -1   31.47   14.81   1
  -9   4   0  -14.98    9.44   1
  -9   4   0    4.00   15.16   1
  -9   4   0    7.29   14.15   1
  -9   4   1    3.24    8.68   1
  -9   4   1   52.42   16.51   1
  -9   4   2  101.20   13.08   1
  -9   4   2  108.16   19.34   1
  -9   4   3   19.18   14.89   1
  -9   4   4   -2.25   14.61   1
  -9   4   4   11.83   10.04   1
  -9   4   5   -1.96   14.50   1
  -9   4   6   10.18   14.55   1
  -9   4   7   16.81   14.92   1
  -9   5  -6   16.89   18.66   1
  -9   5  -5   -6.55   15.16   1
  -9   5  -4   10.82   16.25   1
  -9   5  -3  -17.81   17.30   1
  -9   5  -2   23.52   15.03   1
  -9   5  -1   38.32    8.91   1
  -9   5  -1   18.06   16.15   1
  -9   5   0    3.39   15.42   1
  -9   5   0    7.95   12.46   1
  -9   5   0    6.71    8.81   1
  -9   5   1  -26.73   16.13   1
  -9   5   1    6.30   11.45   1
  -9   5   1   10.96    9.33   1
  -9   5   2   30.25   15.95   1
  -9   5   2   32.83   10.54   1
  -9   5   3   36.36   14.59   1
  -9   5   4    9.73   15.16   1
  -9   5   4   13.54   11.11   1
  -9   5   5   19.01   15.70   1
  -9   5   6   14.14   14.29   1
  -9   5   7   33.29   15.93   1
  -9   6  -5   55.20   18.72   1
  -9   6  -4    4.04   14.63   1
  -9   6  -4   -0.52   17.21   1
  -9   6  -3   13.91   16.64   1
  -9   6  -3   17.89   14.72   1
  -9   6  -2  -14.59   14.97   1
  -9   6  -2    6.92   13.94   1
  -9   6  -1    4.93   13.99   1
  -9   6  -1    8.18   10.18   1
  -9   6  -1   -5.52    8.37   1
  -9   6   0    3.24    8.39   1
  -9   6   0   30.91   12.79   1
  -9   6   0   16.24   14.59   1
  -9   6   1    4.62   14.92   1
  -9   6   1   32.60   12.45   1
  -9   6   1   12.04    9.23   1
  -9   6   2   10.82   10.13   1
  -9   6   2  -15.84   14.89   1
  -9   6   3    9.99   15.17   1
  -9   6   3   24.30   11.04   1
  -9   6   4  -11.16   11.36   1
  -9   6   4  -17.64   15.37   1
  -9   7  -6   -8.82   17.34   1
  -9   7  -5   27.98   16.19   1
  -9   7  -4    4.49   13.82   1
  -9   7  -4    6.97   16.32   1
  -9   7  -3   20.70   14.65   1
  -9   7  -3   19.01   15.52   1
  -9   7  -2   -0.85   13.52   1
  -9   7  -2    9.18    8.97   1
  -9   7  -1    3.92    9.11   1
  -9   7  -1   -3.61    9.31   1
  -9   7  -1    2.62   13.83   1
  -9   7   0   12.04   13.67   1
  -9   7   0    9.55   11.19   1
  -9   7   0   11.70    8.96   1
  -9   7   1    9.73   13.92   1
  -9   7   1   -2.25    8.91   1
  -9   7   1   -3.96    9.55   1
  -9   7   2   13.69   10.51   1
  -9   7   2    8.01   14.60   1
  -9   7   4   17.72   16.08   1
  -9   8  -6   12.32   16.71   1
  -9   8  -4   38.81   16.20   1
  -9   8  -4   15.76   14.05   1
  -9   8  -3    8.58   14.18   1
  -9   8  -2    7.84   13.61   1
  -9   8  -2   -5.43    9.55   1
  -9   8  -2    9.06   13.18   1
  -9   8  -1   -4.37    8.23   1
  -9   8  -1   20.52   12.32   1
  -9   8  -1   -1.14   12.58   1
  -9   8   0   13.76   13.65   1
  -9   8   0    6.25    9.05   1
  -9   8   1   -0.44   10.57   1
  -9   8   1    4.62    9.33   1
  -9   8   1   12.89   14.00   1
  -9   8   2   -1.66   13.65   1
  -9   8   2    9.30    9.76   1
  -9   8   3   28.73   11.15   1
  -9   8   3   -0.83   14.63   1
  -9   8   3    9.86   10.74   1
  -9   9  -4   13.69   14.21   1
  -9   9  -3    1.10   12.01   1
  -9   9  -3   -6.92    9.99   1
  -9   9  -3    4.71   13.71   1
  -9   9  -2   11.70   13.27   1
  -9   9  -2  -12.96    9.50   1
  -9   9  -2   -1.59   10.66   1
  -9   9  -1   13.54    9.13   1
  -9   9   0   -4.54   10.82   1
  -9   9   0   -3.57   10.92   1
  -9   9   0   13.10    8.54   1
  -8  -4   1   33.99   16.32   1
  -8  -4   2   35.64   17.79   1
  -8  -4   3  -14.21   17.79   1
  -8  -4   4   -4.04   16.20   1
  -8  -4   5    6.71   16.06   1
  -8  -4   5   -1.90   12.64   1
  -8  -4   6    5.90   12.25   1
  -8  -4   6    8.94   15.37   1
  -8  -4   7    3.35   11.75   1
  -8  -4   7    1.06   14.32   1
  -8  -4   8   -3.57   12.81   1
  -8  -4   8    4.97   13.20   1
  -8  -3  -1   -2.37    7.79   1
  -8  -3   0    2.56   15.14   1
  -8  -3   0   -3.42    8.07   1
  -8  -3   1    7.67   16.40   1
  -8  -3   1   11.70    8.07   1
  -8  -3   3   85.56   19.80   1
  -8  -3   5   18.49   16.08   1
  -8  -3   6   15.52   16.00   1
  -8  -3   7   13.47   13.51   1
  -8  -3   7   -1.08   13.94   1
  -8  -3   8   11.36   12.47   1
  -8  -3   8   -0.79   11.89   1
  -8  -3   9   10.11   11.19   1
  -8  -3   9   -3.76   13.77   1
  -8  -2  -2   23.33    5.51   1
  -8  -2  -1  -10.89   14.65   1
  -8  -2  -1   -6.66    8.93   1
  -8  -2   0   29.70   16.46   1
  -8  -2   0   11.22    9.51   1
  -8  -2   1   49.70   17.20   1
  -8  -2   1   36.48   10.87   1
  -8  -2   2  -13.32   16.57   1
  -8  -2   3   36.12   15.03   1
  -8  -2   4   29.16   16.09   1
  -8  -2   5    7.51   16.17   1
  -8  -2   6   27.88   15.10   1
  -8  -2   7   13.47   14.17   1
  -8  -2   8   -8.88   11.74   1
  -8  -2   9    6.15   10.81   1
  -8  -2   9   -2.10   13.49   1
  -8  -2  10   -4.12   10.39   1
  -8  -1  -3    2.69    9.54   1
  -8  -1  -1    7.84    9.41   1
  -8  -1  -1   35.52   15.97   1
  -8  -1   0   13.99   11.22   1
  -8  -1   1  203.92   24.85   1
  -8  -1   2    1.44   16.99   1
  -8  -1   3    3.53   15.90   1
  -8  -1   4    8.53   16.76   1
  -8  -1   5   75.17   18.03   1
  -8  -1   6    1.06   13.51   1
  -8  -1   7   25.00   12.00   1
  -8  -1   8    3.50   11.26   1
  -8  -1   9   -0.72   15.20   1
  -8  -1   9   -1.10   11.42   1
  -8  -1  10    3.69    9.06   1
  -8   0  -5   16.32   11.31   1
  -8   0  -4   20.43   11.21   1
  -8   0  -2   10.76   14.96   1
  -8   0  -2    7.51   10.36   1
  -8   0  -1   62.25   13.10   1
  -8   0  -1   51.98   17.45   1
  -8   0   0   18.32   16.44   1
  -8   0   0    1.10   12.62   1
  -8   0   1  186.05   21.01   1
  -8   0   1  136.66   42.08   1
  -8   0   2   97.22   18.93   1
  -8   0   3   13.62   16.24   1
  -8   0   6   -1.51   12.89   1
  -8   0   8   -5.86   11.04   1
  -8   0   9   23.91   11.54   1
  -8   1  -6   28.52   12.82   1
  -8   1  -5   -2.72   13.63   1
  -8   1  -4   22.37   12.01   1
  -8   1  -3   -1.35   13.85   1
  -8   1  -2   10.30   15.41   1
  -8   1  -2    0.69   12.23   1
  -8   1  -1  239.01   27.83   1
  -8   1  -1  234.09   25.40   1
  -8   1   0   73.62   17.16   1
  -8   1   0   75.17   16.30   1
  -8   1   1    2.92   15.25   1
  -8   1   1    1.80    5.33   1
  -8   1   2   33.52   16.33   1
  -8   1   2    5.02    5.73   1
  -8   1   3   48.16    6.80   1
  -8   1   3   79.92   18.06   1
  -8   1   4  117.94   19.55   1
  -8   1   5    1.85   11.64   1
  -8   1   6  -19.89   11.33   1
  -8   1   7   -8.24   10.27   1
  -8   1   8   -3.10   12.25   1
  -8   1   9   12.39   10.42   1
  -8   2  -7   -3.84   14.31   1
  -8   2  -6   19.36   13.90   1
  -8   2  -5   -1.23   12.61   1
  -8   2  -4   12.11   13.50   1
  -8   2  -3    7.73   14.07   1
  -8   2  -1  295.15   30.58   1
  -8   2  -1  295.84   30.96   1
  -8   2   0  252.81   31.48   1
  -8   2   0  318.62   30.70   1
  -8   2   1  -10.30    8.28   1
  -8   2   1    3.69   14.98   1
  -8   2   2   50.27    8.22   1
  -8   2   3   17.31    6.99   1
  -8   2   4   61.31    8.93   1
  -8   2   4   90.82   16.77   1
  -8   2   5   47.33   14.72   1
  -8   2   6   28.62   13.80   1
  -8   2   8   -1.10   11.63   1
  -8   2   9    4.37   11.87   1
  -8   3  -7   -6.60   14.75   1
  -8   3  -6   60.53   17.12   1
  -8   3  -5   10.11   14.95   1
  -8   3  -4   -5.71   15.20   1
  -8   3  -4   28.09   15.79   1
  -8   3  -3  197.12   24.71   1
  -8   3  -3  209.38   24.60   1
  -8   3  -2  217.86   25.98   1
  -8   3  -2  238.70   25.96   1
  -8   3   0    0.28   14.86   1
  -8   3   0   24.60   13.79   1
  -8   3   1   24.11   11.49   1
  -8   3   2  190.72   23.20   1
  -8   3   2  197.40   16.86   1
  -8   3   3    9.99    8.72   1
  -8   3   3   11.83   14.38   1
  -8   3   4   18.58   13.45   1
  -8   3   4   21.53    8.63   1
  -8   3   6   10.30   12.78   1
  -8   3   7   -1.56   12.65   1
  -8   3   8  -21.25   13.28   1
  -8   3   9    5.66   12.38   1
  -8   4  -8   -0.34   15.92   1
  -8   4  -7   -4.62   16.68   1
  -8   4  -6   12.11   16.01   1
  -8   4  -5    1.66   16.77   1
  -8   4  -4   17.98   16.62   1
  -8   4  -3  104.04   19.58   1
  -8   4  -2  248.06   27.72   1
  -8   4  -2  267.00   25.49   1
  -8   4  -1  -17.64   15.88   1
  -8   4  -1   11.76   14.95   1
  -8   4   0   73.79   11.00   1
  -8   4   0   92.35   17.11   1
  -8   4   1   27.88    9.82   1
  -8   4   3  144.00   15.36   1
  -8   4   3  119.46   19.02   1
  -8   4   4   27.14   10.42   1
  -8   4   4   32.49   13.79   1
  -8   4   5   15.37    9.49   1
  -8   4   5   10.63   14.80   1
  -8   4   6   -5.11   14.15   1
  -8   4   7    7.45   14.36   1
  -8   4   8   10.63   13.04   1
  -8   5  -8   20.61   18.16   1
  -8   5  -7   60.68   19.32   1
  -8   5  -6    5.62   17.54   1
  -8   5  -5   44.62   17.23   1
  -8   5  -4   59.29   16.63   1
  -8   5  -4   78.15   18.92   1
  -8   5  -2  129.73   19.36   1
  -8   5   0   49.42   10.40   1
  -8   5   1   36.60   10.16   1
  -8   5   2   39.44   13.69   1
  -8   5   3    0.96   13.29   1
  -8   5   4  -12.53   14.87   1
  -8   5   4   -1.46   10.33   1
  -8   5   5    9.80   11.02   1
  -8   5   5   -6.00   15.63   1
  -8   5   6   14.67   13.71   1
  -8   5   7   16.08   15.24   1
  -8   6  -8   -9.24   18.30   1
  -8   6  -6  -17.47   18.22   1
  -8   6  -5   84.46   19.12   1
  -8   6  -4  203.92   26.28   1
  -8   6  -4  197.96   23.36   1
  -8   6  -3   16.16   15.36   1
  -8   6  -3    9.55   16.07   1
  -8   6  -2   -5.43   14.26   1
  -8   6  -2   30.47   13.36   1
  -8   6  -1   66.59   10.77   1
  -8   6  -1   88.74   15.26   1
  -8   6  -1   73.62   15.79   1
  -8   6   0   78.85   11.54   1
  -8   6   0   78.68   16.68   1
  -8   6   0   81.72   15.01   1
  -8   6   1  147.62   14.58   1
  -8   6   1  155.75   20.22   1
  -8   6   2   30.03    9.97   1
  -8   6   2   15.60   13.75   1
  -8   6   3    0.59   13.81   1
  -8   6   3    7.56   10.12   1
  -8   6   4    4.45   10.68   1
  -8   6   4   19.27   15.45   1
  -8   6   5    8.01   15.62   1
  -8   6   5   14.44   11.48   1
  -8   6   6   10.56   15.73   1
  -8   7  -8    0.18   17.81   1
  -8   7  -7  -16.56   18.07   1
  -8   7  -6   11.42   17.10   1
  -8   7  -5   36.12   16.95   1
  -8   7  -3    8.47   12.69   1
  -8   7  -3    2.37   13.68   1
  -8   7  -2   11.70    9.44   1
  -8   7  -2    8.53   12.61   1
  -8   7  -2    0.04   12.78   1
  -8   7  -1   38.32    9.90   1
  -8   7   1    6.40   13.11   1
  -8   7   2   52.13   13.72   1
  -8   7   2   32.95   10.22   1
  -8   7   3   12.89    9.91   1
  -8   7   3   -6.55   13.26   1
  -8   7   4   23.81    8.98   1
  -8   7   5   25.20   16.16   1
  -8   7   5   -4.88   10.83   1
  -8   8  -7   -7.67   17.45   1
  -8   8  -6   95.45   19.54   1
  -8   8  -5    7.90   11.63   1
  -8   8  -4  -12.53   14.09   1
  -8   8  -4   -0.01   10.99   1
  -8   8  -3    1.72   12.29   1
  -8   8  -2   16.73    9.65   1
  -8   8  -2  -22.28   13.03   1
  -8   8  -1  132.94   14.53   1
  -8   8  -1  138.06   17.62   1
  -8   8   0   10.89   11.35   1
  -8   8   0    6.45   13.00   1
  -8   8   1   -6.10   11.46   1
  -8   8   1   -9.42   10.44   1
  -8   8   1   -8.82    8.97   1
  -8   8   2   44.22   10.77   1
  -8   8   3    9.61    9.80   1
  -8   8   3    8.24    6.95   1
  -8   8   4   11.49   10.17   1
  -8   8   4    1.56   14.70   1
  -8   9  -6    7.24   14.63   1
  -8   9  -5    7.13   13.88   1
  -8   9  -4   -4.37    8.57   1
  -8   9  -4  -10.89   13.53   1
  -8   9  -3   -3.46   12.50   1
  -8   9  -3   16.32   10.02   1
  -8   9  -3   -6.10    9.53   1
  -8   9  -2   -2.40    6.54   1
  -8   9  -2   -9.24   12.16   1
  -8   9  -2  -13.69    8.88   1
  -8   9  -1    7.24   10.54   1
  -8   9  -1   11.70    9.64   1
  -8   9   0   -8.94    9.87   1
  -8   9   0   10.50    8.23   1
  -8   9   1  -15.29   10.48   1
  -8   9   1   -1.90    8.47   1
  -8   9   1   -1.44    9.89   1
  -8   9   2   10.43    8.91   1
  -8   9   2    8.47   10.83   1
  -8   9   2    3.92    9.62   1
  -8  10  -4   17.22   10.38   1
  -8  10  -4   10.56   12.74   1
  -8  10  -3   33.64   10.67   1
  -8  10  -3   26.83    7.87   1
  -8  10  -2   14.06   12.23   1
  -8  10  -2   -2.59    8.44   1
  -8  10  -2   14.29    8.85   1
  -7  -6   4    8.47   15.54   1
  -7  -6   4   -0.67    6.86   1
  -7  -6   5    6.05    8.76   1
  -7  -6   5  -19.62   15.50   1
  -7  -6   6   12.04   10.34   1
  -7  -6   6   27.14   14.48   1
  -7  -5   1    6.30    5.62   1
  -7  -5   1    5.81    5.59   1
  -7  -5   2   20.98    7.33   1
  -7  -5   2   28.41   16.20   1
  -7  -5   2    3.96    7.00   1
  -7  -5   3   -2.37    7.18   1
  -7  -5   3   14.98   16.64   1
  -7  -5   4   -7.56    9.18   1
  -7  -5   4   -6.60   15.52   1
  -7  -5   5    5.90   14.68   1
  -7  -5   6    8.12   14.88   1
  -7  -5   6    2.46   11.15   1
  -7  -5   7   15.60   11.22   1
  -7  -5   7  -12.25   13.44   1
  -7  -5   8   13.18   12.70   1
  -7  -5   9   -0.14   11.48   1
  -7  -4  -1   -4.33    6.61   1
  -7  -4   0    0.35    5.96   1
  -7  -4   1   11.56   15.57   1
  -7  -4   1    1.77    6.06   1
  -7  -4   2   29.81   16.27   1
  -7  -4   3   -2.37   15.37   1
  -7  -4   4   12.32    9.76   1
  -7  -4   4   13.69   15.17   1
  -7  -4   5   18.06   14.88   1
  -7  -4   5    1.28    9.36   1
  -7  -4   6   -5.95   10.20   1
  -7  -4   6  -16.16   14.63   1
  -7  -4   7    3.06   12.95   1
  -7  -4   7   12.11   11.76   1
  -7  -4   8   -3.53   11.13   1
  -7  -4   8   12.74   11.35   1
  -7  -4   9   -7.51   12.38   1
  -7  -4   9   12.11   10.37   1
  -7  -4  10  -11.49   13.22   1
  -7  -4  10   12.18    9.56   1
  -7  -3  -3    1.28    9.02   1
  -7  -3  -3   -9.92    6.43   1
  -7  -3  -2   -1.32    4.95   1
  -7  -3  -1   -2.59    3.25   1
  -7  -3   0   -9.55   14.65   1
  -7  -3   0    5.90    7.92   1
  -7  -3   1    9.67   15.24   1
  -7  -3   2   18.66   15.21   1
  -7  -3   3    5.71   15.73   1
  -7  -3   4   20.16   14.37   1
  -7  -3   5   10.63   14.67   1
  -7  -3   6    3.31   13.76   1
  -7  -3   7   -1.96   11.59   1
  -7  -3   7    7.34   13.28   1
  -7  -3   8  -10.05   11.98   1
  -7  -3   9   30.80   10.43   1
  -7  -3   9   -2.96   11.97   1
  -7  -3  10   -5.34   13.63   1
  -7  -3  10   10.82   10.13   1
  -7  -3  11   -8.35    9.25   1
  -7  -2  -5   -0.22   11.39   1
  -7  -2  -4   -9.00    9.18   1
  -7  -2  -2    3.65    7.83   1
  -7  -2  -1    1.74   11.22   1
  -7  -2  -1   -0.07    7.23   1
  -7  -2   0   12.67    9.47   1
  -7  -2   0   31.25   14.76   1
  -7  -2   1    2.22   15.08   1
  -7  -2   2   21.25   15.67   1
  -7  -2   3   -1.25   14.38   1
  -7  -2   4   15.37   15.37   1
  -7  -2   6  -11.97   13.15   1
  -7  -2   8  -19.54   12.73   1
  -7  -2   8   -0.66   11.47   1
  -7  -2   9    5.86   10.45   1
  -7  -2   9  -18.40   13.04   1
  -7  -2  10   11.97    9.48   1
  -7  -2  11    4.49    9.79   1
  -7  -1  -6   12.74   12.42   1
  -7  -1  -5   -1.80   12.30   1
  -7  -1  -4   24.90   10.18   1
  -7  -1  -3    5.43    8.67   1
  -7  -1  -2    3.31   13.32   1
  -7  -1  -2    4.12    8.97   1
  -7  -1  -1   34.93   15.25   1
  -7  -1   0    3.35    9.26   1
  -7  -1   3   17.22   15.36   1
  -7  -1   4   62.25   16.57   1
  -7  -1   5   16.81   14.43   1
  -7  -1   6   32.26   12.84   1
  -7  -1   7   -7.62    9.60   1
  -7  -1   8   27.46   10.58   1
  -7  -1   9    8.07   10.56   1
  -7  -1   9  -22.66   13.71   1
  -7  -1  10   35.40   11.30   1
  -7   0  -7   -9.92   12.85   1
  -7   0  -5    9.12   10.81   1
  -7   0  -4   16.16   10.13   1
  -7   0  -3    9.86   10.30   1
  -7   0  -2   22.09   10.43   1
  -7   0  -1   14.06   15.38   1
  -7   0  -1    6.60   10.43   1
  -7   0   0   13.10   10.50   1
  -7   0   0   20.52   14.31   1
  -7   0   1    5.52    4.32   1
  -7   0   1  -27.46   14.67   1
  -7   0   2  167.18   21.98   1
  -7   0   3   67.24   15.91   1
  -7   0   4   56.10   14.98   1
  -7   0   5   77.09   15.28   1
  -7   0   6   -0.23   12.54   1
  -7   0   7    0.36   10.94   1
  -7   0   8   12.32   11.44   1
  -7   0   9   10.76   10.69   1
  -7   0  10  -20.07   14.43   1
  -7   0  10   -1.28    9.58   1
  -7   0  11   -7.02   10.18   1
  -7   1  -8   31.02   14.93   1
  -7   1  -6   22.09   12.60   1
  -7   1  -3   15.05   13.66   1
  -7   1  -3   32.72   13.61   1
  -7   1  -2   24.70   12.82   1
  -7   1  -1    6.50   11.58   1
  -7   1  -1   12.74   15.28   1
  -7   1   1   24.40    6.52   1
  -7   1   2   51.12   16.02   1
  -7   1   2   51.98    6.78   1
  -7   1   3  130.87   15.56   1
  -7   1   3  138.53   20.01   1
  -7   1   4  129.50   17.75   1
  -7   1   5   20.70   13.47   1
  -7   1   7   12.96   11.66   1
  -7   1   9   89.11   14.73   1
  -7   1  10    3.28    9.99   1
  -7   1  10  -24.40   15.12   1
  -7   1  11    0.32    8.79   1
  -7   2  -8   29.27   14.93   1
  -7   2  -7  -12.39   14.08   1
  -7   2  -5   27.88   13.41   1
  -7   2  -4    2.96   13.35   1
  -7   2  -3   44.36   15.32   1
  -7   2  -3   59.44   16.65   1
  -7   2  -2  107.33   16.37   1
  -7   2  -2  100.80   15.26   1
  -7   2  -1    8.07   14.54   1
  -7   2   0  150.31   18.39   1
  -7   2   1   62.41    9.32   1
  -7   2   1   57.76   15.35   1
  -7   2   2   70.22    8.88   1
  -7   2   2   65.93   12.99   1
  -7   2   3  149.82   12.97   1
  -7   2   3  145.68   18.83   1
  -7   2   4  221.12   22.01   1
  -7   2   4  172.13   15.48   1
  -7   2   5   19.10   13.20   1
  -7   2   6   42.90   12.71   1
  -7   2   7   12.46   10.73   1
  -7   2   8   22.75   12.21   1
  -7   2   9   -4.12   10.76   1
  -7   2  10    3.57    9.75   1
  -7   2  10   -2.43   15.97   1
  -7   3  -9   -9.67   16.30   1
  -7   3  -7   16.65   14.44   1
  -7   3  -6   45.29   16.15   1
  -7   3  -5   69.89   17.22   1
  -7   3  -4   -7.62   13.80   1
  -7   3  -4  -14.14   15.27   1
  -7   3  -3    5.38   15.50   1
  -7   3  -3   10.89   14.85   1
  -7   3  -2   87.80   16.68   1
  -7   3  -2  109.62   17.17   1
  -7   3  -1   10.11   14.06   1
  -7   3  -1   30.36   13.55   1
  -7   3   0   -3.06   13.30   1
  -7   3   1   -3.61   13.72   1
  -7   3   1    1.21    7.77   1
  -7   3   2  109.41   11.51   1
  -7   3   2   81.00   14.76   1
  -7   3   3    4.88   11.01   1
  -7   3   3    1.64    8.01   1
  -7   3   4    4.80    9.90   1
  -7   3   4   15.60    7.90   1
  -7   3   5   10.24   13.76   1
  -7   3   7   14.29   12.32   1
  -7   3   8   15.21   11.86   1
  -7   3   9   25.30   11.17   1
  -7   3  10   -2.82   15.62   1
  -7   3  10   -0.79   10.27   1
  -7   4  -9    7.08   16.76   1
  -7   4  -8   -7.45   16.71   1
  -7   4  -7    7.40   16.48   1
  -7   4  -6   18.15   16.27   1
  -7   4  -5    0.88   15.47   1
  -7   4  -4  226.50   23.78   1
  -7   4  -4  194.88   25.13   1
  -7   4  -2    1.37   10.20   1
  -7   4  -2   22.94   12.93   1
  -7   4  -1   21.62   12.09   1
  -7   4  -1   -5.02   12.45   1
  -7   4   0   10.05   12.93   1
  -7   4   0    3.24    7.99   1
  -7   4   1  147.62   14.58   1
  -7   4   1  144.72   18.53   1
  -7   4   2  280.90   27.49   1
  -7   4   2  298.25   22.80   1
  -7   4   3  108.58   12.92   1
  -7   4   3   95.84   17.23   1
  -7   4   4    6.55    9.57   1
  -7   4   4   -9.12   13.53   1
  -7   4   6   11.49   14.24   1
  -7   4   7   41.22   14.12   1
  -7   4   8   10.11   12.34   1
  -7   4   9    1.25   11.45   1
  -7   5  -9   48.44   18.37   1
  -7   5  -8    7.29   17.50   1
  -7   5  -7   51.84   17.71   1
  -7   5  -6   25.00   17.00   1
  -7   5  -5   18.32   16.95   1
  -7   5  -4  176.09   23.09   1
  -7   5  -4  222.31   26.24   1
  -7   5  -3   45.16   15.05   1
  -7   5  -2  -17.56   13.74   1
  -7   5  -2  -11.63   13.37   1
  -7   5  -1  115.99   16.16   1
  -7   5  -1  101.40   16.31   1
  -7   5   0    5.81    8.15   1
  -7   5   0    9.99   11.44   1
  -7   5   1   -2.02   12.61   1
  -7   5   2   89.49   11.92   1
  -7   5   2   69.72   15.20   1
  -7   5   3    0.24    9.30   1
  -7   5   3   14.98   13.93   1
  -7   5   4   29.92   10.28   1
  -7   5   7   -3.72   13.36   1
  -7   5   8  -18.75   12.82   1
  -7   6  -9   13.76   18.62   1
  -7   6  -8   12.39   16.83   1
  -7   6  -7   36.00   18.36   1
  -7   6  -6   -8.35   16.18   1
  -7   6  -4   15.05   12.88   1
  -7   6  -4    6.97   15.58   1
  -7   6  -3   38.94   13.48   1
  -7   6  -2  -20.43   12.29   1
  -7   6  -2   10.76   11.81   1
  -7   6  -1   12.46   11.30   1
  -7   6  -1   14.67    7.12   1
  -7   6   0   68.72   14.42   1
  -7   6   0   65.93   12.83   1
  -7   6   0   80.28   10.75   1
  -7   6   1  161.04   18.02   1
  -7   6   1  134.33   13.44   1
  -7   6   1  148.84   17.32   1
  -7   6   2   45.02   13.82   1
  -7   6   2   60.06   10.69   1
  -7   6   3   63.68   11.49   1
  -7   6   4    8.82    9.80   1
  -7   6   5    6.40   14.57   1
  -7   6   5   16.08   10.11   1
  -7   6   6    2.43   15.85   1
  -7   6   7   -0.62   12.61   1
  -7   7  -9   18.49   19.09   1
  -7   7  -8   42.51   18.13   1
  -7   7  -7   10.30   16.88   1
  -7   7  -6  337.46   34.17   1
  -7   7  -5  131.33   20.40   1
  -7   7  -4   -1.74   10.85   1
  -7   7  -4   -4.71   14.15   1
  -7   7  -3   -3.24    9.04   1
  -7   7  -3    4.67   10.97   1
  -7   7  -2    7.84   11.48   1
  -7   7  -2   -8.41   11.43   1
  -7   7  -1    1.42    5.93   1
  -7   7  -1   -3.84   10.94   1
  -7   7  -1    0.53   10.73   1
  -7   7   0   51.27   11.03   1
  -7   7   0   34.93    8.98   1
  -7   7   0   53.88   12.33   1
  -7   7   1   42.51   12.52   1
  -7   7   1   41.73    9.04   1
  -7   7   2   10.24    9.02   1
  -7   7   2   17.31   12.23   1
  -7   7   3   43.56   10.69   1
  -7   7   4    1.39   14.37   1
  -7   7   4    4.84    9.55   1
  -7   7   5   -1.23   15.34   1
  -7   7   6    1.25   14.58   1
  -7   8  -9   15.68   17.19   1
  -7   8  -8   -6.55   17.66   1
  -7   8  -7   24.21   17.12   1
  -7   8  -6    8.24   12.00   1
  -7   8  -4    6.76   12.74   1
  -7   8  -4    7.40    7.78   1
  -7   8  -3   10.63   10.56   1
  -7   8  -3    1.82   11.58   1
  -7   8  -2    1.51   10.38   1
  -7   8  -2    4.00    6.32   1
  -7   8  -1   50.98    9.57   1
  -7   8   0    2.99    9.96   1
  -7   8   0    8.35    9.42   1
  -7   8   1   32.04    8.72   1
  -7   8   1   28.62   10.27   1
  -7   8   2   13.40    8.42   1
  -7   8   2   -0.44   11.15   1
  -7   8   2   10.24    8.51   1
  -7   8   3   -5.76   13.01   1
  -7   8   3   27.67    9.26   1
  -7   8   4    0.32    8.95   1
  -7   8   5    9.24   13.92   1
  -7   9  -8   19.98   16.45   1
  -7   9  -7   67.40   17.24   1
  -7   9  -6   -7.90   14.67   1
  -7   9  -3   20.52    7.97   1
  -7   9  -3   29.81   12.12   1
  -7   9  -2    4.84   11.22   1
  -7   9  -2   -7.02    8.27   1
  -7   9  -1   18.23    9.31   1
  -7   9  -1   26.21   10.55   1
  -7   9   0   -7.56    8.31   1
  -7   9   0   17.72    7.75   1
  -7   9   0   -5.43    8.90   1
  -7   9   1   -2.69    8.79   1
  -7   9   1    4.33    9.32   1
  -7   9   1   14.44    8.06   1
  -7   9   2   -6.60    8.64   1
  -7   9   2   15.92   10.85   1
  -7   9   2    9.73    7.24   1
  -7   9   3   14.59    8.25   1
  -7   9   3   -3.06    9.06   1
  -7   9   3  -16.97   11.21   1
  -7  10  -5   -0.03   11.73   1
  -7  10  -4    9.86   11.87   1
  -7  10  -4   -8.47    9.84   1
  -7  10  -3    8.76    9.00   1
  -7  10  -3    2.96    5.26   1
  -7  10  -3   10.76   11.02   1
  -7  10  -2    4.08    6.06   1
  -7  10  -2    6.66   10.47   1
  -7  10  -2   -3.76    7.88   1
  -7  10  -1    7.73    7.73   1
  -7  10  -1    8.47   10.24   1
  -7  10   0   -2.28    6.22   1
  -7  10   0    2.25    9.81   1
  -7  10   0    9.61    7.94   1
  -6  -7   4    1.64   13.26   1
  -6  -7   5   14.36   13.57   1
  -6  -7   5   -7.45    6.82   1
  -6  -7   6  -15.13   12.84   1
  -6  -7   6  -10.11    8.46   1
  -6  -7   7   45.70   13.11   1
  -6  -6   2    0.05    4.41   1
  -6  -6   2   -1.35    5.34   1
  -6  -6   3    6.55    6.09   1
  -6  -6   3   18.84   14.50   1
  -6  -6   4    1.96   14.42   1
  -6  -6   4   -8.76    6.28   1
  -6  -6   5  -13.10   13.97   1
  -6  -6   5    1.08    7.72   1
  -6  -6   6   -0.24   12.62   1
  -6  -6   6   -4.54    8.43   1
  -6  -6   7   23.52   12.90   1
  -6  -6   7    1.37    9.38   1
  -6  -6   8   -1.23   12.10   1
  -6  -6   8   -5.15   10.17   1
  -6  -6   9   -7.29   10.48   1
  -6  -6   9    7.24   10.17   1
  -6  -5  -2  -11.70    5.81   1
  -6  -5   1    5.24    4.53   1
  -6  -5   1    5.48    4.54   1
  -6  -5   2   -0.83   13.74   1
  -6  -5   2    2.34    5.78   1
  -6  -5   3   11.90    6.35   1
  -6  -5   4   -0.98    7.92   1
  -6  -5   5    5.34    7.81   1
  -6  -5   5    6.97   14.10   1
  -6  -5   6  -10.30   13.35   1
  -6  -5   6    2.99    9.03   1
  -6  -5   7   16.08   12.75   1
  -6  -5   7   -2.72    9.80   1
  -6  -5   8   13.99   10.85   1
  -6  -5   8    7.62   10.49   1
  -6  -5   9  -13.99   11.00   1
  -6  -5   9    5.48    9.73   1
  -6  -5  10    1.02   11.17   1
  -6  -4  -4   -2.37    6.90   1
  -6  -4  -2   59.29    7.55   1
  -6  -4  -1   -1.06    5.64   1
  -6  -4   0    8.47    5.59   1
  -6  -4   1    3.50    6.06   1
  -6  -4   1    8.01   13.70   1
  -6  -4   2    7.67   14.68   1
  -6  -4   3    4.04   13.91   1
  -6  -4   4  -21.62   14.79   1
  -6  -4   5   -3.46    8.15   1
  -6  -4   6    6.76    9.26   1
  -6  -4   6   31.92   13.33   1
  -6  -4   7   -6.86   10.01   1
  -6  -4   7   -1.19   11.18   1
  -6  -4   8   23.14   10.00   1
  -6  -4   8   -5.62   10.71   1
  -6  -4   9    2.76   10.92   1
  -6  -4   9   -2.69    9.81   1
  -6  -4  10    7.40    9.03   1
  -6  -4  10    4.12   11.90   1
  -6  -4  11    6.81   12.48   1
  -6  -4  11   -1.66    8.44   1
  -6  -3  -5   -4.75    7.32   1
  -6  -3  -3   13.40    6.95   1
  -6  -3  -2   42.51    6.39   1
  -6  -3  -2   38.07    7.77   1
  -6  -3  -1   25.10    4.51   1
  -6  -3  -1   12.25    7.07   1
  -6  -3   0    6.30    6.43   1
  -6  -3   0  -12.11   13.43   1
  -6  -3   2   47.33   15.41   1
  -6  -3   3   41.34   15.43   1
  -6  -3   4    4.12   13.84   1
  -6  -3   5   23.91   13.99   1
  -6  -3   6   27.67   11.15   1
  -6  -3   8   -6.71   11.50   1
  -6  -3   8   10.63    9.78   1
  -6  -3   9    5.62   11.76   1
  -6  -3   9    7.45    9.39   1
  -6  -3  10    1.88    8.33   1
  -6  -3  10    7.13   12.76   1
  -6  -3  11   26.21   10.04   1
  -6  -3  11   38.44   14.88   1
  -6  -2  -6    3.50    8.60   1
  -6  -2  -5    5.95   10.05   1
  -6  -2  -4   61.94   12.12   1
  -6  -2  -3   13.54    8.17   1
  -6  -2  -2   -1.85    8.02   1
  -6  -2  -1   37.33   13.93   1
  -6  -2   0    8.29    7.26   1
  -6  -2   0   -4.62   13.63   1
  -6  -2   1   11.83   14.17   1
  -6  -2   2    3.31   13.72   1
  -6  -2   4   25.20   13.96   1
  -6  -2   5   46.38   14.71   1
  -6  -2   6   76.21   12.92   1
  -6  -2   7    5.15   11.17   1
  -6  -2   8    0.49   11.63   1
  -6  -2   9   -1.66    8.95   1
  -6  -2   9  -22.75   13.17   1
  -6  -2  10    3.13    9.03   1
  -6  -2  10   -0.52   12.92   1
  -6  -2  11   31.02   10.14   1
  -6  -2  12   16.73    9.41   1
  -6  -1  -6   11.63   12.96   1
  -6  -1  -4  176.09   18.58   1
  -6  -1  -3  178.49   18.44   1
  -6  -1  -2    1.42   12.52   1
  -6  -1  -2    6.76    8.48   1
  -6  -1  -1   12.89   14.22   1
  -6  -1  -1   24.90    9.28   1
  -6  -1   0  -13.76   13.88   1
  -6  -1   1    2.59   13.56   1
  -6  -1   2    3.42   13.73   1
  -6  -1   3   42.77   14.78   1
  -6  -1   4    6.15   12.70   1
  -6  -1   5  123.88   16.47   1
  -6  -1   6   11.63   11.66   1
  -6  -1   7    3.92   10.18   1
  -6  -1   8  -11.02   13.21   1
  -6  -1   9   66.75   12.42   1
  -6  -1   9   64.48   15.10   1
  -6  -1  11   -2.25   13.59   1
  -6  -1  11   10.63    8.80   1
  -6  -1  12   -2.82    8.67   1
  -6   0  -8   14.14   12.86   1
  -6   0  -7   -7.56   12.98   1
  -6   0  -5   51.27   11.89   1
  -6   0  -4    5.43   10.30   1
  -6   0  -3   -3.35    9.77   1
  -6   0  -2   -3.53    9.25   1
  -6   0  -2    9.55   13.41   1
  -6   0  -1   45.83   14.22   1
  -6   0   1  370.95   35.82   1
  -6   0   2   -0.90   12.43   1
  -6   0   3   39.06   13.50   1
  -6   0   4  136.89   17.55   1
  -6   0   5   36.60   11.01   1
  -6   0   6    0.40   10.81   1
  -6   0   7    1.77    7.50   1
  -6   0   8    2.76   10.33   1
  -6   0   9  199.94   20.64   1
  -6   0   9  203.92   23.99   1
  -6   0  10   45.43   15.64   1
  -6   0  10   44.89   10.85   1
  -6   0  11    7.51   15.23   1
  -6   0  11    2.99    7.85   1
  -6   1  -9    6.10   14.23   1
  -6   1  -7   38.94   13.35   1
  -6   1  -5  373.26   33.23   1
  -6   1  -4   57.76   13.83   1
  -6   1  -3    8.94   11.12   1
  -6   1  -3   11.83   12.73   1
  -6   1  -2    6.00   10.78   1
  -6   1  -1   43.16   14.19   1
  -6   1   0  121.88   15.90   1
  -6   1   1  163.58   13.30   1
  -6   1   1  144.72   18.53   1
  -6   1   2   11.90   12.21   1
  -6   1   2   -2.86    4.80   1
  -6   1   3   32.15    5.67   1
  -6   1   3   51.27   12.03   1
  -6   1   4   14.29   12.02   1
  -6   1   7   52.71   10.60   1
  -6   1   8    9.80    9.95   1
  -6   1   9   -2.76    9.79   1
  -6   1  10  -16.97   14.34   1
  -6   1  10   11.22    9.58   1
  -6   1  11   -7.45   14.63   1
  -6   1  11   -6.86    9.69   1
  -6   2  -9   16.00   15.12   1
  -6   2  -8   15.29   14.39   1
  -6   2  -4    8.64   12.70   1
  -6   2  -3   71.40   15.21   1
  -6   2  -3   70.73   13.79   1
  -6   2  -2   88.92   14.33   1
  -6   2  -1  171.87   18.88   1
  -6   2  -1  153.51   18.34   1
  -6   2   1   -0.05    6.43   1
  -6   2   1   -3.76   11.68   1
  -6   2   2   50.55    7.82   1
  -6   2   3  106.50   11.15   1
  -6   2   3  142.32   16.22   1
  -6   2   4    8.35   11.21   1
  -6   2   6    0.67   11.30   1
  -6   2   7  181.71   19.41   1
  -6   2   8   94.67   14.01   1
  -6   2   9  -20.43   14.28   1
  -6   2   9    7.56    9.46   1
  -6   2  10   11.36   10.24   1
  -6   2  10  -17.64   14.36   1
  -6   2  11    1.04   13.75   1
  -6   3  -9   -3.28   15.82   1
  -6   3  -8   56.10   16.33   1
  -6   3  -7  171.35   23.30   1
  -6   3  -6  191.27   22.96   1
  -6   3  -5   16.16   13.19   1
  -6   3  -3  109.62   16.12   1
  -6   3  -3   89.68   14.77   1
  -6   3  -2   85.19   14.58   1
  -6   3  -2   55.20   14.12   1
  -6   3  -1   -6.55   11.26   1
  -6   3  -1   10.24   11.39   1
  -6   3   0   22.94   12.36   1
  -6   3   1   21.34    7.30   1
  -6   3   2   -3.06    8.96   1
  -6   3   2  -11.70    7.05   1
  -6   3   3    2.13    7.39   1
  -6   3   3   31.70   12.16   1
  -6   3   4  220.23   17.51   1
  -6   3   4  202.49   22.20   1
  -6   3   5  113.85   16.86   1
  -6   3   6   17.14   11.67   1
  -6   3   7   89.87   14.60   1
  -6   3   9  -22.75   14.21   1
  -6   3   9    0.12   10.87   1
  -6   3  10  -14.82   13.71   1
  -6   4 -10    7.18   15.92   1
  -6   4  -9    0.86   15.79   1
  -6   4  -5  108.78   18.15   1
  -6   4  -4  106.09   16.07   1
  -6   4  -4  123.21   17.09   1
  -6   4  -3   23.91   12.91   1
  -6   4  -3    4.75   13.34   1
  -6   4  -2   77.62   14.80   1
  -6   4  -2   85.01   14.38   1
  -6   4  -1   61.00   12.96   1
  -6   4  -1   65.77   12.98   1
  -6   4   0   96.43   14.73   1
  -6   4   0   87.05   10.08   1
  -6   4   1    5.43   10.25   1
  -6   4   1    4.08    7.23   1
  -6   4   2   25.10   11.42   1
  -6   4   3    0.44    8.10   1
  -6   4   3    9.61   12.34   1
  -6   4   4   44.76   14.05   1
  -6   4   4   40.20    9.51   1
  -6   4   5   91.58   15.89   1
  -6   4   6  187.14   20.52   1
  -6   4   7   -6.10   11.95   1
  -6   4   8   -7.84   11.70   1
  -6   4   9  -16.40   13.53   1
  -6   5 -10   -1.49   17.10   1
  -6   5  -9   66.59   18.44   1
  -6   5  -6   11.09   15.52   1
  -6   5  -4   97.81   15.43   1
  -6   5  -4  122.32   17.92   1
  -6   5  -3   14.14   12.48   1
  -6   5  -3   17.72    9.85   1
  -6   5  -2   11.70   11.49   1
  -6   5   0   11.29   10.42   1
  -6   5   0   -0.28    7.43   1
  -6   5   0   22.09   10.15   1
  -6   5   1   -3.76   10.13   1
  -6   5   1    4.41    5.54   1
  -6   5   2   72.93    9.91   1
  -6   5   2   74.13   13.78   1
  -6   5   3   33.87    9.54   1
  -6   5   3   44.76   14.45   1
  -6   5   4    4.37    9.07   1
  -6   5   4    3.65   13.60   1
  -6   5   5  106.50   17.13   1
  -6   5   6   58.98   14.90   1
  -6   5   7  -15.68   12.36   1
  -6   5   8    8.64   11.05   1
  -6   6 -10   34.81   16.64   1
  -6   6  -9   36.97   16.78   1
  -6   6  -8   46.51   17.87   1
  -6   6  -7  101.00   18.69   1
  -6   6  -6    6.50   16.07   1
  -6   6  -5   71.23   17.39   1
  -6   6  -4   59.14   15.38   1
  -6   6  -3   40.58   11.98   1
  -6   6  -3   41.09   13.46   1
  -6   6  -2   27.56   11.13   1
  -6   6  -2   30.36   11.13   1
  -6   6  -1   -7.02   10.44   1
  -6   6  -1   11.56    6.12   1
  -6   6  -1   -3.50    9.72   1
  -6   6   0    2.76    9.93   1
  -6   6   1    9.42    7.43   1
  -6   6   1   -3.84    8.82   1
  -6   6   1    6.60   10.13   1
  -6   6   2    1.96   11.54   1
  -6   6   2   25.00    6.90   1
  -6   6   3  179.56   16.62   1
  -6   6   3  172.40   21.27   1
  -6   6   4  178.49   16.83   1
  -6   6   5   31.25   13.98   1
  -6   6   6  -12.18   12.77   1
  -6   6   7    5.34   12.75   1
  -6   7 -10    8.64   18.05   1
  -6   7  -9   13.62   17.64   1
  -6   7  -7   -0.83   11.36   1
  -6   7  -6  136.66   19.64   1
  -6   7  -5   64.96   15.96   1
  -6   7  -4    2.86    8.28   1
  -6   7  -2    2.66   10.11   1
  -6   7  -1    4.75    8.81   1
  -6   7  -1    0.05    9.47   1
  -6   7   0   30.58   10.51   1
  -6   7   1   24.30    7.49   1
  -6   7   1   15.13    9.10   1
  -6   7   1   -2.07   10.77   1
  -6   7   2  -17.31   11.65   1
  -6   7   2   13.18    8.20   1
  -6   7   3    7.29   13.66   1
  -6   7   4   55.65   16.41   1
  -6   7   5   21.34   13.49   1
  -6   8 -10   31.02   17.60   1
  -6   8  -9    0.45   16.87   1
  -6   8  -8    4.80   15.94   1
  -6   8  -7   72.42   17.70   1
  -6   8  -6   36.12   15.27   1
  -6   8  -5    3.53   10.38   1
  -6   8  -4    9.06   11.98   1
  -6   8  -3    0.38    6.61   1
  -6   8  -3   13.03   10.83   1
  -6   8  -2  -10.18    9.57   1
  -6   8  -2   -8.76    7.34   1
  -6   8  -2    2.22    7.87   1
  -6   8  -1   -1.30    8.94   1
  -6   8  -1    2.40    6.97   1
  -6   8   0    3.46    8.82   1
  -6   8   0   -0.09    8.39   1
  -6   8   1   64.32   12.35   1
  -6   8   1   91.58   10.91   1
  -6   8   1   91.01   12.02   1
  -6   8   2   46.92    9.86   1
  -6   8   2   66.75    9.48   1
  -6   8   3    5.29    7.87   1
  -6   8   3    9.92   12.29   1
  -6   8   3   -2.43    8.02   1
  -6   8   5   11.09   12.99   1
  -6   9  -9   -3.53   11.69   1
  -6   9  -8   47.75   15.89   1
  -6   9  -7   29.38   14.42   1
  -6   9  -6   34.46   13.62   1
  -6   9  -5    7.08   12.24   1
  -6   9  -3    8.82   10.40   1
  -6   9  -3  -11.63    8.39   1
  -6   9  -3    7.40    5.28   1
  -6   9  -2   19.36    8.18   1
  -6   9  -2   36.60   11.25   1
  -6   9  -1   19.36    6.86   1
  -6   9   0  -10.43    6.59   1
  -6   9   1    3.17    7.12   1
  -6   9   2   10.63    7.76   1
  -6   9   2   10.96    8.14   1
  -6   9   2  -11.09    9.06   1
  -6   9   3   -1.23    8.81   1
  -6   9   3    1.02   11.88   1
  -6   9   3    3.31    7.39   1
  -6  10  -6   17.39   12.43   1
  -6  10  -5   -6.76   12.12   1
  -6  10  -4   15.52    9.14   1
  -6  10  -4    0.88   10.55   1
  -6  10  -3   -9.24    7.36   1
  -6  10  -2    3.84    3.92   1
  -6  10  -2    4.28    7.87   1
  -6  10  -2    1.90    9.22   1
  -6  10  -1    4.71    7.33   1
  -6  10  -1   -4.04    4.98   1
  -6  10  -1   12.96    8.93   1
  -6  10   0   -2.37    5.91   1
  -6  10   0    4.71    7.25   1
  -6  10   0   -2.99    8.96   1
  -6  10   1  -10.24    8.58   1
  -6  10   1   12.25    7.91   1
  -6  10   1   -2.62    6.12   1
  -6  11  -5   10.30   10.21   1
  -6  11  -5   17.22   11.45   1
  -6  11  -4   -2.25   10.50   1
  -6  11  -4    6.60    8.74   1
  -6  11  -3  -14.21    8.82   1
  -6  11  -3   -3.84    9.96   1
  -5  -7   4    0.76   11.36   1
  -5  -7   4   12.25    7.21   1
  -5  -7   5    5.86    7.99   1
  -5  -7   5   17.81   13.59   1
  -5  -7   6    4.33    8.11   1
  -5  -7   6    5.24   11.63   1
  -5  -7   7    3.17   11.78   1
  -5  -7   7  -11.76    8.78   1
  -5  -7   8    9.73    9.48   1
  -5  -7   8  -11.76   10.02   1
  -5  -7   9   14.82    9.93   1
  -5  -7   9   20.79    9.67   1
  -5  -6  -2    2.96    6.36   1
  -5  -6   3   16.56    6.59   1
  -5  -6   4   21.34    7.11   1
  -5  -6   4   21.72   13.51   1
  -5  -6   5   15.29   13.29   1
  -5  -6   5    2.22    6.65   1
  -5  -6   6   23.91   11.93   1
  -5  -6   6    1.59    7.53   1
  -5  -6   7    7.18    8.79   1
  -5  -6   8   17.56    9.22   1
  -5  -6   8   11.83   10.11   1
  -5  -6   9    6.81   10.18   1
  -5  -6   9   11.90    9.32   1
  -5  -6  10   -2.76    7.47   1
  -5  -6  11   11.22   11.66   1
  -5  -6  11   -7.67    7.48   1
  -5  -5  -4   -3.20    8.23   1
  -5  -5  -3    3.35    6.19   1
  -5  -5  -2    3.57    5.90   1
  -5  -5  -1    1.23    4.62   1
  -5  -5   1    5.06    3.96   1
  -5  -5   3    7.02    5.78   1
  -5  -5   4   23.52   13.19   1
  -5  -5   4    1.42    6.52   1
  -5  -5   5    6.86   12.42   1
  -5  -5   6   -4.24   12.24   1
  -5  -5   6    2.02    8.43   1
  -5  -5   7   45.70   12.17   1
  -5  -5   8   -4.16    9.38   1
  -5  -5   8   17.39    9.34   1
  -5  -5   9    2.92    7.80   1
  -5  -5   9   -0.67   10.14   1
  -5  -5  10   -5.20   11.04   1
  -5  -5  10  -10.96    8.01   1
  -5  -5  11  -19.89   12.22   1
  -5  -5  11    2.46    7.91   1
  -5  -5  12    3.20    7.34   1
  -5  -4  -4   -2.76    6.77   1
  -5  -4  -3   43.30    7.37   1
  -5  -4  -2    6.10    5.09   1
  -5  -4  -1   -0.45    4.36   1
  -5  -4   0   -4.67    3.72   1
  -5  -4   0    3.80    4.52   1
  -5  -4   2  171.35   20.94   1
  -5  -4   3   28.41   13.11   1
  -5  -4   3    3.96    6.13   1
  -5  -4   4   -2.59    6.67   1
  -5  -4   5    5.57   12.46   1
  -5  -4   5   -0.53    8.03   1
  -5  -4   6    0.40    8.62   1
  -5  -4   6   11.29   11.36   1
  -5  -4   7   40.70   11.10   1
  -5  -4   8  -14.36    9.25   1
  -5  -4   8   -8.07   10.74   1
  -5  -4   9   -4.41   10.54   1
  -5  -4   9   25.60    8.91   1
  -5  -4  10  -18.49   11.70   1
  -5  -4  10   12.39    8.45   1
  -5  -4  11   -2.92    8.65   1
  -5  -4  11   15.13    8.32   1
  -5  -4  12    6.60    8.22   1
  -5  -4  12   -6.71   13.00   1
  -5  -3  -6   18.92    7.39   1
  -5  -3  -5    5.66    4.86   1
  -5  -3  -5    8.01    6.68   1
  -5  -3  -4    2.16    6.67   1
  -5  -3  -3   23.52    7.18   1
  -5  -3  -3   26.11    7.26   1
  -5  -3  -2   77.44    7.57   1
  -5  -3  -2   69.39    9.50   1
  -5  -3  -1    5.62    5.31   1
  -5  -3  -1    5.57    3.82   1
  -5  -3   0    4.41    5.17   1
  -5  -3   0   15.13   11.83   1
  -5  -3   1   65.45   14.40   1
  -5  -3   2   95.65   16.04   1
  -5  -3   3    7.40   12.78   1
  -5  -3   5    5.29    8.79   1
  -5  -3   5   34.69   12.37   1
  -5  -3   6   33.06   11.04   1
  -5  -3   7  104.45   14.92   1
  -5  -3   7  108.58   14.59   1
  -5  -3   8  -14.21   11.16   1
  -5  -3   8    6.92    9.05   1
  -5  -3   9    3.13    8.60   1
  -5  -3   9  -11.49   12.48   1
  -5  -3  11    9.36    7.83   1
  -5  -3  12   -4.67   12.48   1
  -5  -3  12    0.88    7.46   1
  -5  -2  -4   44.09   10.49   1
  -5  -2  -3   22.00    8.91   1
  -5  -2  -2    7.24    6.78   1
  -5  -2  -1   -1.99    6.85   1
  -5  -2  -1  -13.91   12.01   1
  -5  -2   0  157.75   18.09   1
  -5  -2   0  106.71   15.91   1
  -5  -2   1   53.14   13.41   1
  -5  -2   2   91.78   14.18   1
  -5  -2   3    6.97   12.14   1
  -5  -2   4    9.12   12.02   1
  -5  -2   5   78.32   12.92   1
  -5  -2   6   86.68   13.03   1
  -5  -2   7  -18.32   11.13   1
  -5  -2   7    7.24    9.85   1
  -5  -2   8   61.62   10.99   1
  -5  -2   9   10.63    8.28   1
  -5  -2   9  -12.11   12.04   1
  -5  -2  10   -2.92    7.42   1
  -5  -2  10   -6.05   12.79   1
  -5  -2  11  -24.50   14.55   1
  -5  -2  11   -3.76    7.99   1
  -5  -2  12   -0.61   13.73   1
  -5  -2  12    7.67    8.75   1
  -5  -1  -7   41.99   11.92   1
  -5  -1  -6   27.04   10.82   1
  -5  -1  -4  166.41   18.83   1
  -5  -1  -3    4.33    7.74   1
  -5  -1  -2   23.72    8.57   1
  -5  -1  -2   15.84   11.62   1
  -5  -1  -1   42.38   12.89   1
  -5  -1  -1   47.06    9.19   1
  -5  -1   0  629.51   56.70   1
  -5  -1   1  249.32   22.11   1
  -5  -1   2   22.00   12.29   1
  -5  -1   3  118.16   15.65   1
  -5  -1   6   46.51   11.46   1
  -5  -1   7   25.30    9.86   1
  -5  -1   8   75.52   11.82   1
  -5  -1   8   66.75   14.05   1
  -5  -1   9    3.53    7.37   1
  -5  -1   9  -15.21   12.87   1
  -5  -1  10   67.24   16.40   1
  -5  -1  10   59.14   10.92   1
  -5  -1  11    3.06    8.61   1
  -5  -1  11   17.39   14.60   1
  -5  -1  12   -3.46   14.32   1
  -5   0  -9    6.66   13.26   1
  -5   0  -8   53.29   14.16   1
  -5   0  -7   31.92   12.88   1
  -5   0  -5   54.91   11.86   1
  -5   0  -4   33.18   10.14   1
  -5   0  -2    8.58   11.72   1
  -5   0  -2   -1.10    8.17   1
  -5   0  -1   51.41   13.05   1
  -5   0  -1   49.42   10.40   1
  -5   0   0  352.31   32.28   1
  -5   0   1  239.63   22.29   1
  -5   0   1  226.80   25.30   1
  -5   0   2   49.14    4.49   1
  -5   0   3   23.52   10.18   1
  -5   0   4   47.89   10.93   1
  -5   0   5  129.50   14.57   1
  -5   0   6   36.24    9.87   1
  -5   0   7   10.63    8.80   1
  -5   0   8   43.82   10.33   1
  -5   0   9   -0.90    9.39   1
  -5   0  10   10.69   14.58   1
  -5   0  11    4.75   15.26   1
  -5   0  12  -13.03   14.44   1
  -5   1 -10   -4.37   14.76   1
  -5   1  -9    9.36   13.59   1
  -5   1  -7   87.80   15.93   1
  -5   1  -5  136.89   19.42   1
  -5   1  -4   46.24   11.83   1
  -5   1  -3   21.90   11.33   1
  -5   1  -2  256.00   23.68   1
  -5   1  -2  253.13   24.18   1
  -5   1  -1 1096.27  142.37   1
  -5   1  -1 1118.90   97.67   1
  -5   1   0  133.17   15.00   1
  -5   1   1  655.87   56.34   1
  -5   1   1  590.00   50.04   1
  -5   1   2  115.99   13.79   1
  -5   1   2   99.80    8.99   1
  -5   1   3   40.96    9.98   1
  -5   1   3   40.32    5.33   1
  -5   1   4  554.60   46.16   1
  -5   1   5   16.00   10.24   1
  -5   1   6  295.84   24.77   1
  -5   1   7   89.11   12.84   1
  -5   1   8  113.42   16.61   1
  -5   1   9    1.93   13.59   1
  -5   1  10   -2.92   14.02   1
  -5   1  11   -0.45   13.35   1
  -5   2 -10  -13.99   14.29   1
  -5   2  -9   60.22   15.36   1
  -5   2  -8   17.39   14.68   1
  -5   2  -7   86.49   15.62   1
  -5   2  -6   28.62   12.63   1
  -5   2  -4   24.80   11.75   1
  -5   2  -3   92.35   13.84   1
  -5   2  -3   77.44   14.08   1
  -5   2  -2  193.49   20.31   1
  -5   2  -2  219.93   20.76   1
  -5   2  -1  107.54   13.48   1
  -5   2  -1   76.21   11.52   1
  -5   2   0    6.81   10.49   1
  -5   2   1    0.79    5.96   1
  -5   2   1   21.25   10.05   1
  -5   2   2   13.25    9.76   1
  -5   2   2   -4.71    6.16   1
  -5   2   3  202.21   19.62   1
  -5   2   3  192.93   15.28   1
  -5   2   4  100.40   10.42   1
  -5   2   4  123.88   15.36   1
  -5   2   6  319.34   28.23   1
  -5   2   9  -24.21   13.19   1
  -5   2  10  -20.43   14.46   1
  -5   2  11   -6.71   12.79   1
  -5   3 -11   30.25   14.85   1
  -5   3 -10   -0.46   14.89   1
  -5   3  -8   16.16   14.79   1
  -5   3  -7  138.77   19.55   1
  -5   3  -6   12.67   12.96   1
  -5   3  -5   55.50   14.45   1
  -5   3  -4   -3.92   11.88   1
  -5   3  -3   79.92   14.48   1
  -5   3  -3   85.93   13.91   1
  -5   3  -2   30.03   10.96   1
  -5   3  -2   55.06   11.58   1
  -5   3  -1  143.28   15.56   1
  -5   3  -1  152.77   15.82   1
  -5   3   0   -2.10    9.40   1
  -5   3   1   -6.20    6.42   1
  -5   3   1   -8.29    8.76   1
  -5   3   2  264.71   23.43   1
  -5   3   2  270.93   20.08   1
  -5   3   3   40.20   10.78   1
  -5   3   3   42.51    7.69   1
  -5   3   4  103.63   13.64   1
  -5   3   4   99.20   10.16   1
  -5   3   5  198.25   20.84   1
  -5   3   9   -6.92   12.78   1
  -5   3  10    3.20   12.42   1
  -5   4 -11   15.21   15.37   1
  -5   4 -10   42.64   15.54   1
  -5   4  -9   94.48   18.86   1
  -5   4  -8   36.72   15.39   1
  -5   4  -7   15.13   13.30   1
  -5   4  -5   -7.08   12.87   1
  -5   4  -4    5.62   12.51   1
  -5   4  -3  437.65   39.33   1
  -5   4  -3  478.73   41.13   1
  -5   4  -2  315.06   29.11   1
  -5   4  -2  337.46   27.56   1
  -5   4  -1   53.88   10.28   1
  -5   4  -1   53.00   10.92   1
  -5   4   0  121.44   11.68   1
  -5   4   0  129.96   14.14   1
  -5   4   1   57.76   10.79   1
  -5   4   1   69.56    8.84   1
  -5   4   2  198.81   16.92   1
  -5   4   2  230.13   20.33   1
  -5   4   3  118.16   11.96   1
  -5   4   3  100.20   15.42   1
  -5   4   4  386.12   38.91   1
  -5   4   4  428.08   29.79   1
  -5   4   5  395.61   50.12   1
  -5   4   9   -5.02   10.98   1
  -5   4  10  -13.84   12.80   1
  -5   5 -11   18.75   16.02   1
  -5   5 -10   13.40   15.37   1
  -5   5  -9   41.09   16.92   1
  -5   5  -8   91.39   17.21   1
  -5   5  -6   14.36   14.55   1
  -5   5  -5   10.96   13.84   1
  -5   5  -4   27.67   12.73   1
  -5   5  -4    9.06    8.49   1
  -5   5  -3   45.97   12.75   1
  -5   5  -2    3.69    9.56   1
  -5   5  -1   33.87    9.54   1
  -5   5  -1   29.05    9.38   1
  -5   5   0    5.90    7.14   1
  -5   5   0   12.60    8.24   1
  -5   5   1   -7.90    6.74   1
  -5   5   1    2.46    9.01   1
  -5   5   2   52.13   11.99   1
  -5   5   2   35.52    7.99   1
  -5   5   3    5.66   11.38   1
  -5   5   3    9.67    7.90   1
  -5   5   4  121.22   12.33   1
  -5   5   8  -15.60   11.06   1
  -5   6 -10   39.06   17.75   1
  -5   6  -7   17.64   14.70   1
  -5   6  -6   20.79   15.05   1
  -5   6  -5   14.98    9.75   1
  -5   6  -4  121.22   17.18   1
  -5   6  -3   49.56   10.28   1
  -5   6  -3   49.70   12.27   1
  -5   6  -2   75.00   11.78   1
  -5   6  -2   74.30   10.52   1
  -5   6  -1   10.24    8.26   1
  -5   6  -1    7.45    7.92   1
  -5   6  -1  -11.36    7.21   1
  -5   6   0   -3.35    7.94   1
  -5   6   0    9.61    6.88   1
  -5   6   0    4.75    8.20   1
  -5   6   1   12.60    6.67   1
  -5   6   1    7.40    7.18   1
  -5   6   1    4.16    8.94   1
  -5   6   2   36.97   12.65   1
  -5   6   2   43.82    8.34   1
  -5   6   3  469.16   42.02   1
  -5   6   3  376.75   69.10   1
  -5   6   4   40.45    9.16   1
  -5   6   4   35.52   14.54   1
  -5   6   8  -19.54   10.78   1
  -5   7 -11   16.40   14.34   1
  -5   7 -10   -1.49   12.00   1
  -5   7  -9    0.19   14.91   1
  -5   7  -8   16.00   15.28   1
  -5   7  -6   12.74   13.64   1
  -5   7  -3    4.16   10.08   1
  -5   7  -3   -2.19    6.60   1
  -5   7  -2   11.76    9.54   1
  -5   7  -2   -0.72    6.58   1
  -5   7  -1    6.66    8.05   1
  -5   7  -1    3.92    8.63   1
  -5   7  -1   16.08    7.22   1
  -5   7   0   64.96    8.87   1
  -5   7   0   51.98   10.24   1
  -5   7   0   55.35   10.12   1
  -5   7   1   50.13    9.20   1
  -5   7   1   39.31   11.29   1
  -5   7   1   47.33    8.53   1
  -5   7   2  369.41   46.90   1
  -5   7   2  510.31   71.38   1
  -5   7   2  377.91   29.55   1
  -5   7   3   40.20    8.88   1
  -5   7   4    6.76   13.42   1
  -5   7   4    6.71    7.56   1
  -5   7   7   -4.08    9.13   1
  -5   8 -10   27.25   15.03   1
  -5   8  -9   46.51   15.82   1
  -5   8  -7  152.52   18.77   1
  -5   8  -6    6.15   12.10   1
  -5   8  -5    6.97   12.14   1
  -5   8  -3   -4.20    4.71   1
  -5   8  -3   10.76   10.04   1
  -5   8  -2   -2.56    5.82   1
  -5   8  -2    2.28    7.43   1
  -5   8  -2   -7.24    9.63   1
  -5   8  -1   22.09    8.65   1
  -5   8  -1    7.02    6.36   1
  -5   8  -1    4.62    4.82   1
  -5   8   0    5.57    8.45   1
  -5   8   0    8.24    6.72   1
  -5   8   0   -5.90    7.34   1
  -5   8   1  107.74   12.25   1
  -5   8   1   95.65   11.34   1
  -5   8   1   98.41   13.49   1
  -5   8   2   -6.66    9.86   1
  -5   8   3   30.36    8.04   1
  -5   8   4    1.85    7.94   1
  -5   8   4   -9.00   11.34   1
  -5   8   5    7.90   11.63   1
  -5   9 -10   55.06   17.21   1
  -5   9  -9   13.76   15.66   1
  -5   9  -8   13.18   14.08   1
  -5   9  -6   10.24   10.75   1
  -5   9  -4   27.67   10.84   1
  -5   9  -3   28.84    9.88   1
  -5   9  -3   10.50    8.10   1
  -5   9  -2    7.34    7.43   1
  -5   9  -2   -2.40    3.75   1
  -5   9  -1    1.80    5.23   1
  -5   9  -1   13.99    7.18   1
  -5   9  -1   10.18    9.06   1
  -5   9   0   54.17   10.30   1
  -5   9   0   44.36    8.66   1
  -5   9   1   42.77    9.03   1
  -5   9   1   28.84    6.23   1
  -5   9   2   -1.21    9.48   1
  -5   9   2    3.42    6.96   1
  -5   9   2    7.78    7.09   1
  -5   9   3   11.56    9.59   1
  -5   9   3    7.84    7.45   1
  -5   9   3   21.90    7.96   1
  -5  10  -8   -9.73   14.10   1
  -5  10  -7   11.36   11.93   1
  -5  10  -6   13.62   11.81   1
  -5  10  -5    0.67   10.50   1
  -5  10  -4   17.31   10.82   1
  -5  10  -4    8.88    8.40   1
  -5  10  -3   11.49    8.27   1
  -5  10  -3   -3.46    8.93   1
  -5  10  -2   16.32    7.92   1
  -5  10  -1    3.80    8.97   1
  -5  10  -1    7.84    7.45   1
  -5  10   0   12.39    7.96   1
  -5  10   1   45.29    8.75   1
  -5  11  -6   -6.25   12.00   1
  -5  11  -5   29.92   10.50   1
  -5  11  -4   -3.06    9.13   1
  -5  11  -4    0.48    9.77   1
  -5  11  -3    1.42    8.19   1
  -5  11  -3   -2.96    9.15   1
  -5  11  -2   10.11    8.20   1
  -5  11  -2   -1.14    8.88   1
  -4  -8   4   -0.58    6.72   1
  -4  -8   5    8.76    8.88   1
  -4  -8   6    2.59    8.28   1
  -4  -8   6    0.24    7.44   1
  -4  -8   7   -5.52    8.32   1
  -4  -8   7   -9.18    8.61   1
  -4  -8   8   -3.84    9.64   1
  -4  -8   9   -1.10    9.39   1
  -4  -8   9    0.77    7.34   1
  -4  -7   3   -4.04    6.11   1
  -4  -7   4   -2.37   10.01   1
  -4  -7   4    5.66    6.95   1
  -4  -7   5   16.16    7.96   1
  -4  -7   6   11.49    9.36   1
  -4  -7   6    2.16    7.53   1
  -4  -7   7   -4.62    7.91   1
  -4  -7   8   -1.93    9.12   1
  -4  -7   8   13.54    9.86   1
  -4  -7   9   -9.42    9.58   1
  -4  -7   9   11.56    7.55   1
  -4  -7  10    3.65    7.14   1
  -4  -7  10  -11.70    9.99   1
  -4  -7  11   14.98    6.19   1
  -4  -7  11    2.99    9.96   1
  -4  -6  -3    1.51    6.74   1
  -4  -6  -2    1.93    6.62   1
  -4  -6   3    5.02    5.96   1
  -4  -6   4    0.24   11.12   1
  -4  -6   4    1.10    6.17   1
  -4  -6   5    8.12   10.49   1
  -4  -6   6    4.54    7.71   1
  -4  -6   6   17.72   10.36   1
  -4  -6   7   12.04    8.54   1
  -4  -6   7   12.82   10.60   1
  -4  -6   8    6.60    9.20   1
  -4  -6   8   13.10    8.33   1
  -4  -6   9    2.62    7.00   1
  -4  -6   9    3.57    9.94   1
  -4  -6  10   -8.76    6.87   1
  -4  -6  10   -2.46   10.86   1
  -4  -6  11    5.43   10.62   1
  -4  -6  11    1.23    6.55   1
  -4  -6  12   -8.18   12.41   1
  -4  -6  12    3.46    6.58   1
  -4  -5  -5   -0.98    7.86   1
  -4  -5  -4    7.02    7.53   1
  -4  -5  -3   19.18    6.57   1
  -4  -5  -2   38.94    6.74   1
  -4  -5  -1   -0.62    5.37   1
  -4  -5   2    7.40    4.46   1
  -4  -5   3   40.70   11.61   1
  -4  -5   4    2.99    5.78   1
  -4  -5   4   -0.23   11.44   1
  -4  -5   5   -8.58    7.15   1
  -4  -5   6   18.49   10.41   1
  -4  -5   6   -2.37    7.85   1
  -4  -5   7    1.23    8.77   1
  -4  -5   7   15.13    9.34   1
  -4  -5   8    7.13    9.51   1
  -4  -5   8   18.23    8.71   1
  -4  -5   9   -4.54    9.84   1
  -4  -5  10    6.30    6.93   1
  -4  -5  10   -2.07   10.31   1
  -4  -5  11    4.49   11.79   1
  -4  -5  11    5.38    7.05   1
  -4  -5  12  -12.04   12.56   1
  -4  -5  12   -2.07    6.94   1
  -4  -4  -6   -3.20    7.20   1
  -4  -4  -5   -4.71    6.94   1
  -4  -4  -4   22.56    6.84   1
  -4  -4  -3   16.48    6.82   1
  -4  -4  -2   46.79    6.70   1
  -4  -4  -1    6.05    4.48   1
  -4  -4   0   17.81    3.38   1
  -4  -4   0   18.92    4.09   1
  -4  -4   0   20.61    4.18   1
  -4  -4   1   19.36    4.14   1
  -4  -4   1   38.56   12.67   1
  -4  -4   3   61.94    8.66   1
  -4  -4   4    4.88   11.09   1
  -4  -4   4   -0.19    6.59   1
  -4  -4   5    2.40    7.41   1
  -4  -4   5   -0.67   10.94   1
  -4  -4   6   12.39    9.43   1
  -4  -4   6   -2.79    8.32   1
  -4  -4   7   -5.48    9.27   1
  -4  -4   7   -6.86    8.07   1
  -4  -4   8   10.37    8.24   1
  -4  -4   8   11.90   10.28   1
  -4  -4   9    7.18    7.88   1
  -4  -4   9    1.66   10.68   1
  -4  -4  10  -13.25   11.79   1
  -4  -4  11   -7.40   12.73   1
  -4  -4  11   -0.88    6.60   1
  -4  -4  12    6.86   12.47   1
  -4  -4  12    0.50    7.04   1
  -4  -3  -7    6.76    6.71   1
  -4  -3  -6   21.53    7.61   1
  -4  -3  -5   12.25    6.44   1
  -4  -3  -4   28.73    5.04   1
  -4  -3  -3   17.56    5.03   1
  -4  -3  -2   10.56    5.59   1
  -4  -3  -1  120.12    9.43   1
  -4  -3   0   18.58    3.02   1
  -4  -3   1    5.52   10.81   1
  -4  -3   2   21.81   10.74   1
  -4  -3   4   90.63   13.14   1
  -4  -3   4   61.31    9.55   1
  -4  -3   5   24.30    9.86   1
  -4  -3   5    1.14    7.51   1
  -4  -3   6    6.92    8.99   1
  -4  -3   6   -4.58    8.22   1
  -4  -3   7   -5.20   10.12   1
  -4  -3   7    7.40    8.49   1
  -4  -3   8   -7.40    9.36   1
  -4  -3   8    2.76    7.80   1
  -4  -3   9    2.59    6.99   1
  -4  -3   9    9.36   11.69   1
  -4  -3  10   -9.12    7.37   1
  -4  -3  10   -8.35    9.65   1
  -4  -3  11   11.63    7.98   1
  -4  -3  11    3.20   12.67   1
  -4  -3  12  -12.96   13.82   1
  -4  -2  -8    4.67    7.04   1
  -4  -2  -7   -1.85    6.72   1
  -4  -2  -5    6.81    8.35   1
  -4  -2  -4  284.60   25.31   1
  -4  -2  -3    3.46    6.51   1
  -4  -2  -1  590.00   43.72   1
  -4  -2   0   23.14    2.89   1
  -4  -2   1  102.21   13.55   1
  -4  -2   2    7.24    9.90   1
  -4  -2   3    5.71    9.66   1
  -4  -2   4   83.91   11.91   1
  -4  -2   5   34.34    9.61   1
  -4  -2   6  110.04   13.43   1
  -4  -2   6   99.60   13.37   1
  -4  -2   7   68.06   12.70   1
  -4  -2   7   70.39   10.24   1
  -4  -2   8    3.10   11.40   1
  -4  -2   8    1.44    7.34   1
  -4  -2   9   -0.31   11.39   1
  -4  -2   9    7.90    7.98   1
  -4  -2  10   -9.73   13.29   1
  -4  -2  11   -3.69   13.63   1
  -4  -2  12   -3.92    9.66   1
  -4  -1  -9    1.99   10.74   1
  -4  -1  -8   25.30   10.66   1
  -4  -1  -7   17.06   10.66   1
  -4  -1  -6   32.04   10.19   1
  -4  -1  -5   18.40   10.21   1
  -4  -1  -4   35.76    9.09   1
  -4  -1  -3   27.56    7.98   1
  -4  -1  -2   58.83    8.13   1
  -4  -1  -1  130.42   14.62   1
  -4  -1  -1  101.40   11.88   1
  -4  -1   0  101.20   12.68   1
  -4  -1   2  416.57   33.47   1
  -4  -1   4  476.55   37.11   1
  -4  -1   5   -9.80    8.83   1
  -4  -1   6  143.04   14.59   1
  -4  -1   7   -5.71    7.60   1
  -4  -1   7    1.21    9.86   1
  -4  -1   8    6.92    9.68   1
  -4  -1   9    5.11    9.58   1
  -4  -1  10    3.31   13.72   1
  -4  -1  11   -2.79   14.50   1
  -4  -1  12  -11.02   14.54   1
  -4   0 -10   15.37   12.23   1
  -4   0  -9   41.86   13.98   1
  -4   0  -8   17.22   12.04   1
  -4   0  -7  117.72   17.14   1
  -4   0  -6   76.21   13.79   1
  -4   0  -5   -2.96    9.87   1
  -4   0  -4  147.62   16.04   1
  -4   0  -3  494.17   55.13   1
  -4   0  -2   60.84    9.20   1
  -4   0  -2   59.91   11.61   1
  -4   0  -1    8.29    7.26   1
  -4   0   0   51.41   11.19   1
  -4   0   1  209.38   15.63   1
  -4   0   1  187.14   18.88   1
  -4   0   2  965.34  109.99   1
  -4   0   2 1124.26   87.18   1
  -4   0   4   63.36   10.67   1
  -4   0   6   16.97    8.24   1
  -4   0   7  -21.81   11.96   1
  -4   0   8    5.06   10.62   1
  -4   0   9  -16.89   14.55   1
  -4   0  11   10.30   14.89   1
  -4   1 -10   10.96   13.90   1
  -4   1  -9   22.47   13.65   1
  -4   1  -8   11.56   12.58   1
  -4   1  -7    7.29   13.01   1
  -4   1  -6  245.24   24.43   1
  -4   1  -5   89.87   13.46   1
  -4   1  -4   40.96   10.11   1
  -4   1  -3  834.63   83.20   1
  -4   1  -2   24.90   10.38   1
  -4   1  -1    1.74    6.57   1
  -4   1   0 2968.07  274.58   1
  -4   1   1  -13.99    7.41   1
  -4   1   1   -1.93    4.73   1
  -4   1   2 1265.94  123.11   1
  -4   1   2 1354.24  127.33   1
  -4   1   3    4.54    4.22   1
  -4   1   4  107.33   12.43   1
  -4   1   5    1.21    8.47   1
  -4   1   8  -10.96   12.38   1
  -4   1   9   56.25   15.45   1
  -4   1  10   -9.49   13.55   1
  -4   1  11   -9.73   14.04   1
  -4   1  12  -14.52   14.78   1
  -4   2 -11   17.47   14.46   1
  -4   2 -10   57.46   15.16   1
  -4   2  -9   84.27   16.89   1
  -4   2  -7    6.76   13.42   1
  -4   2  -6  157.75   18.09   1
  -4   2  -5    8.94   11.18   1
  -4   2  -3   33.41    9.36   1
  -4   2  -2  121.44   13.89   1
  -4   2  -2   91.97   12.08   1
  -4   2  -1  335.62   27.48   1
  -4   2  -1  309.41   26.39   1
  -4   2   1  134.33   10.43   1
  -4   2   1  121.88   12.81   1
  -4   2   2  188.24   14.27   1
  -4   2   2  191.82   17.73   1
  -4   2   3  156.50   16.01   1
  -4   2   3  182.52   13.24   1
  -4   2   4  843.32   65.05   1
  -4   2   8   68.23   13.71   1
  -4   2   9    2.79   12.73   1
  -4   2  10  -14.21   13.27   1
  -4   2  11  -17.06   13.55   1
  -4   3 -11   27.35   14.85   1
  -4   3  -8   -3.88   14.30   1
  -4   3  -7  212.87   22.76   1
  -4   3  -5  623.50   56.43   1
  -4   3  -4  292.75   27.72   1
  -4   3  -3  194.60   17.58   1
  -4   3  -3  176.62   19.14   1
  -4   3  -2  146.65   15.99   1
  -4   3  -2  150.31   15.45   1
  -4   3  -1  145.44   14.23   1
  -4   3   0  856.73   67.91   1
  -4   3   1  286.62   25.73   1
  -4   3   1  334.89   22.33   1
  -4   3   2   88.17   11.27   1
  -4   3   2   73.96    8.43   1
  -4   3   3   85.56   11.28   1
  -4   3   3   79.57    8.56   1
  -4   3   4   19.10    6.12   1
  -4   3  10  -14.59   12.68   1
  -4   4 -10    0.12   14.82   1
  -4   4  -9    4.45   13.29   1
  -4   4  -8   55.80   16.14   1
  -4   4  -7  207.94   23.65   1
  -4   4  -4    4.88   10.52   1
  -4   4  -3  103.43   14.44   1
  -4   4  -3  122.54   12.84   1
  -4   4  -2    9.80    7.76   1
  -4   4  -1   47.75    9.12   1
  -4   4  -1   29.92    8.42   1
  -4   4   0  153.26   14.36   1
  -4   4   0  131.10   11.91   1
  -4   4   1  176.09   16.99   1
  -4   4   1  196.00   14.56   1
  -4   4   2  346.33   24.57   1
  -4   4   2  340.03   28.40   1
  -4   4   3  252.49   18.75   1
  -4   4   4   25.00    6.70   1
  -4   4   8   -9.55   10.63   1
  -4   4   9    1.69   11.78   1
  -4   4  10  -14.90   11.58   1
  -4   5 -12   18.58   15.52   1
  -4   5 -11   31.47   15.03   1
  -4   5  -8    4.84   15.14   1
  -4   5  -7   19.36   14.26   1
  -4   5  -6   42.90   13.89   1
  -4   5  -5  -11.63   12.21   1
  -4   5  -3  279.22   22.73   1
  -4   5  -3  243.98   24.68   1
  -4   5  -2  274.56   23.53   1
  -4   5  -2  275.23   24.89   1
  -4   5  -1  642.62   51.21   1
  -4   5   0  147.62   12.39   1
  -4   5   0  144.72   13.47   1
  -4   5   0  134.33   14.14   1
  -4   5   1   -1.04    8.22   1
  -4   5   1   -5.38    6.03   1
  -4   5   2   67.73    8.07   1
  -4   5   2   53.88   11.89   1
  -4   5   3    7.78    4.91   1
  -4   5   4   60.06    8.99   1
  -4   5   7    6.05    9.94   1
  -4   5   8  -21.34   11.27   1
  -4   5   9  -11.97   12.11   1
  -4   6 -12   46.65   15.03   1
  -4   6 -11   10.96   13.77   1
  -4   6 -10   13.18   14.30   1
  -4   6  -8   54.46   16.24   1
  -4   6  -7   93.12   16.79   1
  -4   6  -6  291.73   29.72   1
  -4   6  -5   41.09   12.18   1
  -4   6  -3    2.69    9.51   1
  -4   6  -3   13.03    5.92   1
  -4   6  -2   15.84    7.00   1
  -4   6  -2   11.09    8.79   1
  -4   6  -1  206.50   17.82   1
  -4   6  -1  194.60   15.35   1
  -4   6  -1  165.12   15.93   1
  -4   6   0   22.18    7.35   1
  -4   6   0   22.37    6.43   1
  -4   6   1    3.24    5.90   1
  -4   6   1    6.15    7.29   1
  -4   6   2    9.61    6.63   1
  -4   6   2    4.12    9.58   1
  -4   6   3  412.09   36.95   1
  -4   6   4   11.63    6.55   1
  -4   6   7   -8.47    9.08   1
  -4   6   8   -6.15    9.72   1
  -4   7 -11    0.94   14.05   1
  -4   7 -10   -0.62   15.41   1
  -4   7  -7   39.56   14.34   1
  -4   7  -6   75.00   15.07   1
  -4   7  -5   79.39   13.90   1
  -4   7  -4   99.80   13.79   1
  -4   7  -3   33.87    4.77   1
  -4   7  -3   28.84   10.20   1
  -4   7  -2    7.67    8.20   1
  -4   7  -2    2.82    5.01   1
  -4   7  -2   11.22    4.96   1
  -4   7  -1   33.99    8.74   1
  -4   7  -1   17.98    6.70   1
  -4   7   0   -1.35    6.24   1
  -4   7   0    7.29    6.05   1
  -4   7   1   12.89    5.31   1
  -4   7   1    0.83    6.42   1
  -4   7   1   11.09    9.86   1
  -4   7   2  325.80   25.27   1
  -4   7   2  343.73   31.89   1
  -4   7   2  251.54   57.73   1
  -4   7   3   10.50    7.39   1
  -4   7   3   -8.47    6.52   1
  -4   7   6   -9.61    8.18   1
  -4   7   7    6.86    8.80   1
  -4   8 -11   14.75   15.13   1
  -4   8 -10    4.93   15.58   1
  -4   8  -9    6.30   13.55   1
  -4   8  -8  109.62   17.17   1
  -4   8  -5   40.07   11.90   1
  -4   8  -3   39.06    8.62   1
  -4   8  -3   46.10   10.32   1
  -4   8  -2   10.43    7.04   1
  -4   8  -2    6.35    8.27   1
  -4   8  -1    0.35    7.69   1
  -4   8  -1    2.86    5.95   1
  -4   8   0   -8.12    7.18   1
  -4   8   0   -3.17    5.34   1
  -4   8   0    1.93    6.39   1
  -4   8   1   94.28   10.49   1
  -4   8   1   97.02   13.00   1
  -4   8   1  109.20   11.91   1
  -4   8   2   -2.66    6.16   1
  -4   8   2  -12.60    9.16   1
  -4   8   2    5.43    6.57   1
  -4   8   3    4.58    6.03   1
  -4   8   3    4.97    6.87   1
  -4   8   4    0.28    6.24   1
  -4   8   5    5.62    7.92   1
  -4   9 -10   10.69   14.13   1
  -4   9  -9    6.10   14.92   1
  -4   9  -7   12.25   12.74   1
  -4   9  -6   32.95   12.74   1
  -4   9  -5    3.92   10.41   1
  -4   9  -4   -2.89    7.89   1
  -4   9  -4   -7.84    9.63   1
  -4   9  -3   56.10    9.44   1
  -4   9  -3   53.00   10.48   1
  -4   9  -2   -2.99    6.89   1
  -4   9  -2   13.40    8.34   1
  -4   9  -1   23.14    8.75   1
  -4   9   0   66.75   10.46   1
  -4   9   0   54.02    8.67   1
  -4   9   1   -9.92    7.56   1
  -4   9   1    8.94    6.70   1
  -4   9   1   -7.78    7.25   1
  -4   9   2   -3.42    7.47   1
  -4   9   2   14.06    6.97   1
  -4   9   2   -0.32    6.49   1
  -4   9   3    6.25    5.95   1
  -4   9   3   11.42    6.62   1
  -4   9   3   10.82    8.62   1
  -4  10  -9    2.10   13.57   1
  -4  10  -7  -11.56   12.38   1
  -4  10  -6   -8.47   11.41   1
  -4  10  -5   -6.15    9.13   1
  -4  10  -5   -3.31   10.26   1
  -4  10  -4   -4.00    9.40   1
  -4  10  -4    1.28    6.46   1
  -4  10  -3   12.60    7.74   1
  -4  10  -3    9.49    9.18   1
  -4  10  -2    1.82    8.75   1
  -4  10  -2   -5.11    7.05   1
  -4  10  -1    9.06    7.71   1
  -4  10  -1   -4.88    7.03   1
  -4  10   0   41.34    9.77   1
  -4  10   0   33.99    8.05   1
  -4  10   1   13.76    6.75   1
  -4  10   1    2.50    6.38   1
  -4  11  -7    2.50   12.48   1
  -4  11  -6   -7.67   12.30   1
  -4  11  -6    4.54    9.76   1
  -4  11  -5   11.56    9.93   1
  -4  11  -5   20.52   10.96   1
  -4  11  -4  -11.42    8.86   1
  -4  11  -3   10.24    9.09   1
  -4  11  -3    4.45    8.10   1
  -4  11  -2    2.46    6.88   1
  -3  -9   5    4.20    7.67   1
  -3  -9   6  -10.63    8.80   1
  -3  -9   7    4.41    9.45   1
  -3  -8   4   -2.13    6.45   1
  -3  -8   5   13.40    8.56   1
  -3  -8   6    4.28    8.28   1
  -3  -8   6   -2.46    7.38   1
  -3  -8   7    3.42    7.88   1
  -3  -8   7   -1.14    8.45   1
  -3  -8   9   -0.83    9.03   1
  -3  -8   9    8.47    7.62   1
  -3  -8  10    0.92    8.87   1
  -3  -7  -3   -5.24    8.11   1
  -3  -7  -2    3.80    7.18   1
  -3  -7   3    0.14    6.15   1
  -3  -7   4   -1.72    7.78   1
  -3  -7   5    7.02    7.58   1
  -3  -7   5   17.47    8.19   1
  -3  -7   6   17.39    8.76   1
  -3  -7   6   -5.57    7.98   1
  -3  -7   7    4.62    8.99   1
  -3  -7   8   17.64    8.82   1
  -3  -7   9   18.75    7.10   1
  -3  -7  10   -6.10    5.68   1
  -3  -7  11    6.35    6.15   1
  -3  -7  12    0.92    5.68   1
  -3  -7  12   -8.76   11.13   1
  -3  -6  -4    7.29    7.61   1
  -3  -6  -3  -10.24    6.98   1
  -3  -6  -2   31.14    8.04   1
  -3  -6  -1    1.30    5.95   1
  -3  -6   2    2.99    5.26   1
  -3  -6   3    4.24    6.30   1
  -3  -6   3   -7.67    9.97   1
  -3  -6   4    5.06   10.71   1
  -3  -6   5   -4.45    7.22   1
  -3  -6   5    9.30    9.09   1
  -3  -6   6   45.16   11.29   1
  -3  -6   6   38.81    9.72   1
  -3  -6   7   -1.93    8.59   1
  -3  -6   7   -3.06    8.93   1
  -3  -6   8    5.43    9.83   1
  -3  -6   8    5.43    6.80   1
  -3  -6   9   -4.97    9.77   1
  -3  -6   9    2.86    6.69   1
  -3  -6  10  -13.03   10.69   1
  -3  -6  10    0.71    5.98   1
  -3  -6  11    1.46    5.76   1
  -3  -6  11    0.38   10.79   1
  -3  -6  12    6.40   12.09   1
  -3  -6  12   -1.12    6.19   1
  -3  -5  -6    7.02    7.79   1
  -3  -5  -5   -6.20    7.47   1
  -3  -5  -3  112.15   11.44   1
  -3  -5  -2   60.37    7.77   1
  -3  -5  -1    4.49    5.13   1
  -3  -5   2    2.46    8.98   1
  -3  -5   2   -0.77    4.58   1
  -3  -5   3   26.01    6.63   1
  -3  -5   4    2.50    7.20   1
  -3  -5   5    9.61    8.87   1
  -3  -5   5    0.88    6.73   1
  -3  -5   6    9.86    8.92   1
  -3  -5   6   22.00    8.25   1
  -3  -5   7   35.76    9.93   1
  -3  -5   7   39.44    9.17   1
  -3  -5   8   25.70    8.42   1
  -3  -5   9    0.67   10.32   1
  -3  -5  10    0.18    5.91   1
  -3  -5  10    6.71   11.24   1
  -3  -5  11   14.67    6.43   1
  -3  -5  11   -9.49   11.70   1
  -3  -5  12    0.49    9.30   1
  -3  -5  13   -0.08    7.31   1
  -3  -4  -7   -1.56    7.30   1
  -3  -4  -6    2.28    7.19   1
  -3  -4  -4   20.16    6.73   1
  -3  -4  -3   -3.06    5.25   1
  -3  -4  -2   11.90    4.83   1
  -3  -4  -1   14.98    4.33   1
  -3  -4   0    5.43    4.38   1
  -3  -4   1   22.85    9.75   1
  -3  -4   2   36.24   10.11   1
  -3  -4   3   13.03    8.66   1
  -3  -4   3   10.05    5.39   1
  -3  -4   4   19.98    7.15   1
  -3  -4   4   22.66   10.00   1
  -3  -4   5   16.08    7.62   1
  -3  -4   5   21.16    9.11   1
  -3  -4   6   10.69    8.44   1
  -3  -4   6   26.63    8.46   1
  -3  -4   7    8.58    9.08   1
  -3  -4   7    7.56    7.37   1
  -3  -4   8   28.20    7.33   1
  -3  -4   8   10.37   10.24   1
  -3  -4   9   -0.92   11.08   1
  -3  -4   9    3.39    6.29   1
  -3  -4  10   51.27    9.02   1
  -3  -4  11   -1.02   13.17   1
  -3  -4  12  -17.81   13.84   1
  -3  -4  13   10.18   13.84   1
  -3  -3  -8    1.42    7.28   1
  -3  -3  -7   10.82    7.11   1
  -3  -3  -6   46.24    8.16   1
  -3  -3  -5  121.22   11.23   1
  -3  -3  -4    2.89    5.54   1
  -3  -3  -4   -1.08    2.95   1
  -3  -3  -3    2.92    4.82   1
  -3  -3  -2   73.96    6.88   1
  -3  -3   0   12.96    8.64   1
  -3  -3   1   37.95    9.98   1
  -3  -3   2  172.66   16.82   1
  -3  -3   3    2.82    5.61   1
  -3  -3   4   30.47    7.18   1
  -3  -3   4   33.52    8.68   1
  -3  -3   5   35.52    8.34   1
  -3  -3   6   40.32    8.13   1
  -3  -3   6   38.69   10.08   1
  -3  -3   7   73.44   11.66   1
  -3  -3   7   61.78    9.43   1
  -3  -3   8   -2.62   10.69   1
  -3  -3   8    9.49    6.65   1
  -3  -3   9   -5.95   11.47   1
  -3  -3  10    1.85   11.94   1
  -3  -3  12  -14.67   14.86   1
  -3  -3  13    2.04   16.24   1
  -3  -2  -7   16.73    6.87   1
  -3  -2  -6   55.95    8.98   1
  -3  -2  -5   65.77    8.92   1
  -3  -2  -4   -3.65    5.73   1
  -3  -2  -3  148.11   17.28   1
  -3  -2  -2   13.62    5.09   1
  -3  -2  -1   11.42    4.33   1
  -3  -2   0  218.15   20.09   1
  -3  -2   1   54.76    9.62   1
  -3  -2   2   31.92    9.27   1
  -3  -2   3   29.05    8.19   1
  -3  -2   4   55.65    9.40   1
  -3  -2   5   66.42   10.11   1
  -3  -2   5   77.44    9.33   1
  -3  -2   6  325.80   27.80   1
  -3  -2   6  307.65   25.96   1
  -3  -2   7   -6.30   10.44   1
  -3  -2   8   37.45   12.36   1
  -3  -2   9   24.11   13.16   1
  -3  -2  10   33.06   13.57   1
  -3  -2  12  -20.88   14.99   1
  -3  -1  -7  187.96   20.29   1
  -3  -1  -6   28.62    8.88   1
  -3  -1  -5   21.34    8.41   1
  -3  -1  -4  131.33   14.90   1
  -3  -1  -3   52.27    7.95   1
  -3  -1  -2   50.13    7.50   1
  -3  -1  -1   85.38   10.90   1
  -3  -1  -1  100.00    9.80   1
  -3  -1   0   85.56   11.47   1
  -3  -1   3  402.80   30.91   1
  -3  -1   4  211.99   18.35   1
  -3  -1   5  327.61   26.79   1
  -3  -1   6   -7.34    9.49   1
  -3  -1   7  110.88   14.95   1
  -3  -1   8   37.45   13.59   1
  -3  -1   9   18.15   13.72   1
  -3  -1  11    0.94   14.36   1
  -3  -1  12  -11.49   14.78   1
  -3  -1  13   -7.67   17.73   1
  -3   0 -10   11.22   11.66   1
  -3   0  -9   10.43   12.73   1
  -3   0  -8  162.31   18.60   1
  -3   0  -7  125.22   15.67   1
  -3   0  -6    7.67   10.14   1
  -3   0  -5   14.75    9.91   1
  -3   0  -4  162.56   16.07   1
  -3   0  -3   34.22    7.49   1
  -3   0  -2  612.56   54.94   1
  -3   0  -2  653.82   50.63   1
  -3   0  -1  250.91   22.81   1
  -3   0  -1  293.44   23.30   1
  -3   0   1  179.56   13.94   1
  -3   0   1  181.98   16.73   1
  -3   0   2  597.80   49.39   1
  -3   0   2  752.40   53.21   1
  -3   0   3    8.47    7.39   1
  -3   0   4  147.87   13.62   1
  -3   0   6  -11.90    9.45   1
  -3   0   7    9.42   11.30   1
  -3   0   8    0.56   13.18   1
  -3   0   9  374.42   36.76   1
  -3   0  11  -21.34   14.51   1
  -3   1 -10   14.82   13.63   1
  -3   1  -9  135.26   19.07   1
  -3   1  -8  110.25   16.38   1
  -3   1  -7   72.42   13.45   1
  -3   1  -5    7.67    9.69   1
  -3   1  -4   40.20    9.26   1
  -3   1  -3   55.35    9.08   1
  -3   1  -2   54.46    9.30   1
  -3   1  -1  186.05   18.00   1
  -3   1  -1  199.66   17.80   1
  -3   1   0 3295.91  288.20   1
  -3   1   1 1814.76  152.51   1
  -3   1   1 2028.60  130.62   1
  -3   1   2 1301.77   96.69   1
  -3   1   2 1120.91   87.05   1
  -3   1   3    1.99    7.73   1
  -3   1   8   18.06   13.09   1
  -3   1  10    0.76   13.35   1
  -3   1  12  -20.52   13.95   1
  -3   2 -11   14.14   14.21   1
  -3   2  -9   84.46   15.26   1
  -3   2  -8   30.14   13.51   1
  -3   2  -7   64.64   14.63   1
  -3   2  -6  360.24   32.27   1
  -3   2  -5  137.59   16.42   1
  -3   2  -4 1016.97   89.29   1
  -3   2  -3   82.99   11.48   1
  -3   2  -2  333.43   25.56   1
  -3   2  -1   59.44    8.64   1
  -3   2  -1   72.76    9.72   1
  -3   2   0  179.29   16.07   1
  -3   2   1  371.72   31.23   1
  -3   2   2    9.67    4.91   1
  -3   2   2   14.59    7.72   1
  -3   2   3 1510.88  115.06   1
  -3   2   7   12.11   10.65   1
  -3   2   8    0.67   12.22   1
  -3   2   9   -7.08   12.87   1
  -3   2  10    3.76   12.69   1
  -3   2  11  -11.09   13.12   1
  -3   3 -12   38.44   15.38   1
  -3   3 -11   11.36   14.42   1
  -3   3  -9  100.00   17.40   1
  -3   3  -8   25.00   13.40   1
  -3   3  -7   13.25   12.74   1
  -3   3  -3  111.30   12.66   1
  -3   3  -2   55.20    9.21   1
  -3   3  -2   86.86   10.44   1
  -3   3  -1  124.77   12.73   1
  -3   3   0  410.47   29.98   1
  -3   3   1  111.72   11.42   1
  -3   3   1  107.12    9.52   1
  -3   3   2  504.00   33.68   1
  -3   3   7   95.65   15.26   1
  -3   3   8   53.58   14.49   1
  -3   3   9  -10.30   11.88   1
  -3   3  10    3.31   12.52   1
  -3   4 -12   12.39   15.21   1
  -3   4 -11   48.44   15.59   1
  -3   4 -10   76.91   17.19   1
  -3   4  -9   14.59   12.45   1
  -3   4  -8   11.29   13.91   1
  -3   4  -6  416.57   37.15   1
  -3   4  -5   37.09   11.57   1
  -3   4  -3   16.08    5.21   1
  -3   4  -2   -3.10    6.41   1
  -3   4  -2    3.61    7.56   1
  -3   4  -1 1861.06  236.41   1
  -3   4  -1 2463.14  190.58   1
  -3   4   0  498.18   34.82   1
  -3   4   0  521.21   40.64   1
  -3   4   1  120.56    9.88   1
  -3   4   1  132.94   12.45   1
  -3   4   2  208.22   15.30   1
  -3   4   3   40.20    6.72   1
  -3   4   7  -11.02   10.09   1
  -3   4   8   -0.35   10.68   1
  -3   4   9   -2.13   10.86   1
  -3   4  10    2.92   11.29   1
  -3   5 -12   18.66   15.29   1
  -3   5 -11   56.25   15.30   1
  -3   5 -10    7.67   14.13   1
  -3   5  -9   38.19   14.09   1
  -3   5  -8    3.96   12.78   1
  -3   5  -6  233.78   22.93   1
  -3   5  -5   12.39   10.35   1
  -3   5  -4   61.78   11.16   1
  -3   5  -3   36.97    9.24   1
  -3   5  -2    7.73    7.28   1
  -3   5  -2    1.06    4.26   1
  -3   5  -1  222.61   19.40   1
  -3   5  -1  224.40   16.78   1
  -3   5   0   23.43    6.20   1
  -3   5   0   20.79    6.02   1
  -3   5   0   21.07    5.78   1
  -3   5   1   31.47    6.06   1
  -3   5   1   27.14    6.04   1
  -3   5   2  115.35   10.53   1
  -3   5   3   -2.96    6.09   1
  -3   5   6  100.60   13.24   1
  -3   5   7   -8.18    9.38   1
  -3   5   8    1.23   10.19   1
  -3   5   9    2.69   10.82   1
  -3   6 -12   36.36   15.08   1
  -3   6 -10   11.90   13.59   1
  -3   6  -7    7.56   13.09   1
  -3   6  -5   48.72   11.73   1
  -3   6  -4   -1.77    9.42   1
  -3   6  -3  561.22   45.48   1
  -3   6  -2  501.31   40.75   1
  -3   6  -1   11.70    6.02   1
  -3   6  -1   -1.51    6.20   1
  -3   6  -1   -1.59    4.16   1
  -3   6   0  189.61   15.42   1
  -3   6   0  214.62   21.68   1
  -3   6   0  231.04   18.24   1
  -3   6   1   26.11    6.13   1
  -3   6   1   25.91    6.72   1
  -3   6   2   26.42    5.65   1
  -3   6   3   75.52    9.39   1
  -3   6   6    0.67    8.64   1
  -3   6   7    3.28    9.19   1
  -3   6   8    4.37    9.49   1
  -3   7 -12   11.36   13.95   1
  -3   7 -11   -4.58   14.21   1
  -3   7 -10   36.72   14.18   1
  -3   7  -9   32.49   13.57   1
  -3   7  -8   75.69   13.92   1
  -3   7  -7   64.96   14.51   1
  -3   7  -6   63.84   11.35   1
  -3   7  -5    3.39   10.64   1
  -3   7  -3    0.66    8.47   1
  -3   7  -2   26.63    8.05   1
  -3   7  -1   20.43    6.15   1
  -3   7  -1   18.40    4.80   1
  -3   7   0   74.65    8.81   1
  -3   7   0   95.06   10.14   1
  -3   7   0   81.90    9.77   1
  -3   7   1    4.54    5.33   1
  -3   7   1   -2.43    5.93   1
  -3   7   2   26.52    6.39   1
  -3   7   2   26.01    7.04   1
  -3   7   3   70.73    9.25   1
  -3   7   3   81.00    9.18   1
  -3   7   5   -2.04    7.38   1
  -3   7   6   -7.56    7.81   1
  -3   8 -10   -1.42   13.45   1
  -3   8  -9  -16.08   13.23   1
  -3   8  -7   10.56   13.06   1
  -3   8  -6   14.44   10.87   1
  -3   8  -3    3.92    8.55   1
  -3   8  -3    2.76    7.27   1
  -3   8  -2    5.62    6.59   1
  -3   8  -1   35.40    7.50   1
  -3   8   1   99.40   10.57   1
  -3   8   1  115.78   11.62   1
  -3   8   2    0.98    6.18   1
  -3   8   2    4.16    5.10   1
  -3   8   3    5.24    5.59   1
  -3   8   4   -7.08    5.69   1
  -3   8   5    1.08    4.95   1
  -3   8   5  -12.60    7.10   1
  -3   9 -11   10.76   13.38   1
  -3   9 -10   -4.54   13.16   1
  -3   9  -9    4.04   12.78   1
  -3   9  -7   20.88   12.61   1
  -3   9  -6    6.55   12.08   1
  -3   9  -5   33.29   11.31   1
  -3   9  -4    1.99    9.42   1
  -3   9  -4   20.34    8.39   1
  -3   9  -3   -2.99    7.13   1
  -3   9  -3    5.11    8.59   1
  -3   9  -2   46.92    8.36   1
  -3   9  -2   67.40   11.00   1
  -3   9  -1   43.30    8.55   1
  -3   9  -1   42.38    7.55   1
  -3   9   0   -2.25    6.42   1
  -3   9   0    4.75    5.49   1
  -3   9   0    2.76    5.05   1
  -3   9   1    7.56    5.89   1
  -3   9   1   15.37    6.98   1
  -3   9   2   -3.53    5.87   1
  -3   9   2   -0.13    5.11   1
  -3   9   3    7.78    5.52   1
  -3  10  -9    5.38   12.62   1
  -3  10  -8    6.50   12.24   1
  -3  10  -7   -9.67   12.63   1
  -3  10  -6    4.16   13.10   1
  -3  10  -5   12.04    8.95   1
  -3  10  -5    9.73   11.17   1
  -3  10  -4   43.03   11.15   1
  -3  10  -4   36.60    9.08   1
  -3  10  -3    0.30    7.35   1
  -3  10  -3   -0.58    8.60   1
  -3  10  -2    6.25    8.10   1
  -3  10  -1   -3.31    7.64   1
  -3  10  -1   -4.04    6.51   1
  -3  10   0    1.77    7.32   1
  -3  10   0    0.86    5.73   1
  -3  10   0    2.43    3.81   1
  -3  10   0    1.00    3.92   1
  -3  10   1    3.13    6.69   1
  -3  10   1   -2.43    5.43   1
  -3  10   1    0.92    4.42   1
  -3  11  -7    1.21   12.45   1
  -3  11  -6   -6.86   12.16   1
  -3  11  -6   11.90    9.52   1
  -3  11  -5   -5.20   11.40   1
  -3  11  -4   11.63    8.18   1
  -3  11  -4   15.44   10.53   1
  -3  11  -3   33.76   11.85   1
  -3  11  -2   10.37    9.40   1
  -3  11  -2  -10.76    7.87   1
  -2  -9   4    5.95    5.47   1
  -2  -9   5   17.64    8.99   1
  -2  -9   6   11.97   10.38   1
  -2  -9   7   -9.55    9.52   1
  -2  -9   8   -0.90    9.82   1
  -2  -8   3    1.37    4.35   1
  -2  -8   4    7.34    6.88   1
  -2  -8   5   14.59   10.01   1
  -2  -8   6    3.20    8.81   1
  -2  -8   7   -0.90    5.95   1
  -2  -8   8   56.55   11.13   1
  -2  -8   9   12.39    8.73   1
  -2  -8   9   13.32    6.42   1
  -2  -8  11   -6.15    9.47   1
  -2  -8  11   -6.45    4.72   1
  -2  -7  -4   -9.55    8.71   1
  -2  -7  -3    0.25    7.62   1
  -2  -7  -2   -5.02    6.90   1
  -2  -7   3    8.01    6.68   1
  -2  -7   4    6.25    9.15   1
  -2  -7   5    2.79    9.29   1
  -2  -7   6    8.29    8.41   1
  -2  -7   7   56.70    9.04   1
  -2  -7   7   68.39   11.25   1
  -2  -7   8   45.02   10.87   1
  -2  -7   9    9.42    6.14   1
  -2  -7   9   -6.97    9.56   1
  -2  -7  10  -14.98   10.06   1
  -2  -7  11   -7.45   10.54   1
  -2  -7  11    5.95    5.22   1
  -2  -7  12    6.86    5.55   1
  -2  -6  -5    3.92    6.89   1
  -2  -6  -4    8.82    7.01   1
  -2  -6  -3  -10.82    6.51   1
  -2  -6  -2  129.05   12.04   1
  -2  -6  -1  100.60   10.83   1
  -2  -6   2    1.99    5.05   1
  -2  -6   3   32.95    7.46   1
  -2  -6   4   54.17    8.39   1
  -2  -6   4   55.50    8.94   1
  -2  -6   5    5.62    7.92   1
  -2  -6   5    8.58    8.15   1
  -2  -6   6  137.36   14.77   1
  -2  -6   6  144.72   15.40   1
  -2  -6   7   74.13   11.71   1
  -2  -6   7   78.32   10.09   1
  -2  -6   8   -0.17    6.72   1
  -2  -6   8  -12.67   10.11   1
  -2  -6   9   -6.76    9.67   1
  -2  -6   9    5.48    5.52   1
  -2  -6  10    6.10    5.14   1
  -2  -6  11    2.10    5.16   1
  -2  -6  11    1.19   10.92   1
  -2  -6  12  -17.81   12.58   1
  -2  -6  12    1.74    6.34   1
  -2  -5  -7    1.14    7.49   1
  -2  -5  -6    6.20    7.02   1
  -2  -5  -5   35.16    7.59   1
  -2  -5  -4   43.69    7.80   1
  -2  -5  -3    3.06    6.19   1
  -2  -5  -2    5.62    5.26   1
  -2  -5  -1   -0.30    4.84   1
  -2  -5   0   11.42    5.21   1
  -2  -5   2  128.82   12.49   1
  -2  -5   3   36.00    8.04   1
  -2  -5   3   30.36    8.15   1
  -2  -5   4    7.62    8.22   1
  -2  -5   4    1.82    7.94   1
  -2  -5   5   68.06    9.73   1
  -2  -5   5   67.73   10.53   1
  -2  -5   6  140.42   13.75   1
  -2  -5   7   14.29    8.24   1
  -2  -5   7   15.84    6.61   1
  -2  -5   8    1.82    5.16   1
  -2  -5   8   -5.11   10.26   1
  -2  -5   9    9.99    6.13   1
  -2  -5  10    9.99   11.69   1
  -2  -5  12  -12.18    9.56   1
  -2  -5  13  -24.11   13.45   1
  -2  -4  -8    0.30    7.17   1
  -2  -4  -7    6.25    6.75   1
  -2  -4  -4   84.27    9.00   1
  -2  -4  -3   66.10    7.32   1
  -2  -4  -2   90.25    8.17   1
  -2  -4  -1   37.58    4.90   1
  -2  -4   0   13.03    4.12   1
  -2  -4   1   14.82    4.16   1
  -2  -4   2  213.45   21.04   1
  -2  -4   2  250.59   21.21   1
  -2  -4   3   39.94    7.08   1
  -2  -4   3   23.81    6.25   1
  -2  -4   4   38.07    7.53   1
  -2  -4   4   29.48    7.17   1
  -2  -4   5   11.22    6.16   1
  -2  -4   5    1.06    7.19   1
  -2  -4   6  113.42   12.57   1
  -2  -4   6   90.44   10.65   1
  -2  -4   7   19.18    6.04   1
  -2  -4   7   21.72    9.79   1
  -2  -4   8   10.50   10.89   1
  -2  -4   9   33.64    9.28   1
  -2  -4  10   -2.10   10.70   1
  -2  -4  11  -19.62   13.11   1
  -2  -4  13  -14.75   12.52   1
  -2  -3  -9    5.02    7.53   1
  -2  -3  -8    2.53    6.71   1
  -2  -3  -7    4.37    5.89   1
  -2  -3  -6  115.56   10.53   1
  -2  -3  -4   35.76    5.98   1
  -2  -3  -3   66.91    6.71   1
  -2  -3  -2  154.01   11.67   1
  -2  -3  -1   23.33    3.67   1
  -2  -3   0   34.11    3.85   1
  -2  -3   1   27.46    4.30   1
  -2  -3   1   35.76    7.42   1
  -2  -3   2  107.74   10.38   1
  -2  -3   2  129.73   11.39   1
  -2  -3   3  174.77   15.34   1
  -2  -3   3  167.18   15.00   1
  -2  -3   4  548.50   40.75   1
  -2  -3   4  512.57   42.11   1
  -2  -3   5  405.22   33.42   1
  -2  -3   5  412.09   32.07   1
  -2  -3   6  323.64   27.70   1
  -2  -3   7   -8.18   10.01   1
  -2  -3   9   48.44   13.50   1
  -2  -3  10   10.50   13.74   1
  -2  -3  11  -13.62   12.84   1
  -2  -3  12   31.02   15.71   1
  -2  -3  13  -18.58   15.95   1
  -2  -2  -6  125.22   12.09   1
  -2  -2  -5   41.22    6.68   1
  -2  -2  -4   52.42    6.81   1
  -2  -2  -3  552.25   53.11   1
  -2  -2  -2   16.97    4.20   1
  -2  -2  -1   11.49    2.71   1
  -2  -2   0   47.20    8.93   1
  -2  -2   0   48.16    4.03   1
  -2  -2   1  159.01   14.12   1
  -2  -2   2   98.21   10.11   1
  -2  -2   3   34.69    7.42   1
  -2  -2   4  578.40   44.73   1
  -2  -2   4  548.03   43.07   1
  -2  -2   5  121.66   13.46   1
  -2  -2   6  -13.62    9.74   1
  -2  -2   7  500.42   41.61   1
  -2  -2   8   -4.16    8.32   1
  -2  -2   9   45.29   14.13   1
  -2  -2  10   71.91   16.62   1
  -2  -2  11   -4.00   15.56   1
  -2  -2  13    3.06   15.01   1
  -2  -1  -7    8.18    8.64   1
  -2  -1  -6   26.63    9.60   1
  -2  -1  -5   80.46   10.23   1
  -2  -1  -4  287.30   27.80   1
  -2  -1  -2  277.22   28.64   1
  -2  -1  -1   23.81    7.32   1
  -2  -1  -1   17.72    3.87   1
  -2  -1   0  203.63   18.55   1
  -2  -1   1 7209.71 1056.28   1
  -2  -1   2  231.95   19.49   1
  -2  -1   3   68.06    8.41   1
  -2  -1   4  499.08   40.21   1
  -2  -1   5   93.32   12.17   1
  -2  -1   6   71.40   11.49   1
  -2  -1   7   87.05   13.81   1
  -2  -1   8   12.18   11.45   1
  -2  -1   9    9.24   14.04   1
  -2  -1  10   -2.82   14.04   1
  -2  -1  11   17.39   15.35   1
  -2  -1  12   -3.42   15.73   1
  -2  -1  13  -16.24   14.83   1
  -2   0 -10    9.92   10.96   1
  -2   0  -9   -3.84   10.00   1
  -2   0  -8  626.50   56.07   1
  -2   0  -7  134.10   15.75   1
  -2   0  -5  316.84   24.92   1
  -2   0  -4   14.29    8.16   1
  -2   0  -3   12.46    6.71   1
  -2   0  -2  158.51   13.85   1
  -2   0  -1 2631.69  274.97   1
  -2   0  -1 2867.60  231.34   1
  -2   0   0  155.50   15.96   1
  -2   0   1 2124.29  212.01   1
  -2   0   1 2590.81  180.19   1
  -2   0   2  864.36   65.86   1
  -2   0   5  674.44   60.77   1
  -2   0   6   46.65   11.75   1
  -2   0   7   57.00   12.99   1
  -2   0   8  303.80   29.28   1
  -2   0   9  -10.76   14.17   1
  -2   0  10   68.06   15.68   1
  -2   0  11  -15.37   15.21   1
  -2   0  12    0.05   15.34   1
  -2   1 -11   -2.96   11.94   1
  -2   1  -9   76.91   15.79   1
  -2   1  -8   12.25   12.04   1
  -2   1  -6   72.08   11.21   1
  -2   1  -5  490.18   41.18   1
  -2   1  -4  253.13   21.00   1
  -2   1  -3  218.74   18.34   1
  -2   1  -2  237.16   19.40   1
  -2   1  -1 8454.80  921.34   1
  -2   1  -1 8789.06  785.62   1
  -2   1   0   21.53    6.87   1
  -2   1   1  686.96   46.65   1
  -2   1   1  625.50   57.52   1
  -2   1   2   19.80    4.09   1
  -2   1   5  929.03  108.51   1
  -2   1   7  -21.25   12.26   1
  -2   1   8  -18.49   12.64   1
  -2   1   9  151.29   20.17   1
  -2   1  10  -22.85   13.96   1
  -2   1  11   -4.58   13.65   1
  -2   1  12   -4.97   14.54   1
  -2   2 -12  -10.30   13.42   1
  -2   2 -10  151.29   20.17   1
  -2   2  -9   64.00   15.52   1
  -2   2  -8   21.81    9.62   1
  -2   2  -7   20.16   11.05   1
  -2   2  -6   26.83   10.98   1
  -2   2  -5  444.37   38.79   1
  -2   2  -4  412.09   34.51   1
  -2   2  -3   70.90    8.76   1
  -2   2  -2  369.41   30.75   1
  -2   2  -2  390.06   32.00   1
  -2   2  -1  102.62   12.36   1
  -2   2  -1  108.78   11.47   1
  -2   2   1  100.80    7.23   1
  -2   2   2 1010.60   68.03   1
  -2   2   5  -16.48    8.85   1
  -2   2   6   -2.62    9.82   1
  -2   2   7   23.04   11.62   1
  -2   2   8   10.30   11.75   1
  -2   2   9   -0.86   12.42   1
  -2   2  10   -2.10   12.79   1
  -2   2  11    2.31   13.56   1
  -2   3 -11   55.50   14.75   1
  -2   3 -10   57.76   15.05   1
  -2   3  -9   76.39   14.86   1
  -2   3  -8   18.15   12.69   1
  -2   3  -7  240.25   24.18   1
  -2   3  -6   11.56   11.22   1
  -2   3  -5  247.12   22.32   1
  -2   3  -4  141.61   14.76   1
  -2   3  -3  198.81   18.89   1
  -2   3  -1  160.28   12.91   1
  -2   3  -1  151.04   13.76   1
  -2   3   0    2.82    4.94   1
  -2   3   0    3.17    4.98   1
  -2   3   1   20.25    4.95   1
  -2   3   2  321.48   22.59   1
  -2   3   5   -9.18    8.42   1
  -2   3   6   29.70   10.46   1
  -2   3   8   13.10   12.24   1
  -2   3   9    6.05   11.51   1
  -2   4 -12   12.11   13.08   1
  -2   4 -11   17.06   14.29   1
  -2   4 -10   24.40   13.54   1
  -2   4  -8  -17.64   12.43   1
  -2   4  -7  211.70   22.12   1
  -2   4  -6  273.24   26.12   1
  -2   4  -5   77.62   11.98   1
  -2   4  -4    3.28    8.76   1
  -2   4  -3  147.38   13.60   1
  -2   4  -2  230.43   18.22   1
  -2   4   0   37.58    5.64   1
  -2   4   0   38.44    5.46   1
  -2   4   1  152.77   12.36   1
  -2   4   3  117.94   10.43   1
  -2   4   5   34.34    8.44   1
  -2   4   6   -7.08    9.58   1
  -2   4   7    8.24   10.27   1
  -2   4   8   -5.24   10.35   1
  -2   4   9   -6.05   11.46   1
  -2   4  10   10.76   11.41   1
  -2   5 -13    3.42   13.39   1
  -2   5 -12   29.48   13.90   1
  -2   5 -11   67.24   15.25   1
  -2   5 -10   25.81   13.31   1
  -2   5  -9   53.29   14.31   1
  -2   5  -6   14.06   11.25   1
  -2   5  -5    6.60    6.99   1
  -2   5  -2  115.99   11.42   1
  -2   5  -1   17.81    5.91   1
  -2   5  -1   13.18    3.78   1
  -2   5  -1   23.91    5.67   1
  -2   5   0   15.68    5.31   1
  -2   5   0   11.29    3.76   1
  -2   5   1  214.33   18.15   1
  -2   5   1  200.79   15.87   1
  -2   5   2   99.40    9.57   1
  -2   5   5   -5.66    7.43   1
  -2   5   7   14.67    8.58   1
  -2   5   8   -0.79    9.43   1
  -2   5   9    4.88   11.05   1
  -2   6 -11    6.71   14.19   1
  -2   6 -10  -11.09   12.45   1
  -2   6  -8    2.79   12.29   1
  -2   6  -6   92.35   14.80   1
  -2   6  -5  106.09   14.21   1
  -2   6  -4   29.27    9.31   1
  -2   6  -2    1.93    6.23   1
  -2   6  -2    6.66    5.93   1
  -2   6  -1   46.10    5.57   1
  -2   6  -1   54.91    6.52   1
  -2   6   0   33.87    6.17   1
  -2   6   0   45.29    6.46   1
  -2   6   1   93.12    9.07   1
  -2   6   1   97.81    9.49   1
  -2   6   2  243.98   19.37   1
  -2   6   2  252.49   26.06   1
  -2   6   6   -7.18    7.40   1
  -2   7 -12   -0.38   13.26   1
  -2   7 -10   34.81   12.86   1
  -2   7  -8   87.05   14.55   1
  -2   7  -7  206.21   21.83   1
  -2   7  -6  -10.11   11.38   1
  -2   7  -4    2.31    9.12   1
  -2   7  -3    8.70    7.85   1
  -2   7  -2    7.95    5.98   1
  -2   7  -2   13.84    7.37   1
  -2   7  -1   50.55    7.39   1
  -2   7  -1   40.83    5.50   1
  -2   7  -1   54.17    6.92   1
  -2   7   0   17.81    5.82   1
  -2   7   1   56.70    7.08   1
  -2   7   2   87.80    9.74   1
  -2   7   2   94.28    9.32   1
  -2   7   3   -1.59    4.31   1
  -2   7   4   -0.66    6.07   1
  -2   7   4    1.12    4.43   1
  -2   7   5   -2.99    6.16   1
  -2   7   5    1.61    4.60   1
  -2   7   6   -4.67    7.04   1
  -2   8 -12   -3.65   13.14   1
  -2   8 -11   17.31   13.73   1
  -2   8 -10   -5.81   12.34   1
  -2   8  -7  102.82   15.41   1
  -2   8  -6   56.55   13.54   1
  -2   8  -5   47.33   13.35   1
  -2   8  -4   19.01   10.03   1
  -2   8  -3    9.36    6.92   1
  -2   8  -3   -8.01    8.38   1
  -2   8  -2    1.00    7.86   1
  -2   8  -2   -1.85    5.36   1
  -2   8  -1    9.24    5.90   1
  -2   8  -1    6.86    6.50   1
  -2   8   0   58.98    7.68   1
  -2   8   0   45.02    8.19   1
  -2   8   1   22.00    6.19   1
  -2   8   2   -1.37    4.77   1
  -2   8   2    5.11    6.15   1
  -2   8   3    0.66    4.42   1
  -2   8   3   -4.49    4.58   1
  -2   9 -11   15.44   13.44   1
  -2   9 -10    4.58   12.71   1
  -2   9  -8   13.76   12.09   1
  -2   9  -7  -11.09   11.52   1
  -2   9  -6   -5.02   11.60   1
  -2   9  -5   -8.35   10.75   1
  -2   9  -4   24.80    7.77   1
  -2   9  -3   36.97    7.66   1
  -2   9  -3   34.34    9.84   1
  -2   9  -2    2.13    8.00   1
  -2   9  -1   14.06    5.77   1
  -2   9  -1    5.20    8.21   1
  -2   9   0    9.36    4.53   1
  -2   9   0   -1.85    6.61   1
  -2   9   0   13.84    5.95   1
  -2   9   1    0.00    1.00   1
  -2   9   1    2.16    6.12   1
  -2   9   1   -3.53    5.94   1
  -2  10  -9    1.66   12.59   1
  -2  10  -8   14.14   12.26   1
  -2  10  -6    5.86   11.08   1
  -2  10  -6   -9.30    8.42   1
  -2  10  -5   10.37   11.53   1
  -2  10  -5    1.77    8.27   1
  -2  10  -4   -8.58    9.61   1
  -2  10  -4    0.34    6.81   1
  -2  10  -3  -13.25   10.48   1
  -2  10  -3    8.47    6.40   1
  -2  10  -2   -7.34    6.34   1
  -2  10  -2   -0.92    9.00   1
  -2  10  -1    5.52    6.25   1
  -2  10  -1   -6.25    7.35   1
  -2  10   0    4.16    4.12   1
  -2  10   0   -0.40    4.03   1
  -2  11  -7    3.84   11.72   1
  -2  11  -7   -6.45    9.45   1
  -2  11  -6  -11.22    9.31   1
  -2  11  -5   -0.56    8.14   1
  -2  11  -5    6.35   10.58   1
  -2  11  -4   -3.53    7.41   1
  -2  11  -4  -12.18    9.70   1
  -2  11  -3   -3.96    9.63   1
  -2  11  -3    1.59    7.53   1
  -1 -10   5    0.44    7.58   1
  -1 -10   7  -11.36   10.38   1
  -1 -10   8    8.47   10.42   1
  -1  -9   4   29.81    7.10   1
  -1  -9   5    5.57    8.21   1
  -1  -9   6   34.93   11.82   1
  -1  -9   7   -8.24    9.82   1
  -1  -9   8   11.16    9.82   1
  -1  -9   9    2.02    9.37   1
  -1  -9  10    0.98    8.53   1
  -1  -8  -3   -2.13    8.21   1
  -1  -8   3    2.16    5.56   1
  -1  -8   4   23.43    7.45   1
  -1  -8   5    5.02    9.18   1
  -1  -8   6   38.56   10.43   1
  -1  -8   7   20.79    9.58   1
  -1  -8   8   11.83   10.32   1
  -1  -8   9   12.04    4.72   1
  -1  -8   9   25.30    9.46   1
  -1  -8  10   -0.71    3.88   1
  -1  -8  11    4.67    4.84   1
  -1  -8  11   14.21   10.56   1
  -1  -8  12    4.93    4.35   1
  -1  -7  -5   -5.38    8.17   1
  -1  -7  -4   -1.04    7.26   1
  -1  -7  -3   -2.02    7.38   1
  -1  -7   2   37.82    5.29   1
  -1  -7   3    6.35    6.25   1
  -1  -7   4  116.86   13.40   1
  -1  -7   5  162.05   17.57   1
  -1  -7   6   86.49   12.83   1
  -1  -7   7  324.00   27.36   1
  -1  -7   8   26.83    5.80   1
  -1  -7   8   22.37    9.74   1
  -1  -7   9  -12.89    9.69   1
  -1  -7   9    0.06    4.05   1
  -1  -7  10   -4.24   10.09   1
  -1  -7  10   -1.30    4.81   1
  -1  -7  11  -17.06   10.57   1
  -1  -7  11   -4.58    4.75   1
  -1  -7  12    0.85    5.32   1
  -1  -7  12   -6.10   10.72   1
  -1  -6  -6    7.78    7.20   1
  -1  -6  -5    9.24    6.81   1
  -1  -6  -4    1.00    6.42   1
  -1  -6  -3   27.88    6.97   1
  -1  -6  -2    0.96    6.23   1
  -1  -6  -1    1.21    6.03   1
  -1  -6   2   -2.46    4.96   1
  -1  -6   3  260.18   22.90   1
  -1  -6   4   57.46   10.31   1
  -1  -6   4   51.98    6.92   1
  -1  -6   5  276.22   27.26   1
  -1  -6   6   34.46   10.33   1
  -1  -6   7   37.70   10.68   1
  -1  -6   7   19.01    6.28   1
  -1  -6   8   22.00   11.07   1
  -1  -6   8   22.56    6.08   1
  -1  -6   9  -10.24   10.62   1
  -1  -6   9    2.13    4.53   1
  -1  -6  10  -11.22   11.26   1
  -1  -6  11   -3.31   10.37   1
  -1  -6  12   -0.44   12.24   1
  -1  -5  -7   -1.93    6.31   1
  -1  -5  -6   -8.88    6.85   1
  -1  -5  -5    6.35    5.80   1
  -1  -5  -4   12.18    5.86   1
  -1  -5  -3   34.69    6.13   1
  -1  -5  -2   24.21    5.61   1
  -1  -5  -1  112.36   10.39   1
  -1  -5   1   28.09    4.03   1
  -1  -5   2   17.64    5.54   1
  -1  -5   3  231.65   24.05   1
  -1  -5   3  274.56   23.20   1
  -1  -5   4   32.60    6.40   1
  -1  -5   4   52.85    9.01   1
  -1  -5   5  692.74   53.69   1
  -1  -5   5  571.69   77.95   1
  -1  -5   6   10.50    5.57   1
  -1  -5   6    6.15    9.47   1
  -1  -5   7   -0.34    5.32   1
  -1  -5   7   -1.99    9.53   1
  -1  -5  10    8.94    8.79   1
  -1  -5  11   -8.94   13.45   1
  -1  -5  12   -3.53   13.54   1
  -1  -5  13   -7.51   13.43   1
  -1  -4  -8    8.47    6.23   1
  -1  -4  -7   12.82    6.44   1
  -1  -4  -6   33.99    6.41   1
  -1  -4  -5   10.30    5.65   1
  -1  -4  -4   -4.93    4.97   1
  -1  -4  -2  119.03    9.60   1
  -1  -4  -1   17.81    4.14   1
  -1  -4   0    1.56    4.23   1
  -1  -4   1  143.04   13.16   1
  -1  -4   2   19.10    5.77   1
  -1  -4   3 2517.03  171.58   1
  -1  -4   3 1719.76  270.38   1
  -1  -4   4   64.80   10.79   1
  -1  -4   5  696.96   57.02   1
  -1  -4   6   28.73   10.29   1
  -1  -4   7   94.28   13.21   1
  -1  -4   9   -4.08    9.05   1
  -1  -4  10   11.36   13.82   1
  -1  -4  11   58.83   15.34   1
  -1  -4  12   13.69   15.02   1
  -1  -4  13    6.81   14.98   1
  -1  -3  -9   -5.76    6.34   1
  -1  -3  -8   -7.29    6.48   1
  -1  -3  -7   51.84    7.92   1
  -1  -3  -6    6.15    5.90   1
  -1  -3  -5    6.50    5.41   1
  -1  -3  -4   -1.44    4.61   1
  -1  -3  -2   -0.21    3.56   1
  -1  -3  -1   14.98    3.56   1
  -1  -3   0    2.25    3.30   1
  -1  -3   1   26.11    4.50   1
  -1  -3   2  192.10   16.35   1
  -1  -3   3  680.17   52.68   1
  -1  -3   4   -4.33    4.24   1
  -1  -3   5  114.92   13.51   1
  -1  -3   6  559.32   48.25   1
  -1  -3   7  -10.43    7.95   1
  -1  -3   8   47.33   13.35   1
  -1  -3   9  -19.36   13.46   1
  -1  -3  11   -3.96   14.05   1
  -1  -3  12  -11.09   15.52   1
  -1  -3  13   10.18   14.29   1
  -1  -2  -2  422.30   28.36   1
  -1  -2   0  782.32   49.79   1
  -1  -2   1 2621.44  267.26   1
  -1  -2   2  501.76   40.77   1
  -1  -2   2  435.56   38.40   1
  -1  -2   3 3444.52  277.02   1
  -1  -2   4  113.21   13.83   1
  -1  -2   5  106.30   13.40   1
  -1  -2   6   56.10   11.83   1
  -1  -2   7  -18.49   11.09   1
  -1  -2   8   16.73   13.17   1
  -1  -2   9   73.96   16.34   1
  -1  -2  10  -17.39   11.34   1
  -1  -2  11   -1.74   15.42   1
  -1  -2  13    3.76   15.40   1
  -1  -1  -7  111.94   12.70   1
  -1  -1  -6   21.34    7.48   1
  -1  -1  -4   26.11    6.23   1
  -1  -1  -3  577.92   47.12   1
  -1  -1  -2  252.49   25.42   1
  -1  -1   0 1371.96   97.79   1
  -1  -1   0 1381.61  119.69   1
  -1  -1   2 1122.92   79.75   1
  -1  -1   2  931.47   80.57   1
  -1  -1   3 1578.47  122.37   1
  -1  -1   4  528.54   42.76   1
  -1  -1   5  121.00   14.08   1
  -1  -1   6  235.93   22.43   1
  -1  -1   7   14.14   11.81   1
  -1  -1  10  355.32   35.44   1
  -1  -1  12  -16.24   15.31   1
  -1   0  -9    1.88   10.33   1
  -1   0  -8   25.10    9.62   1
  -1   0  -6   15.13    8.32   1
  -1   0  -4  780.64   60.35   1
  -1   0  -3  284.60   24.63   1
  -1   0   3 1486.87  124.16   1
  -1   0   4  935.14   77.67   1
  -1   0   5  -14.67    9.88   1
  -1   0   6  291.38   26.29   1
  -1   0   7    3.10   10.91   1
  -1   0   8   20.88   13.16   1
  -1   0   9   35.28   14.97   1
  -1   0  11   -6.60   14.24   1
  -1   0  12  -21.44   14.91   1
  -1   1 -10   10.50   11.53   1
  -1   1  -9  450.71   39.49   1
  -1   1  -8    9.06   10.90   1
  -1   1  -6  149.82   16.89   1
  -1   1  -5  133.40   14.09   1
  -1   1  -3  810.54   56.37   1
  -1   1  -2   55.80    8.52   1
  -1   1  -1  651.78   58.72   1
  -1   1  -1  765.63   60.32   1
  -1   1   1  532.69   36.93   1
  -1   1   4  -10.56    8.45   1
  -1   1   5  621.01   58.31   1
  -1   1   6   -7.67    9.97   1
  -1   1   7   87.61   14.23   1
  -1   1   8  375.20   33.70   1
  -1   1   9  111.09   18.55   1
  -1   1  10   47.61   15.04   1
  -1   1  11   -0.94   13.33   1
  -1   1  12    0.50   13.69   1
  -1   2 -11   45.97   13.42   1
  -1   2  -9   59.14   13.53   1
  -1   2  -8    4.49   10.30   1
  -1   2  -7   -8.88    9.71   1
  -1   2  -6  302.41   25.74   1
  -1   2  -5 1308.27  107.06   1
  -1   2  -4   73.27   11.47   1
  -1   2  -2  623.50   58.93   1
  -1   2  -1 1098.92   88.18   1
  -1   2   0  540.56   43.71   1
  -1   2   0  562.64   36.53   1
  -1   2   1 2509.01  168.30   1
  -1   2   2  284.26   19.56   1
  -1   2   5  -13.91    8.65   1
  -1   2   6   25.81   10.36   1
  -1   2   7   -1.32   10.83   1
  -1   2   8   -9.36   12.67   1
  -1   2   9   77.26   15.47   1
  -1   2  11    1.23   12.05   1
  -1   3 -12   -0.25   12.73   1
  -1   3 -11   53.29   14.02   1
  -1   3 -10   -1.99   11.17   1
  -1   3  -9   15.60   12.64   1
  -1   3  -7    0.25   10.54   1
  -1   3  -6  308.70   27.06   1
  -1   3  -5   69.22   11.81   1
  -1   3  -4  120.56   13.18   1
  -1   3  -3  720.39   60.66   1
  -1   3  -2  365.57   30.97   1
  -1   3  -1    0.79    6.18   1
  -1   3   0    1.85    3.89   1
  -1   3   0    3.50    3.33   1
  -1   3   1    2.34    3.00   1
  -1   3   2   42.12    5.84   1
  -1   3   4   28.94    7.75   1
  -1   3   5   68.56   10.76   1
  -1   3   7   99.20   15.34   1
  -1   3   8   65.29   14.22   1
  -1   3   9  -14.82   11.55   1
  -1   3  10  -10.37   11.27   1
  -1   4 -12   37.82   12.67   1
  -1   4 -11   25.40   14.11   1
  -1   4  -9   -8.41   12.76   1
  -1   4  -7  216.68   22.08   1
  -1   4  -5   22.37    9.93   1
  -1   4  -4   31.02    6.80   1
  -1   4  -3    7.08    6.97   1
  -1   4  -1   10.89    3.83   1
  -1   4   0  581.29   52.56   1
  -1   4   0  692.74   42.64   1
  -1   4   1  101.00    9.05   1
  -1   4   1  109.41    9.41   1
  -1   4   2  115.13    9.66   1
  -1   4   4    4.80    6.35   1
  -1   4   5   -9.00    7.50   1
  -1   4   6    2.50    9.73   1
  -1   4   7  121.00   16.50   1
  -1   4   8   36.36   11.34   1
  -1   4   9   -6.35   10.03   1
  -1   5 -13  -10.37   12.62   1
  -1   5 -11   16.08   13.07   1
  -1   5  -8    8.24    7.92   1
  -1   5  -7    9.86   10.80   1
  -1   5  -5   54.17   11.33   1
  -1   5  -3   18.75    7.79   1
  -1   5  -2  745.84   51.89   1
  -1   5  -1  105.06    8.20   1
  -1   5  -1   81.18    9.01   1
  -1   5   0   23.43    4.07   1
  -1   5   0   13.99    4.11   1
  -1   5   1   17.06    3.63   1
  -1   5   2   62.57    6.80   1
  -1   5   2   88.36    7.90   1
  -1   5   3    1.66    5.08   1
  -1   5   4   26.11    7.46   1
  -1   5   5   30.14    7.80   1
  -1   5   6   42.12    9.86   1
  -1   5   7    2.31    8.85   1
  -1   5   8    4.16    9.83   1
  -1   6 -13    8.35    8.67   1
  -1   6 -11   -8.01   12.73   1
  -1   6 -10   23.62   13.32   1
  -1   6  -9   22.94   12.74   1
  -1   6  -8   34.22   11.93   1
  -1   6  -7  125.89   15.71   1
  -1   6  -6  111.09   15.18   1
  -1   6  -3    3.42    7.40   1
  -1   6  -2  281.23   24.82   1
  -1   6  -2  287.30   21.36   1
  -1   6  -1   41.34    5.92   1
  -1   6  -1   49.84    7.20   1
  -1   6   0  146.65   11.14   1
  -1   6   0  125.44   12.10   1
  -1   6   1   15.52    4.33   1
  -1   6   1   27.88    5.70   1
  -1   6   2  101.00    9.05   1
  -1   6   2   88.55    8.28   1
  -1   6   3   -3.31    4.73   1
  -1   6   3    1.37    2.78   1
  -1   6   4   -7.08    5.69   1
  -1   6   4   -0.17    2.99   1
  -1   6   5   64.32    9.30   1
  -1   6   6   44.76    8.83   1
  -1   6   7    4.33    7.49   1
  -1   7 -11    1.54   12.08   1
  -1   7  -9   -9.61   12.46   1
  -1   7  -7   37.95   11.70   1
  -1   7  -5    3.80    9.44   1
  -1   7  -4  163.58   16.37   1
  -1   7  -3   41.99    7.00   1
  -1   7  -3   39.31    9.15   1
  -1   7  -2   14.98    7.04   1
  -1   7  -1    1.00    3.52   1
  -1   7  -1    0.52    4.64   1
  -1   7  -1   -8.07    6.76   1
  -1   7   0   63.52    7.81   1
  -1   7   0   75.52    8.34   1
  -1   8 -12    1.42   12.71   1
  -1   8 -11    1.44   12.70   1
  -1   8  -8   39.82   12.75   1
  -1   8  -7   -1.35   11.34   1
  -1   8  -6   27.56   11.34   1
  -1   8  -4   -2.02    6.79   1
  -1   8  -4   16.65   10.93   1
  -1   8  -3   38.69    6.72   1
  -1   8  -3   24.90    8.78   1
  -1   8  -2   30.69    9.20   1
  -1   8  -2   48.86    6.57   1
  -1   8  -1   -4.71    3.86   1
  -1   8  -1    2.22    5.22   1
  -1   8   0   15.92    5.43   1
  -1   8   1   -3.76    6.60   1
  -1   8   1   22.00    5.91   1
  -1   8   2  -10.43    7.43   1
  -1   9 -10   10.56   13.13   1
  -1   9  -9   -3.13   12.18   1
  -1   9  -7    0.48   11.12   1
  -1   9  -6   27.25   11.17   1
  -1   9  -5   38.07    8.51   1
  -1   9  -5   23.81   11.13   1
  -1   9  -4    9.86    9.36   1
  -1   9  -4    2.02    6.25   1
  -1   9  -3   -0.88    7.58   1
  -1   9  -3   12.39    6.05   1
  -1   9  -2   11.42    5.75   1
  -1   9  -2   11.63    7.64   1
  -1   9  -1    5.66    5.52   1
  -1   9  -1    3.50    5.42   1
  -1   9   0    2.34    5.63   1
  -1   9   0   -7.29    4.97   1
  -1   9   1    0.17    6.09   1
  -1   9   2    6.81    6.84   1
  -1  10 -10    0.38   13.12   1
  -1  10  -8  -15.44   12.58   1
  -1  10  -7   11.22   11.72   1
  -1  10  -6    4.41   11.30   1
  -1  10  -6    1.49    8.47   1
  -1  10  -5   -0.90   10.30   1
  -1  10  -5   14.29    7.33   1
  -1  10  -4   -1.00    6.62   1
  -1  10  -4    6.15    9.23   1
  -1  10  -3   -4.49    7.59   1
  -1  10  -3  -11.83    6.54   1
  -1  10  -2   -3.28    5.54   1
  -1  10  -2    3.92    6.26   1
  -1  10  -1    7.13    6.46   1
  -1  11  -6    0.38   11.93   1
  -1  11  -6    7.78    8.20   1
  -1  11  -5   -7.56    9.73   1
  -1  11  -5   -5.52    7.43   1
   0 -10   5   14.06    8.32   1
   0 -10   6    5.48    9.31   1
   0 -10   8   12.74   10.42   1
   0 -10   9   -9.42   10.25   1
   0  -9   4   17.39    6.84   1
   0  -9   5   -8.88    9.95   1
   0  -9   6    8.12    9.92   1
   0  -9   7  -18.49   11.01   1
   0  -9   8   21.16   10.03   1
   0  -9   9   -5.43   10.21   1
   0  -9  10   -1.56    9.62   1
   0  -9  11   -3.84   10.11   1
   0  -8  -4   -2.89    8.36   1
   0  -8  -3   20.98    7.69   1
   0  -8   4   22.18    7.72   1
   0  -8   5  110.88   14.74   1
   0  -8   6   -6.05   10.09   1
   0  -8   7    8.76    9.95   1
   0  -8   8   44.89   11.79   1
   0  -8   9   -0.53    9.77   1
   0  -8  10   -9.92    9.95   1
   0  -8  10   -1.77    3.75   1
   0  -8  11    1.82    9.91   1
   0  -8  11   -1.02    3.45   1
   0  -8  12   -6.50   11.17   1
   0  -8  12    1.21    4.51   1
   0  -7  -5  -12.96    7.42   1
   0  -7  -4   -4.37    6.98   1
   0  -7  -3   -9.49    6.71   1
   0  -7  -2   10.11    6.93   1
   0  -7   3   34.34    7.85   1
   0  -7   4   53.73   10.26   1
   0  -7   5  316.13   27.38   1
   0  -7   6    5.29   10.26   1
   0  -7   7   -1.61   10.34   1
   0  -7   8   65.12   12.27   1
   0  -7   8   41.47    5.92   1
   0  -7   9   -0.28    8.64   1
   0  -7   9    5.52    4.14   1
   0  -7  10    6.10   10.92   1
   0  -7  11    9.30   11.35   1
   0  -7  12   17.31    9.07   1
   0  -6  -6    5.62    6.59   1
   0  -6  -5   -2.56    6.30   1
   0  -6  -4   -8.41    5.92   1
   0  -6  -3   37.45    7.10   1
   0  -6  -2   32.15    6.80   1
   0  -6  -1   43.16    7.23   1
   0  -6   2   13.99    6.21   1
   0  -6   3   30.69    8.75   1
   0  -6   4    9.24    8.69   1
   0  -6   5  279.22   22.73   1
   0  -6   6  247.75   23.92   1
   0  -6   7    5.20   10.26   1
   0  -6   7   10.76    3.94   1
   0  -6   8   -3.57   10.77   1
   0  -6   9   36.48   11.60   1
   0  -6  10   -2.53   11.00   1
   0  -6  11   -3.53   12.07   1
   0  -6  12   17.47   12.37   1
   0  -6  13    0.14   14.11   1
   0  -5  -8   -6.25    6.75   1
   0  -5  -7  -13.84    6.47   1
   0  -5  -6   18.66    6.31   1
   0  -5  -5   -2.66    5.57   1
   0  -5  -4   -3.31    5.50   1
   0  -5  -3   13.99    5.31   1
   0  -5  -2   69.06    7.48   1
   0  -5  -1  334.89   23.06   1
   0  -5   1  101.00    9.65   1
   0  -5   2  201.36   17.88   1
   0  -5   3 4083.21  331.00   1
   0  -5   4  763.42   63.00   1
   0  -5   5    7.90    9.16   1
   0  -5   5   16.48    3.98   1
   0  -5   6    7.24    9.04   1
   0  -5   7   -4.08   10.30   1
   0  -5   8   -8.82   10.87   1
   0  -5   9    9.92   11.97   1
   0  -5  10   -3.42   12.10   1
   0  -5  11   -4.24   12.52   1
   0  -5  12    6.00   13.28   1
   0  -5  13   -8.88   14.42   1
   0  -4  -9    0.55    6.63   1
   0  -4  -8  -10.18    6.32   1
   0  -4  -7    0.45    5.92   1
   0  -4  -6    5.57    5.52   1
   0  -4  -5   20.07    5.38   1
   0  -4  -4    4.28    4.68   1
   0  -4  -2   26.94    4.67   1
   0  -4  -1  326.89   21.70   1
   0  -4   1   67.08    7.04   1
   0  -4   2  268.96   23.29   1
   0  -4   3 2724.84  212.98   1
   0  -4   4  468.29   37.65   1
   0  -4   5    8.58    9.02   1
   0  -4   6   26.42    9.15   1
   0  -4   7   -3.72   10.54   1
   0  -4   8   24.70   12.03   1
   0  -4   9    4.41   12.68   1
   0  -4  11   -7.29   13.55   1
   0  -4  12   41.86   15.14   1
   0  -4  13    3.57   13.46   1
   0  -3 -10   -8.94    6.76   1
   0  -3  -9   -3.06    6.68   1
   0  -3  -8   25.91    6.52   1
   0  -3  -7    5.81    5.59   1
   0  -3  -6   23.04    5.86   1
   0  -3  -5   12.67    4.91   1
   0  -3  -4   -5.76    4.22   1
   0  -3  -3   14.44    4.18   1
   0  -3  -1 1186.11   76.46   1
   0  -3   0   27.98    5.18   1
   0  -3   1 6761.77  542.72   1
   0  -3   2 7337.64  669.86   1
   0  -3   3  229.52   23.63   1
   0  -3   4  362.52   29.32   1
   0  -3   5   86.30   12.82   1
   0  -3   6  127.01   13.97   1
   0  -3   7  488.85   40.68   1
   0  -3   8    5.81   12.05   1
   0  -3   9   -0.66   12.91   1
   0  -3  10    8.29   13.54   1
   0  -3  11    6.92   14.99   1
   0  -3  12   13.10   15.06   1
   0  -2 -10   21.16    6.81   1
   0  -2  -3 1263.09   83.16   1
   0  -2  -2   59.60    5.40   1
   0  -2  -1   90.44    6.66   1
   0  -2   0  879.12   54.56   1
   0  -2   1 6635.73  623.98   1
   0  -2   3  -11.97    9.62   1
   0  -2   4  159.26   16.91   1
   0  -2   5  623.50   48.44   1
   0  -2   6  386.91   32.65   1
   0  -2   7   32.72    9.27   1
   0  -2   8   -1.77   12.29   1
   0  -2   9   -1.17   13.82   1
   0  -2  10  113.85   19.21   1
   0  -2  11   53.58   16.40   1
   0  -2  12    0.94   15.04   1
   0  -2  13    5.20   14.87   1
   0  -1  -1  512.12   32.13   1
   0  -1   3   50.41   10.22   1
   0  -1   4  229.22   22.41   1
   0  -1   5    9.80   10.33   1
   0  -1   6   77.62   13.74   1
   0  -1   8  124.77   16.98   1
   0  -1   9  402.00   36.09   1
   0  -1  11    3.80   13.61   1
   0  -1  12   -8.01   14.66   1
   0   0  -7   17.98    8.14   1
   0   0  -6   59.91    8.98   1
   0   0  -5   35.05    7.10   1
   0   0  -3  347.82   28.35   1
   0   0  -2  222.90   17.92   1
   0   0   2  202.21   17.35   1
   0   0   3  357.97   28.76   1
   0   0   4  591.46   47.18   1
   0   0   5   23.52   10.09   1
   0   0   6   55.35   12.20   1
   0   0   7    6.15   10.91   1
   0   0   8   32.38   13.43   1
   0   0   9  246.18   25.73   1
   0   0  11   -2.79   13.19   1
   0   0  12    0.45   13.28   1
   0   1  -9  382.98   34.44   1
   0   1  -8   99.00   13.53   1
   0   1  -7   42.90    9.30   1
   0   1  -6   96.04   11.37   1
   0   1  -4  285.95   21.98   1
   0   1  -3   74.30    8.96   1
   0   1   1  464.83   41.40   1
   0   1   2   87.61    9.92   1
   0   1   3 1285.22  116.87   1
   0   1   4 1138.39   97.85   1
   0   1   5  -15.60    8.37   1
   0   1   6    0.35   10.18   1
   0   1   7  235.62   23.33   1
   0   1   8    2.02   12.01   1
   0   1   9    1.88   12.44   1
   0   1  10    5.52   12.31   1
   0   2 -10  119.68   17.07   1
   0   2  -9   -3.80   10.53   1
   0   2  -8   11.97   10.73   1
   0   2  -7   30.91    8.56   1
   0   2  -6  377.14   32.24   1
   0   2  -5  577.92   47.60   1
   0   2  -4  197.68   16.59   1
   0   2  -1 6400.00  550.40   1
   0   2   0  779.53   54.16   1
   0   2   1   87.24    6.91   1
   0   2   3 1285.22  120.46   1
   0   2   4   38.44    7.44   1
   0   2   5    0.69    7.92   1
   0   2   6   -8.12    9.58   1
   0   2   7  -13.62   11.29   1
   0   2   8  -19.98   11.35   1
   0   2   9  -22.47   11.66   1
   0   2  10    2.99   11.31   1
   0   2  11    0.48   12.01   1
   0   3 -11   11.22   11.79   1
   0   3  -9   31.14   11.72   1
   0   3  -8   37.95    8.75   1
   0   3  -7  469.59   40.31   1
   0   3  -6  142.80   15.30   1
   0   3  -5  114.49   12.63   1
   0   3  -4  335.62   28.58   1
   0   3  -3  256.64   21.15   1
   0   3  -2 5843.07  689.49   1
   0   3  -1 6430.44  396.14   1
   0   3  -1 5016.89  517.06   1
   0   3   0   37.58    4.05   1
   0   3   1 1146.50   81.94   1
   0   3   2  146.41   12.34   1
   0   3   3    2.10    5.13   1
   0   3   4   -1.54    6.55   1
   0   3   5   16.73    8.10   1
   0   3   6   36.48   10.27   1
   0   3   7    0.66   10.06   1
   0   3   8   29.70   10.57   1
   0   3   9    1.96   11.12   1
   0   3  10    0.69   10.51   1
   0   4 -12   31.36   13.66   1
   0   4 -11   20.16    9.07   1
   0   4 -10   30.03   12.28   1
   0   4  -9   -6.60   11.72   1
   0   4  -8   34.46   11.39   1
   0   4  -7   13.25   10.63   1
   0   4  -6   38.19   10.26   1
   0   4  -5   30.03    9.21   1
   0   4  -4  453.69   37.49   1
   0   4  -3 2803.70  212.86   1
   0   4  -2  294.12   23.32   1
   0   4  -1   79.92    6.44   1
   0   4  -1   73.79    7.90   1
   0   4   0   35.76    4.31   1
   0   4   0   47.75    5.25   1
   0   4   1  298.94   23.51   1
   0   4   3    9.36    4.65   1
   0   4   4    0.72    5.80   1
   0   4   5    3.57    7.11   1
   0   4   6   -4.28    8.69   1
   0   4   7   -5.48    8.38   1
   0   4   8   -0.50    9.54   1
   0   4   9  -19.18   11.21   1
   0   5 -12    6.15   11.90   1
   0   5 -11   13.25   11.36   1
   0   5 -10    2.56    8.26   1
   0   5  -9   10.50   12.12   1
   0   5  -8   -5.38   11.32   1
   0   5  -7    3.03   10.65   1
   0   5  -5   33.99    8.98   1
   0   5  -4  824.26   63.16   1
   0   5  -3 4232.80  330.50   1
   0   5  -2  210.54   15.09   1
   0   5  -2  216.09   18.52   1
   0   5  -1  111.09    8.64   1
   0   5  -1  117.51   10.19   1
   0   5   0  141.37   10.70   1
   0   5   0  130.87   12.13   1
   0   5   1  320.77   24.72   1
   0   5   5    1.23    5.59   1
   0   5   6   14.75    7.30   1
   0   5   7    0.31    7.17   1
   0   5   8  -11.29    8.33   1
   0   6 -13   10.43   12.47   1
   0   6 -11   23.72   11.49   1
   0   6  -9   45.83   13.27   1
   0   6  -7   24.90   11.38   1
   0   6  -6  263.41   23.70   1
   0   6  -5  205.35   21.78   1
   0   6  -3   49.00    6.30   1
   0   6  -3   49.56    8.31   1
   0   6  -2    7.56    6.22   1
   0   6  -2   11.49    4.68   1
   0   6  -1   14.52    4.50   1
   0   6  -1    7.67    4.82   1
   0   6  -1   11.22    4.62   1
   0   6   0   34.81    6.25   1
   0   6   0   45.29    5.92   1
   0   6   1   37.33    8.07   1
   0   6   1   41.86    6.21   1
   0   7 -12    5.66   11.57   1
   0   7 -11  -11.83   12.04   1
   0   7 -10   12.32   12.14   1
   0   7  -9    4.84   11.53   1
   0   7  -8   56.55   12.48   1
   0   7  -7   13.62   11.51   1
   0   7  -6    6.71   11.19   1
   0   7  -5  274.23   26.50   1
   0   7  -4   50.84    9.98   1
   0   7  -4   54.32    7.37   1
   0   7  -3   32.26    5.57   1
   0   7  -3   30.25    8.14   1
   0   7  -2   15.76    5.72   1
   0   7  -2   20.43    4.70   1
   0   7  -1   57.46    6.52   1
   0   7   0   78.68    9.58   1
   0   7   0  113.00    9.35   1
   0   7   1   44.49    8.54   1
   0   7   3   10.50    8.75   1
   0   7   4  -15.84   10.27   1
   0   7   5    9.12   10.81   1
   0   8 -12   11.09   10.72   1
   0   8 -11  -14.36   10.69   1
   0   8 -10    6.71   11.97   1
   0   8  -9    2.13   11.83   1
   0   8  -6   -3.65   10.62   1
   0   8  -5  111.94   14.18   1
   0   8  -5   91.97   10.55   1
   0   8  -4   35.28    6.77   1
   0   8  -3   22.47    8.06   1
   0   8  -3   27.35    5.54   1
   0   8  -2   63.36    7.96   1
   0   8  -2   65.12    7.42   1
   0   8  -1   -0.98    4.59   1
   0   8  -1    4.80    5.04   1
   0   8   0   -2.43    4.96   1
   0   8   0   12.04    5.90   1
   0   8   1    6.66    6.71   1
   0   8   2    7.56    7.09   1
   0   8   3    3.96    8.56   1
   0   8   4   -8.01    9.74   1
   0   9 -11   10.69   11.97   1
   0   9 -10   11.90   11.39   1
   0   9  -9    6.35   11.19   1
   0   9  -8    8.76   10.66   1
   0   9  -7   10.69   11.05   1
   0   9  -6   10.89   10.30   1
   0   9  -6    1.30    6.70   1
   0   9  -5    9.99    9.92   1
   0   9  -5   -6.50    6.38   1
   0   9  -4   -1.59    5.92   1
   0   9  -4    9.30    7.69   1
   0   9  -3    6.81    5.27   1
   0   9  -3    6.66    6.24   1
   0   9  -2   16.48    5.52   1
   0   9  -1    4.04    5.35   1
   0   9  -1   -8.35    4.45   1
   0   9   0   -3.76    5.47   1
   0   9   1    3.57    6.01   1
   0   9   2    3.17    6.84   1
   0  10  -9   -3.20   11.71   1
   0  10  -8  -22.94   11.88   1
   0  10  -7   -5.20   11.04   1
   0  10  -7   10.63    7.69   1
   0  10  -6   16.32    7.51   1
   0  10  -6   20.52   10.33   1
   0  10  -5   22.85    6.88   1
   0  10  -4    7.56    6.16   1
   0  10  -3   -1.54    5.70   1
   1 -11   6    0.25   10.38   1
   1 -10   5    3.13    8.28   1
   1 -10   7   -1.04    9.71   1
   1 -10   8  -12.96   10.58   1
   1 -10   9   -3.28   10.06   1
   1 -10  10    7.78    9.82   1
   1  -9   4    3.76    6.98   1
   1  -9   5   36.48    9.91   1
   1  -9   6   29.05   10.13   1
   1  -9   7    4.54   10.48   1
   1  -9   8    0.48    9.69   1
   1  -9   9    3.39    9.94   1
   1  -9  11    6.05    4.33   1
   1  -9  11   12.96   10.58   1
   1  -8  -3   11.29    7.86   1
   1  -8   3   42.25    7.54   1
   1  -8   4    7.24    8.61   1
   1  -8   5   14.90    9.57   1
   1  -8   6   29.92   10.72   1
   1  -8   7    7.24   10.92   1
   1  -8   8   16.16   11.42   1
   1  -8   9   11.97    4.22   1
   1  -8  10    2.99    9.72   1
   1  -8  11  -10.63   10.69   1
   1  -8  12   -9.12   12.02   1
   1  -7  -6    6.00    6.22   1
   1  -7  -5  -15.68    7.13   1
   1  -7  -3   -3.57    6.69   1
   1  -7  -2  109.20   10.87   1
   1  -7   4  115.13   14.59   1
   1  -7   5   11.22    9.58   1
   1  -7   6   19.89   10.70   1
   1  -7   7    9.80   11.14   1
   1  -7   7   16.40    4.05   1
   1  -7   8   42.64   12.02   1
   1  -7   9   -6.40   10.88   1
   1  -7  10  -13.47   11.30   1
   1  -7  11  -12.74   10.78   1
   1  -7  12   -6.76   11.54   1
   1  -6  -7    5.15    6.08   1
   1  -6  -6   37.45    7.34   1
   1  -6  -5   75.34    8.68   1
   1  -6  -4   -1.32    5.80   1
   1  -6  -3   -2.40    5.15   1
   1  -6   2  326.89   24.95   1
   1  -6   3   -4.75    6.98   1
   1  -6   4   24.01    9.11   1
   1  -6   5    9.00    9.90   1
   1  -6   6  126.34   14.84   1
   1  -6   7  105.88   14.82   1
   1  -6   9    0.32    8.56   1
   1  -6  10  -14.82   10.78   1
   1  -6  12   11.42   12.71   1
   1  -5  -8   -0.56    5.82   1
   1  -5  -7   19.62    6.47   1
   1  -5  -6   38.81    6.98   1
   1  -5  -5   34.22    6.32   1
   1  -5  -4   35.28    5.70   1
   1  -5  -3    3.76    5.04   1
   1  -5  -2   87.24    7.85   1
   1  -5  -1   19.18    5.69   1
   1  -5   2  556.02   53.76   1
   1  -5   3    2.50    7.55   1
   1  -5   4   -1.28    8.00   1
   1  -5   5   54.91   10.52   1
   1  -5   7   10.05   10.90   1
   1  -5   8   -2.86   11.39   1
   1  -5   9    8.12   12.08   1
   1  -5  10  -23.62   13.32   1
   1  -5  11   14.06   11.40   1
   1  -5  12  -17.47   13.96   1
   1  -5  13    4.71   12.59   1
   1  -4  -9    5.15    6.13   1
   1  -4  -8   28.52    6.51   1
   1  -4  -7  165.64   12.36   1
   1  -4  -6   12.74    5.14   1
   1  -4  -5    3.84    4.51   1
   1  -4  -4   13.18    4.72   1
   1  -4  -3   13.18    4.50   1
   1  -4  -2  108.37    9.16   1
   1  -4  -1  116.42    9.28   1
   1  -4   2    5.38    5.89   1
   1  -4   3   -8.64    7.88   1
   1  -4   4   33.64    9.28   1
   1  -4   5    2.62    9.33   1
   1  -4   7  236.24   22.44   1
   1  -4   9   -5.02   12.36   1
   1  -4  10   40.83   13.42   1
   1  -4  11   12.39   14.08   1
   1  -4  12   32.95   13.43   1
   1  -4  13   27.14   16.15   1
   1  -3 -10   -0.20    6.07   1
   1  -3  -8   82.63    8.54   1
   1  -3  -7  112.15    9.74   1
   1  -3  -6   -2.76    4.55   1
   1  -3  -5   63.36    6.69   1
   1  -3  -4   34.69    4.95   1
   1  -3  -3 1177.18   77.54   1
   1  -3  -2   38.94    4.99   1
   1  -3   2  403.21   30.92   1
   1  -3   3  832.32   61.16   1
   1  -3   4   97.42   13.03   1
   1  -3   5   62.57   11.23   1
   1  -3   6  311.17   27.52   1
   1  -3   7   -7.90   10.85   1
   1  -3   8    8.58   12.07   1
   1  -3   9   -6.10   12.00   1
   1  -3  10  -18.32   14.12   1
   1  -3  11   26.01   12.24   1
   1  -3  12  -31.81   16.36   1
   1  -3  13   12.25   15.75   1
   1  -2 -11    8.29    7.32   1
   1  -2 -10    2.37    5.73   1
   1  -2  -9   70.39    8.22   1
   1  -2  -6   41.60    5.55   1
   1  -2  -4  310.82   21.16   1
   1  -2  -3  469.16   31.19   1
   1  -2  -2  289.00   19.38   1
   1  -2  -1 2522.05  163.72   1
   1  -2   1  970.95  175.74   1
   1  -2   1 1177.86   87.86   1
   1  -2   2  530.84   47.92   1
   1  -2   2  560.27   50.18   1
   1  -2   3   34.93    8.98   1
   1  -2   5 1440.20  107.02   1
   1  -2   6  279.56   26.08   1
   1  -2   7    5.11   10.98   1
   1  -2   8   -9.80   11.46   1
   1  -2  11   36.60   14.04   1
   1  -2  12   20.34   14.61   1
   1  -1  -2  407.64   27.05   1
   1  -1  -1  589.03   36.89   1
   1  -1   1  826.56   57.50   1
   1  -1   1  744.74   58.40   1
   1  -1   2   47.89    6.23   1
   1  -1   3  618.52   55.71   1
   1  -1   5  126.11   14.37   1
   1  -1   6  195.44   17.89   1
   1  -1   7    3.84   10.54   1
   1  -1   8   -4.00   10.96   1
   1  -1   9  477.86   41.10   1
   1  -1  10  -18.06   14.19   1
   1  -1  11   21.07   14.05   1
   1  -1  12    2.19   14.12   1
   1   0   1   49.42    4.92   1
   1   0   2 1314.79  101.53   1
   1   0   3  322.20   24.77   1
   1   0   4  717.17   59.99   1
   1   0   6    1.42    9.21   1
   1   0   7   -6.76   10.40   1
   1   0   8   24.01   11.76   1
   1   0   9  -21.16   13.06   1
   1   0  10   -9.86   12.56   1
   1   0  11  -24.01   13.33   1
   1   0  12    8.53   12.67   1
   1   1  -1 2329.03  184.35   1
   1   1   0 1555.51  113.59   1
   1   1   1  390.46   37.15   1
   1   1   2  256.64   25.63   1
   1   1   3  456.25   50.41   1
   1   1   4    1.66    7.22   1
   1   1   5   19.10    7.78   1
   1   1   6    4.41    9.58   1
   1   1   7  124.77   14.97   1
   1   1   8    0.64   11.06   1
   1   1   9  117.94   16.72   1
   1   1  10    2.56   11.74   1
   1   1  11   -1.08   12.08   1
   1   2  -7    5.48    9.27   1
   1   2  -6   79.92   10.73   1
   1   2  -5  128.60   12.47   1
   1   2  -4  157.25   13.54   1
   1   2  -3 3701.51  282.30   1
   1   2  -2  520.30   40.60   1
   1   2  -2  594.87   39.02   1
   1   2  -1 3034.91  186.20   1
   1   2   0  737.67   57.58   1
   1   2   0  758.45   51.22   1
   1   2   3   71.57    7.28   1
   1   2   4  573.60   52.69   1
   1   2   5    6.50    6.43   1
   1   2   6    0.79    8.26   1
   1   2   7   45.02   11.41   1
   1   2   8   20.25   11.52   1
   1   2   9   -1.90   11.07   1
   1   2  10   -1.49   11.27   1
   1   3  -9   -6.50   11.27   1
   1   3  -8   46.79   10.94   1
   1   3  -7    1.96    6.72   1
   1   3  -6  634.54   48.36   1
   1   3  -5  126.34   13.49   1
   1   3  -4    0.17    7.81   1
   1   3  -3  589.52   62.16   1
   1   3  -2  180.90   15.33   1
   1   3  -2  192.38   16.09   1
   1   3  -1   12.46    6.42   1
   1   3   0    0.05    5.36   1
   1   3   1   16.81    6.31   1
   1   3   3   79.92    7.15   1
   1   3   4    1.77    4.44   1
   1   3   6    4.71    7.55   1
   1   3   7   42.38   10.03   1
   1   3   8   -1.46    8.25   1
   1   3   9   -8.07    9.20   1
   1   4 -10   18.58   11.38   1
   1   4  -9   11.29   10.62   1
   1   4  -8   45.83   10.43   1
   1   4  -7  103.02   13.60   1
   1   4  -6   46.92   10.00   1
   1   4  -5  732.78   56.85   1
   1   4  -4   87.05   10.82   1
   1   4  -3 1936.88  233.25   1
   1   4  -2   13.40    5.12   1
   1   4  -2   23.72    5.55   1
   1   4  -2   16.16    3.38   1
   1   4  -1  143.52   12.46   1
   1   4   0    1.61    5.64   1
   1   4   1   14.67    6.59   1
   1   4   2  114.92   12.22   1
   1   4   6   19.01    6.89   1
   1   4   7    4.58    7.23   1
   1   4   8    7.08    8.19   1
   1   5 -11   14.14    8.57   1
   1   5 -10    4.16   11.38   1
   1   5  -7   -6.60    9.46   1
   1   5  -6   11.09    9.39   1
   1   5  -4   49.84    9.18   1
   1   5  -3  277.89   19.00   1
   1   5  -3  311.17   23.28   1
   1   5  -2   23.62    5.93   1
   1   5  -2   21.53    3.71   1
   1   5  -1   36.60    4.36   1
   1   5  -1   22.56    5.89   1
   1   5   0   -3.50    6.32   1
   1   5   0    5.95    4.25   1
   1   5   1  146.41   13.31   1
   1   5   2   18.49    8.60   1
   1   5   3   39.06    9.75   1
   1   6 -11    3.50   11.89   1
   1   6 -10    9.24   11.19   1
   1   6  -9  -12.96   10.66   1
   1   6  -8   43.16   11.43   1
   1   6  -7   29.27   11.04   1
   1   6  -6   43.82   10.46   1
   1   6  -5  353.82   27.84   1
   1   6  -4   71.57    9.64   1
   1   6  -3  261.15   22.30   1
   1   6  -2    0.21    5.09   1
   1   6  -2   -2.92    3.69   1
   1   6  -1    9.00    4.08   1
   1   6   0   -4.93    5.73   1
   1   6   1   -6.45    7.52   1
   1   6   2    6.71    8.39   1
   1   6   3   36.00   10.32   1
   1   6   4   23.72   10.52   1
   1   6   5    9.18   11.64   1
   1   6   6   17.14   13.33   1
   1   7 -11    8.70   11.92   1
   1   7 -10  -12.46   10.10   1
   1   7  -9    1.59   10.66   1
   1   7  -7  281.23   27.84   1
   1   7  -6   71.40   12.67   1
   1   7  -5  164.10   17.17   1
   1   7  -4   93.32    9.27   1
   1   7  -4  103.43   12.00   1
   1   7  -3    0.10    4.51   1
   1   7  -3   -1.77    3.62   1
   1   7  -2   44.89    5.76   1
   1   7  -1   -0.62    6.51   1
   1   7   0    6.15    6.30   1
   1   7   1   56.55    8.72   1
   1   7   2   -1.37    8.03   1
   1   7   3    9.49    8.93   1
   1   7   4  -17.47   10.45   1
   1   7   5  -17.22   12.45   1
   1   8 -10    7.51   12.11   1
   1   8  -9    9.92   11.66   1
   1   8  -8   -9.24   10.70   1
   1   8  -7   12.04   10.97   1
   1   8  -6   27.04   10.40   1
   1   8  -5   14.59    5.58   1
   1   8  -4   15.21    4.91   1
   1   8  -3    3.88    4.18   1
   1   8  -2   -8.58    4.98   1
   1   8  -2    6.66    4.59   1
   1   8  -1   -1.04    6.08   1
   1   8   0    2.37    6.28   1
   1   8   1    7.90    6.35   1
   1   8   2    0.14    6.79   1
   1   8   3   19.27    8.60   1
   1   9  -6   31.81    6.99   1
   1   9  -5   -9.12    5.25   1
   1   9  -4   32.72    5.72   1
   1   9  -3   -2.43    4.65   1
   1   9  -2    7.40    5.22   1
   1   9  -2    3.31    4.51   1
   1   9  -1    0.38    5.11   1
   1   9   0   -8.47    6.05   1
   1   9   1   -0.34    5.75   1
   1  10  -8   23.04    7.58   1
   1  10  -7   12.82    6.59   1
   1  10  -6   14.67    6.36   1
   1  10  -5   -1.19    5.49   1
   1  10  -4    3.61    5.66   1
   1  10  -3   -0.64    5.07   1
   2 -11   6    9.00    9.96   1
   2 -11   7  -11.02   10.76   1
   2 -10   5    3.57    8.69   1
   2 -10   6    5.43    9.32   1
   2 -10   7    7.18   10.08   1
   2 -10   8  -11.29   10.35   1
   2 -10   9    3.46   10.49   1
   2 -10  10    7.67   10.19   1
   2  -9   5   -7.34    8.73   1
   2  -9   6    4.93    9.50   1
   2  -9   7   -5.95   10.05   1
   2  -9   8   10.11   10.30   1
   2  -9  10    2.13    4.29   1
   2  -9  10   11.83    9.84   1
   2  -9  10    3.69    2.61   1
   2  -9  11    4.84   11.22   1
   2  -9  11   -2.86    4.56   1
   2  -8  -5   -0.41    7.42   1
   2  -8  -4   -0.36    6.86   1
   2  -8   4   20.16   10.24   1
   2  -8   5   43.30   10.26   1
   2  -8   6   31.70   11.03   1
   2  -8   7  113.21   15.53   1
   2  -8   8    0.21    9.79   1
   2  -8   9    8.82    5.29   1
   2  -8   9    9.73    9.86   1
   2  -8  10   16.16   11.10   1
   2  -8  11   -3.96    5.21   1
   2  -8  11   -3.35    8.60   1
   2  -8  12   -3.96    5.45   1
   2  -7  -6   -4.04    6.43   1
   2  -7  -5   -3.06    6.55   1
   2  -7  -3   -7.18    6.27   1
   2  -7   3   -8.76    7.28   1
   2  -7   4   -2.19    8.32   1
   2  -7   5   36.48   10.27   1
   2  -7   6    1.08    8.61   1
   2  -7   7  215.50   20.85   1
   2  -7   7  180.90   16.41   1
   2  -7   8   60.22    8.54   1
   2  -7   8   68.23   13.71   1
   2  -7   9   12.04    5.41   1
   2  -7   9   -6.25   11.20   1
   2  -7  11   -1.80   11.71   1
   2  -7  12    0.62   12.45   1
   2  -6  -7    1.54    5.98   1
   2  -6  -6    8.35    5.84   1
   2  -6  -5    7.62    5.35   1
   2  -6  -4    0.96    5.47   1
   2  -6  -3   25.20    6.63   1
   2  -6  -2  298.60   19.70   1
   2  -6   2    4.16    6.12   1
   2  -6   3   18.66    7.17   1
   2  -6   4    2.82    8.13   1
   2  -6   5  114.92   13.08   1
   2  -6   6   90.25   11.59   1
   2  -6   6   93.32    8.89   1
   2  -6   7    7.02    6.31   1
   2  -6   7   29.16   11.12   1
   2  -6   8    9.36   11.51   1
   2  -6   9   22.56    9.22   1
   2  -6  10   -4.24   11.78   1
   2  -6  11    1.96   12.52   1
   2  -5  -8   -0.11    5.79   1
   2  -5  -7    2.86    5.24   1
   2  -5  -6   17.22    5.81   1
   2  -5  -5    1.19    4.80   1
   2  -5  -4   25.20    5.52   1
   2  -5  -3   21.07    4.77   1
   2  -5  -2  111.09    9.70   1
   2  -5  -1  236.24   16.29   1
   2  -5   2   96.24   10.99   1
   2  -5   3   98.01   11.09   1
   2  -5   4   -5.48    8.10   1
   2  -5   4    8.12    3.70   1
   2  -5   5    6.20    4.38   1
   2  -5   5    4.71    6.77   1
   2  -5   6    1.82    5.05   1
   2  -5   6    1.14    9.93   1
   2  -5   7   -1.10    8.53   1
   2  -5   8   16.48   12.02   1
   2  -5   9   40.32   10.41   1
   2  -5  10   -6.00   11.86   1
   2  -5  11   37.45   11.02   1
   2  -5  12   13.69   13.76   1
   2  -4  -9    2.13    5.55   1
   2  -4  -8    1.69    5.20   1
   2  -4  -7    2.96    5.06   1
   2  -4  -6   -3.57    4.80   1
   2  -4  -5   48.30    6.12   1
   2  -4  -4   25.40    5.14   1
   2  -4  -3  118.59    9.80   1
   2  -4  -2   32.04    5.32   1
   2  -4  -1  170.56   12.80   1
   2  -4   2  164.87   21.06   1
   2  -4   3  134.79   11.84   1
   2  -4   3  160.28   13.93   1
   2  -4   4    9.42    4.61   1
   2  -4   4    2.10    7.86   1
   2  -4   5   84.64    8.28   1
   2  -4   5   74.30   11.72   1
   2  -4   6  291.38   25.60   1
   2  -4   7  219.93   21.06   1
   2  -4   8   -0.76   11.28   1
   2  -4   9   26.63   12.38   1
   2  -4  10   -5.06   12.87   1
   2  -4  11   -9.42   13.51   1
   2  -4  12   -8.24   11.02   1
   2  -3  -9    4.88    5.35   1
   2  -3  -7   14.52    5.11   1
   2  -3  -6   33.41    5.55   1
   2  -3  -5   -0.35    4.21   1
   2  -3  -4   13.25    3.79   1
   2  -3  -3 1780.00  116.44   1
   2  -3  -2  325.44   22.37   1
   2  -3   2   -9.24    6.51   1
   2  -3   3  221.12   16.95   1
   2  -3   3  206.78   18.69   1
   2  -3   4  147.38   14.57   1
   2  -3   4  142.56   12.66   1
   2  -3   5  234.70   21.75   1
   2  -3   6   -3.24    9.58   1
   2  -3   7  264.71   24.08   1
   2  -3   8   -2.34   11.44   1
   2  -3   9   57.46   14.40   1
   2  -3  10   33.52   12.39   1
   2  -3  11   26.42   14.08   1
   2  -3  12    5.81   12.44   1
   2  -2 -11    1.08    6.26   1
   2  -2  -8   15.84    5.49   1
   2  -2  -7   25.00    4.10   1
   2  -2  -6    9.18    4.42   1
   2  -2  -5   -1.49    3.95   1
   2  -2  -4  949.26   62.85   1
   2  -2  -3   50.13    5.38   1
   2  -2  -2  989.73   65.44   1
   2  -2  -1   72.08    6.79   1
   2  -2   0 1182.67   96.98   1
   2  -2   1  135.72   13.75   1
   2  -2   1  106.09   10.30   1
   2  -2   2  426.42   30.56   1
   2  -2   2  409.25   31.96   1
   2  -2   3   57.15    8.01   1
   2  -2   3   52.42    8.98   1
   2  -2   4  426.01   34.26   1
   2  -2   5  496.84   38.78   1
   2  -2   6    6.05    9.40   1
   2  -2   7   -1.64   10.37   1
   2  -2   9   76.04   14.82   1
   2  -2  10  148.84   19.28   1
   2  -2  11   -1.85   12.76   1
   2  -2  12   -9.86   13.38   1
   2  -1  -4  743.65   49.09   1
   2  -1  -3  106.92    9.72   1
   2  -1  -2   10.89    3.43   1
   2  -1  -1  696.43   46.97   1
   2  -1   110000.00  718.00   1
   2  -1   2  218.45   18.92   1
   2  -1   3  193.49   17.80   1
   2  -1   4  220.23   20.18   1
   2  -1   5  516.65   40.91   1
   2  -1   6   53.73   10.85   1
   2  -1   7   -3.69    9.25   1
   2  -1   8    5.06   10.44   1
   2  -1   9   80.64   14.91   1
   2  -1  11  -19.10   12.50   1
   2  -1  12   -9.92   13.48   1
   2   0  -2  831.75   55.95   1
   2   0   0  211.41   16.28   1
   2   0   1 2852.63  218.98   1
   2   0   2  157.00   13.53   1
   2   0   3  -10.30    7.06   1
   2   0   3   -2.82    5.17   1
   2   0   5  256.00   24.00   1
   2   0   6   34.22    9.83   1
   2   0   7  127.46   15.13   1
   2   0   8  611.08   51.42   1
   2   0   9    5.34   11.83   1
   2   0  11   13.54   12.00   1
   2   1  -2  244.30   19.69   1
   2   1   0  233.17   18.32   1
   2   1   2  282.24   24.86   1
   2   1   3    2.92    4.72   1
   2   1   3   -6.40    7.44   1
   2   1   4  299.29   25.60   1
   2   1   5   60.37    9.01   1
   2   1   6   27.04    8.32   1
   2   1   7    2.56   10.21   1
   2   1   8  -18.58   10.26   1
   2   1   9    1.96   10.14   1
   2   1  10   -3.20   10.85   1
   2   2  -2   86.12   10.02   1
   2   2  -1  154.75   14.18   1
   2   2   2   30.36    8.27   1
   2   2   3  461.82   57.59   1
   2   2   4   59.44    6.78   1
   2   2   5   50.84    7.70   1
   2   2   7   -1.61    7.82   1
   2   2   8   -8.29    8.93   1
   2   2  10    6.40   10.37   1
   2   3  -3  173.71   14.76   1
   2   3  -2  116.86    8.00   1
   2   3   0   31.25    7.38   1
   2   3   1   21.34    7.39   1
   2   3   2  165.38   15.17   1
   2   3   3   58.98   10.75   1
   2   3   4   32.83   10.54   1
   2   3   4   25.00    4.00   1
   2   3   5   12.39    4.72   1
   2   3   6   99.20   11.16   1
   2   3   7   -8.24    7.23   1
   2   3   8    7.45    8.19   1
   2   3   9   11.09    8.52   1
   2   4  -3   44.22    6.92   1
   2   4  -3   31.14    3.35   1
   2   4  -2  270.27   17.10   1
   2   4  -1   19.62    3.01   1
   2   4  -1   13.32    6.72   1
   2   4   0    5.95    6.73   1
   2   4   1   36.60    8.23   1
   2   4   2   98.21   11.89   1
   2   4   3   60.22   11.64   1
   2   4   4   94.09   13.77   1
   2   4   5    9.92   12.29   1
   2   4   6   -1.51   11.59   1
   2   4   7    3.10    4.19   1
   2   4   7   -7.84   13.22   1
   2   4   8   -6.66   13.00   1
   2   5  -3   42.64    7.84   1
   2   5  -3   32.38    4.10   1
   2   5  -2  132.02    9.88   1
   2   5  -1    8.94    7.12   1
   2   5   0    0.98    6.95   1
   2   5   1   -4.12    7.55   1
   2   5   2    9.24    8.33   1
   2   5   3    3.06    9.87   1
   2   5   4   48.72   11.87   1
   2   5   5   14.21   12.97   1
   2   6  -4   45.97    4.88   1
   2   6  -4   36.12    7.21   1
   2   6  -3   27.04    3.95   1
   2   6  -3   32.83    7.68   1
   2   6  -2    4.24    7.09   1
   2   6  -2   10.30    3.34   1
   2   6  -1   -3.03    7.90   1
   2   6   0   17.14    6.87   1
   2   6   1  137.12   13.12   1
   2   6   2  138.77   14.37   1
   2   6   3    2.43    8.92   1
   2   6   4   10.50   10.69   1
   2   6   5   -0.66   11.94   1
   2   7  -4    8.29    5.70   1
   2   7  -3   12.18    3.63   1
   2   7  -2   19.18    4.38   1
   2   7  -2    7.08    5.80   1
   2   7  -1   -1.77    6.49   1
   2   7   0   -7.56    7.81   1
   2   7   1    9.86    7.47   1
   2   7   2   -7.13    7.74   1
   2   7   3   -0.28    9.12   1
   2   7   4   21.44   10.28   1
   2   8  -6   -7.84    4.76   1
   2   8  -5    7.40    3.86   1
   2   8  -4   10.76    4.26   1
   2   8  -3    3.24    5.44   1
   2   8  -3    2.46    3.86   1
   2   8  -2   -4.84    6.07   1
   2   8  -1   16.40    7.21   1
   2   8   0    9.00    7.50   1
   2   8   1   -9.36    7.16   1
   2   8   2   -1.51    7.55   1
   2   9  -7   -5.15    5.81   1
   2   9  -5   -0.12    3.90   1
   2   9  -4    3.35    3.99   1
   2   9  -3   -7.45    4.70   1
   2   9  -2    1.66    5.29   1
   2   9  -1    4.62    4.95   1
   3 -11   7   -0.67    9.95   1
   3 -10   6    4.58    9.84   1
   3 -10   7   12.89   10.63   1
   3 -10   8    2.28   10.27   1
   3 -10   9  -10.56   10.20   1
   3 -10  10   -0.69   10.06   1
   3  -9   5   14.75    9.52   1
   3  -9   6  -13.40    9.88   1
   3  -9   7   -7.34    9.97   1
   3  -9   8    0.09   10.19   1
   3  -9   9    6.35   10.08   1
   3  -9  10  -11.76   10.84   1
   3  -9  10    4.41    5.00   1
   3  -9  11    3.50   11.82   1
   3  -8  -5   -6.15    7.29   1
   3  -8  -4   -0.58    6.66   1
   3  -8   4   31.92    9.38   1
   3  -8   5   10.11    9.29   1
   3  -8   6   -5.06   10.12   1
   3  -8   8    7.40   10.93   1
   3  -8   8    6.25    5.20   1
   3  -8   9    6.76   11.13   1
   3  -8  10    4.00    5.96   1
   3  -8  11   -0.27   11.72   1
   3  -8  11  -10.89    7.13   1
   3  -7  -6   -8.29    6.39   1
   3  -7  -5    1.69    6.40   1
   3  -7  -4   -1.19    6.32   1
   3  -7  -3   87.05    9.33   1
   3  -7   3   -4.41    7.73   1
   3  -7   4    1.54    8.23   1
   3  -7   5   -6.35    9.02   1
   3  -7   6   86.30   12.45   1
   3  -7   7   70.90    8.76   1
   3  -7   7   64.96   13.54   1
   3  -7   8   73.96    8.94   1
   3  -7   8   61.15   12.67   1
   3  -7   9   -0.94   11.35   1
   3  -7  10    8.94    7.95   1
   3  -7  11    6.66   11.97   1
   3  -7  12   -7.90    7.70   1
   3  -6  -7    6.76    5.77   1
   3  -6  -6   -4.41    5.38   1
   3  -6  -5   -6.86    5.50   1
   3  -6  -3   72.08    8.83   1
   3  -6  -2   22.28    6.32   1
   3  -6   3  557.90   45.35   1
   3  -6   4  -10.56    6.43   1
   3  -6   4   -2.59    4.22   1
   3  -6   5   40.58   10.57   1
   3  -6   6   16.00    7.12   1
   3  -6   6    2.56   10.27   1
   3  -6   7    4.71   10.55   1
   3  -6   8   20.25   11.34   1
   3  -6   8   25.50    7.68   1
   3  -6   9   24.11   12.18   1
   3  -6  10   13.99   12.12   1
   3  -6  10    8.94    7.53   1
   3  -6  11    8.53    7.77   1
   3  -6  11   10.30   12.78   1
   3  -5  -8    0.28    5.20   1
   3  -5  -6  100.80    9.24   1
   3  -5  -5    5.11    5.11   1
   3  -5  -4   53.88    6.90   1
   3  -5  -3  -10.30    5.52   1
   3  -5  -2  114.70   10.50   1
   3  -5   2    5.29    5.93   1
   3  -5   2    6.60    3.55   1
   3  -5   3   37.21    8.05   1
   3  -5   3   29.48    5.86   1
   3  -5   4   47.06    9.19   1
   3  -5   4   53.00    7.43   1
   3  -5   5    2.53    5.76   1
   3  -5   5   -0.31    7.75   1
   3  -5   6  204.78   20.89   1
   3  -5   6  221.71   19.06   1
   3  -5   7   36.48    8.21   1
   3  -5   8    8.53    9.81   1
   3  -5   8   -5.86    7.70   1
   3  -5   9    4.16    8.36   1
   3  -5   9   15.76   12.31   1
   3  -5  10   10.18    8.49   1
   3  -5  10   -0.77   11.84   1
   3  -5  11   28.52    9.61   1
   3  -5  11    4.28   13.29   1
   3  -5  12   -0.66   13.51   1
   3  -5  12    5.43    9.32   1
   3  -4  -9   -7.73    5.34   1
   3  -4  -8   22.18    5.37   1
   3  -4  -7  -10.89    4.88   1
   3  -4  -6    9.24    4.92   1
   3  -4  -5   83.36    7.85   1
   3  -4  -4    2.92    4.75   1
   3  -4  -3   36.72    5.82   1
   3  -4  -2  211.12   15.69   1
   3  -4   1 2396.10  250.62   1
   3  -4   2   -5.95    6.69   1
   3  -4   3   24.11    7.36   1
   3  -4   3   29.27    5.95   1
   3  -4   4   10.11    8.08   1
   3  -4   5   38.32    7.55   1
   3  -4   5   28.09    8.90   1
   3  -4   6  439.32   36.47   1
   3  -4   6  430.15   34.01   1
   3  -4   7    3.80    9.52   1
   3  -4   7    9.42    8.53   1
   3  -4   8   21.53    8.44   1
   3  -4   8   14.98   11.07   1
   3  -4   9    3.65   10.16   1
   3  -4  10   96.04   15.48   1
   3  -4  11   23.62   12.05   1
   3  -4  12   -8.94   13.16   1
   3  -3 -10    7.90    5.23   1
   3  -3  -9    5.34    4.67   1
   3  -3  -8   85.56    8.14   1
   3  -3  -7  126.11    9.88   1
   3  -3  -6   31.25    5.37   1
   3  -3  -5   -2.10    4.41   1
   3  -3  -4  100.60    8.63   1
   3  -3  -2  482.68   33.39   1
   3  -3   0  465.26   33.65   1
   3  -3   1  114.49   11.13   1
   3  -3   2   55.35    8.78   1
   3  -3   2   85.75    8.33   1
   3  -3   3   90.25   10.64   1
   3  -3   3   83.36   10.04   1
   3  -3   4   -1.35    7.42   1
   3  -3   4    8.24    7.12   1
   3  -3   5   23.62    8.46   1
   3  -3   5   25.00    9.00   1
   3  -3   6    9.99    9.61   1
   3  -3   6   18.75    8.57   1
   3  -3   7    3.92    8.43   1
   3  -3   7    8.12   10.72   1
   3  -3   8   -1.04   11.06   1
   3  -3   9  119.25   15.72   1
   3  -3  10   50.55   13.65   1
   3  -3  11   -9.55   11.31   1
   3  -3  12   -2.59   13.17   1
   3  -2 -11    5.20    5.20   1
   3  -2 -10   12.18    5.17   1
   3  -2  -9    0.07    4.72   1
   3  -2  -8   11.36    5.12   1
   3  -2  -7   27.46    5.03   1
   3  -2  -6   20.25    4.14   1
   3  -2  -5   16.89    4.36   1
   3  -2  -4   75.69    6.79   1
   3  -2  -3 1524.90   99.97   1
   3  -2  -2    1.64    4.20   1
   3  -2  -1  422.71   31.25   1
   3  -2   0  185.23   15.79   1
   3  -2   2  323.28   25.17   1
   3  -2   2  283.25   25.24   1
   3  -2   3   92.93   10.80   1
   3  -2   3   84.64   10.12   1
   3  -2   4 1076.50   80.71   1
   3  -2   4 1116.23   83.53   1
   3  -2   5  133.63   14.80   1
   3  -2   5  161.80   15.01   1
   3  -2   6  378.69   31.53   1
   3  -2   6  367.49   30.29   1
   3  -2   7   67.40   11.99   1
   3  -2   8   26.83   11.60   1
   3  -2   9   60.84   14.20   1
   3  -2  10    2.25   11.91   1
   3  -2  11    4.33   12.11   1
   3  -1 -11    3.65    5.73   1
   3  -1 -10    5.02    5.33   1
   3  -1  -9   -1.74    5.39   1
   3  -1  -8    0.48    4.93   1
   3  -1  -7   43.69    5.68   1
   3  -1  -6   29.27    4.87   1
   3  -1  -5   61.15    5.94   1
   3  -1  -4  207.94   14.71   1
   3  -1  -3    4.20    3.98   1
   3  -1  -2 1255.99   80.80   1
   3  -1  -1 1794.37  158.43   1
   3  -1   0 3531.93  260.30   1
   3  -1   1  214.62   17.58   1
   3  -1   2   73.27    9.42   1
   3  -1   2   71.06    8.09   1
   3  -1   3   59.75    7.88   1
   3  -1   3   49.70    9.73   1
   3  -1   4   31.14    9.71   1
   3  -1   4   30.80    7.33   1
   3  -1   5   -7.40    7.67   1
   3  -1   5   -4.04    8.60   1
   3  -1   6   21.07    8.72   1
   3  -1   6   28.84    9.56   1
   3  -1   7   45.83   10.97   1
   3  -1   8   88.17   14.65   1
   3  -1   9  149.57   17.61   1
   3  -1  10   -0.64   11.26   1
   3  -1  11    3.31   12.08   1
   3   0 -12    8.53    6.25   1
   3   0  -5  674.96   44.69   1
   3   0  -4  132.02   10.11   1
   3   0  -3    6.81    3.24   1
   3   0  -2  738.21   53.25   1
   3   0  -2  683.30   45.48   1
   3   0  -1  219.34   17.18   1
   3   0   0 1058.85   89.81   1
   3   0   1  279.22   22.73   1
   3   0   2  667.71   49.61   1
   3   0   3   31.70    9.35   1
   3   0   4  170.04   16.17   1
   3   0   4  153.02   14.35   1
   3   0   5   12.67   10.40   1
   3   0   5   25.10    7.11   1
   3   0   6   -8.76   10.60   1
   3   0   6   -8.01    7.87   1
   3   0   7  132.71   14.52   1
   3   0   7  105.68   15.63   1
   3   0   8  136.66   16.60   1
   3   0   9  -14.14   10.00   1
   3   0  10   -2.40   11.81   1
   3   0  10   -8.24   10.73   1
   3   1  -3  370.18   25.40   1
   3   1  -2 1043.29   78.17   1
   3   1  -1   80.82   10.43   1
   3   1   0   79.39   10.87   1
   3   1   1  105.88   11.73   1
   3   1   3   49.42   10.26   1
   3   1   3   49.84    6.35   1
   3   1   4  158.26   13.33   1
   3   1   4  159.77   15.93   1
   3   1   5   21.16    6.26   1
   3   1   6   28.09   11.66   1
   3   1   7  225.60   19.83   1
   3   1   7  210.25   21.75   1
   3   1   8   -7.56    9.35   1
   3   1   8  -15.92   13.09   1
   3   1   9  -18.32   13.87   1
   3   1   9    6.30   10.54   1
   3   1  10   -1.08   13.83   1
   3   1  10    3.50   10.17   1
   3   2  -3   34.81    7.91   1
   3   2  -2   28.30    8.30   1
   3   2  -1   37.95    8.75   1
   3   2   0  240.56   19.85   1
   3   2   4  -16.56    9.04   1
   3   2   4    2.10    3.89   1
   3   2   5   78.15   13.26   1
   3   2   5   67.08    8.03   1
   3   2   6   39.69   13.10   1
   3   2   6   44.36    8.13   1
   3   2   7   13.25    6.99   1
   3   2   7   34.46   13.15   1
   3   2   8  -14.59   13.60   1
   3   2   8    5.81    8.24   1
   3   2   9  -10.05   15.03   1
   3   2   9   -6.20    9.11   1
   3   3  -4   31.81    7.56   1
   3   3  -3    3.50    7.41   1
   3   3  -2  177.16   15.97   1
   3   3  -1   49.70    9.45   1
   3   3   0   -2.50    7.62   1
   3   3   1   14.75    8.45   1
   3   3   2   76.56   11.20   1
   3   3   3   11.29    9.81   1
   3   3   4   -0.92   10.25   1
   3   3   5  112.15   15.89   1
   3   3   7   -0.19   12.77   1
   3   3   7    0.26    5.10   1
   3   3   8   -5.95   14.88   1
   3   3   8   -1.42    5.97   1
   3   4  -4   25.60    7.29   1
   3   4  -3    4.84    1.72   1
   3   4  -3   -0.50    7.60   1
   3   4  -2   30.91    8.12   1
   3   4  -1   24.80    8.67   1
   3   4   0    9.86    7.79   1
   3   4   1   18.06    8.33   1
   3   4   2   10.18    8.74   1
   3   4   3   -8.82    9.68   1
   3   4   4    5.06   10.26   1
   3   4   6   -2.37   13.00   1
   3   4   7   -2.72   14.22   1
   3   5  -4   19.54    7.16   1
   3   5  -4   10.37    2.38   1
   3   5  -3   16.65    2.86   1
   3   5  -3   27.25    8.56   1
   3   5  -2  -15.13    7.47   1
   3   5  -1   13.40    8.13   1
   3   5   0   -6.66    8.26   1
   3   5   1   12.39    8.38   1
   3   5   3  120.34   14.48   1
   3   5   4   22.47   11.09   1
   3   5   6   15.68   12.04   1
   3   6  -5   -4.20    2.54   1
   3   6  -4    0.88    2.27   1
   3   6  -4    2.16    8.03   1
   3   6  -3    2.10    2.93   1
   3   6  -3  -10.11    8.65   1
   3   6  -2   -3.76    6.75   1
   3   6  -1   -5.90    8.31   1
   3   6   0    1.88    7.75   1
   3   6   1   -5.52    7.75   1
   3   6   2   34.81    9.68   1
   3   6   3    3.50    8.86   1
   3   6   4   -9.86    9.99   1
   3   7  -6    0.05    3.37   1
   3   7  -5    4.45    2.83   1
   3   7  -4    1.69    2.78   1
   3   7  -4    0.71    6.00   1
   3   7  -3   -1.88    6.33   1
   3   7  -2    1.37    6.20   1
   3   7  -1   -1.90    6.96   1
   3   7   0   34.34    8.20   1
   3   7   1   44.22    9.18   1
   3   7   2    7.18    7.88   1
   3   7   3  -11.22    9.18   1
   3   8  -7    2.46    4.27   1
   3   8  -6    1.49    2.83   1
   3   8  -5    1.61    3.28   1
   3   8  -4   -8.01    5.60   1
   3   8  -3    7.84    6.33   1
   3   8  -2    6.50    5.86   1
   3   8  -1   16.24    7.01   1
   3   8   0   -2.40    6.57   1
   3   9  -8   -0.06    4.35   1
   3   9  -7    5.02    3.49   1
   3   9  -6    0.50    3.45   1
   3   9  -4   -9.42    5.34   1
   4 -11   7    6.76   10.87   1
   4 -10   6    6.66    9.44   1
   4 -10   7   -0.41    9.95   1
   4 -10   8    6.76   10.35   1
   4 -10   9    0.09   10.41   1
   4  -9   5   -1.99    9.08   1
   4  -9   6   30.47   10.38   1
   4  -9   7    7.67    8.64   1
   4  -9   8  -10.24   10.43   1
   4  -9   9    0.32   10.70   1
   4  -9   9   10.05    5.45   1
   4  -9  10    4.33    5.78   1
   4  -9  10    2.31   10.55   1
   4  -8  -5   13.69    6.88   1
   4  -8   6   23.43    4.84   1
   4  -8   7    0.32    5.47   1
   4  -8   7   -6.45   10.46   1
   4  -8   8   86.49   13.39   1
   4  -8   8   85.19   10.15   1
   4  -8   9   12.53    8.99   1
   4  -8  10    9.55    7.35   1
   4  -8  11  -25.30   12.68   1
   4  -8  11   -0.27    6.50   1
   4  -7  -6   -4.28    6.25   1
   4  -7  -4    1.37    5.34   1
   4  -7   4   75.17   11.79   1
   4  -7   5   89.68   12.31   1
   4  -7   5   61.62    8.48   1
   4  -7   6   72.59   12.61   1
   4  -7   6   79.39   10.16   1
   4  -7   7   15.05    7.53   1
   4  -7   8   -4.16    7.22   1
   4  -7   8    2.99   10.17   1
   4  -7   9    4.75    7.41   1
   4  -7  10    4.20    7.30   1
   4  -7  11   -1.25    8.69   1
   4  -6  -7    1.32    5.50   1
   4  -6  -6   -0.41    5.57   1
   4  -6  -5    8.88    5.84   1
   4  -6  -3  433.47   29.98   1
   4  -6   4   53.00    8.74   1
   4  -6   4   62.88    7.77   1
   4  -6   5   20.70    7.28   1
   4  -6   5   18.92    9.66   1
   4  -6   6  311.17   27.87   1
   4  -6   6  334.89   25.99   1
   4  -6   7   75.52   10.43   1
   4  -6   7   74.13   11.88   1
   4  -6   8   49.42    9.00   1
   4  -6   8   30.80    9.66   1
   4  -6   9   26.42    8.84   1
   4  -6   9    8.53   10.98   1
   4  -6  10   -1.51    8.44   1
   4  -6  10   14.90   12.04   1
   4  -6  11   -8.41   12.06   1
   4  -6  12    5.90    9.67   1
   4  -5  -8  -10.89    5.21   1
   4  -5  -6   55.95    7.18   1
   4  -5  -5  -11.29    5.04   1
   4  -5  -4   45.97    7.32   1
   4  -5  -3    1.39    4.15   1
   4  -5   2  304.15   23.37   1
   4  -5   3  294.81   22.32   1
   4  -5   3  272.91   23.46   1
   4  -5   4   -9.55    7.42   1
   4  -5   4    8.64    7.00   1
   4  -5   5    1.46    8.45   1
   4  -5   6   51.70   10.78   1
   4  -5   6   46.38    9.40   1
   4  -5   7   10.18    8.42   1
   4  -5   7    3.03    9.50   1
   4  -5   8   -3.39    9.13   1
   4  -5   8  -14.98   10.91   1
   4  -5   9   44.76   12.44   1
   4  -5   9   40.83   10.35   1
   4  -5  10   49.98   11.17   1
   4  -5  10   60.84   14.04   1
   4  -5  11    0.34    9.63   1
   4  -5  11  -12.18   12.91   1
   4  -5  12   24.50   14.35   1
   4  -4  -9   22.94    5.75   1
   4  -4  -8    9.99    5.18   1
   4  -4  -6   -3.88    4.65   1
   4  -4  -5  112.15    9.74   1
   4  -4  -4    4.71    5.08   1
   4  -4  -3  241.18   18.01   1
   4  -4   2   -0.77    6.32   1
   4  -4   3  119.03   12.66   1
   4  -4   3  105.47   11.71   1
   4  -4   5   43.82    9.67   1
   4  -4   5   48.58    8.64   1
   4  -4   6    5.81    8.87   1
   4  -4   6    6.40    8.65   1
   4  -4   7  216.97   20.92   1
   4  -4   7  235.32   20.25   1
   4  -4   8   33.29   10.96   1
   4  -4   9   -3.13   10.16   1
   4  -4  10   -1.54    9.97   1
   4  -4  10    7.34   11.87   1
   4  -4  11  -25.40   13.00   1
   4  -4  11   -6.97   10.98   1
   4  -4  12    7.18   11.36   1
   4  -3 -10    0.96    5.25   1
   4  -3  -9   -0.42    4.81   1
   4  -3  -8   29.38    5.64   1
   4  -3  -7   -0.24    4.66   1
   4  -3  -6   12.96    4.97   1
   4  -3  -5   74.48    7.25   1
   4  -3  -4    1.69    4.65   1
   4  -3  -3   72.93    7.69   1
   4  -3  -2   72.08    7.64   1
   4  -3   0  867.30   78.93   1
   4  -3   1  123.21   12.88   1
   4  -3   2  140.90   13.77   1
   4  -3   3  181.44   16.70   1
   4  -3   3  184.69   16.85   1
   4  -3   4  327.61   25.70   1
   4  -3   4  302.41   25.74   1
   4  -3   5  678.60   52.62   1
   4  -3   5  672.36   50.82   1
   4  -3   6    5.62    8.91   1
   4  -3   6   16.48    9.74   1
   4  -3   7  213.74   19.88   1
   4  -3   7  197.40   19.95   1
   4  -3   8  -15.84   10.35   1
   4  -3   8   -9.80   10.83   1
   4  -3   9    5.71   10.99   1
   4  -3   9  -11.02   10.96   1
   4  -3  10   -2.28   11.60   1
   4  -3  10   10.30   11.62   1
   4  -3  11   22.28   11.89   1
   4  -2 -11   -2.31    5.50   1
   4  -2 -10    5.71    5.11   1
   4  -2  -9   -1.44    5.04   1
   4  -2  -8   54.02    6.32   1
   4  -2  -7   -4.49    4.54   1
   4  -2  -6   -1.32    4.26   1
   4  -2  -5  381.81   26.18   1
   4  -2  -4  739.30   52.20   1
   4  -2  -3  160.78   12.17   1
   4  -2  -1  104.86   11.88   1
   4  -2   1  311.52   25.77   1
   4  -2   2  123.21   12.88   1
   4  -2   3   31.58    7.42   1
   4  -2   3   18.06    8.92   1
   4  -2   4  351.19   28.48   1
   4  -2   4  338.19   28.32   1
   4  -2   5    9.55    7.79   1
   4  -2   6  135.02   15.57   1
   4  -2   6  157.50   15.56   1
   4  -2   7   12.60   10.93   1
   4  -2   8   11.70   10.05   1
   4  -2   8   10.43    9.43   1
   4  -2   9   95.65   14.08   1
   4  -2   9   76.74   14.72   1
   4  -2  10   40.83   12.27   1
   4  -2  10   29.05   13.69   1
   4  -2  11   -0.79   11.48   1
   4  -2  11   -0.50   12.52   1
   4  -1 -12    1.42    5.09   1
   4  -1 -11    6.86    5.40   1
   4  -1 -10    3.92    4.91   1
   4  -1  -9   61.00    7.03   1
   4  -1  -7   -7.40    4.30   1
   4  -1  -6  106.50    8.88   1
   4  -1  -5    3.24    3.82   1
   4  -1  -4  105.88    8.44   1
   4  -1  -3    1.49    3.37   1
   4  -1  -2 1448.56  117.99   1
   4  -1  -1   -5.48    8.47   1
   4  -1   0 3127.05  235.98   1
   4  -1   1   -5.76    8.64   1
   4  -1   2   -3.03    8.32   1
   4  -1   3  911.44   68.83   1
   4  -1   3  957.90   71.18   1
   4  -1   4   19.27    6.94   1
   4  -1   4   24.50    7.42   1
   4  -1   5   78.32    9.91   1
   4  -1   5   58.83   11.04   1
   4  -1   6  263.41   23.05   1
   4  -1   6  235.01   22.08   1
   4  -1   7   14.36   11.52   1
   4  -1   8   -7.73    9.95   1
   4  -1   8   23.81    9.56   1
   4  -1   9    5.34    9.89   1
   4  -1   9   14.14   12.56   1
   4  -1  10    3.65   10.43   1
   4   0 -12   11.16    5.21   1
   4   0 -11    4.84    5.28   1
   4   0 -10   75.00    8.14   1
   4   0  -8   22.75    4.87   1
   4   0  -7    0.36    4.16   1
   4   0  -6    8.76    3.91   1
   4   0  -5  439.32   29.34   1
   4   0  -4   53.44    5.12   1
   4   0  -3   17.39    6.59   1
   4   0  -3   19.45    3.00   1
   4   0  -2  956.05   85.96   1
   4   0  -1  208.22   18.18   1
   4   0   0   52.71    9.58   1
   4   0   1   -0.92    6.76   1
   4   0   2   56.40    9.61   1
   4   0   3  628.00   44.61   1
   4   0   4  155.50   14.22   1
   4   0   4  166.41   16.25   1
   4   0   5    5.71   10.95   1
   4   0   5    0.86    6.97   1
   4   0   6   92.16   13.63   1
   4   0   6   65.77    9.89   1
   4   0   7  149.33   15.15   1
   4   0   7  139.95   17.27   1
   4   0   8   24.70   12.92   1
   4   0   9   52.85   14.54   1
   4   0   9   62.09   12.29   1
   4   0  10   14.06   11.25   1
   4   1  -6  141.37   10.70   1
   4   1  -5   -3.31    2.84   1
   4   1  -4  449.86   30.97   1
   4   1  -3   -1.39    8.40   1
   4   1  -2  409.66   32.79   1
   4   1  -1   35.52    8.70   1
   4   1   0  126.11   12.80   1
   4   1   1  143.76   13.67   1
   4   1   2   54.76    9.62   1
   4   1   3   37.21   10.13   1
   4   1   5    2.10    5.08   1
   4   1   5    3.28    9.19   1
   4   1   6   18.58    9.40   1
   4   1   6   30.47    7.62   1
   4   1   7    6.66   12.02   1
   4   1   7   12.32    6.88   1
   4   1   8    1.04    7.75   1
   4   1   8   -3.28   10.57   1
   4   1   9    0.44    8.67   1
   4   1   9  -10.76   14.37   1
   4   2  -5   30.80    3.55   1
   4   2  -4   80.64    5.75   1
   4   2  -3   -2.25    8.40   1
   4   2  -2    0.66    8.31   1
   4   2  -1  102.21   12.33   1
   4   2   0   15.13    9.18   1
   4   2   1  505.35   42.71   1
   4   2   2    3.13    9.27   1
   4   2   3    1.82    9.50   1
   4   2   4  289.68   25.53   1
   4   2   5    0.62   11.38   1
   4   2   6   15.21   11.93   1
   4   2   7    9.00    5.52   1
   4   2   7   14.90   13.20   1
   4   2   8   10.24   14.08   1
   4   2   8   -1.08    6.09   1
   4   3  -4   85.56   11.10   1
   4   3  -3    2.13    8.76   1
   4   3  -2   17.56    9.13   1
   4   3  -1   12.74    8.93   1
   4   3   0    9.06    9.03   1
   4   3   1  118.81   13.73   1
   4   3   2   -5.29    9.06   1
   4   3   3    7.24    9.04   1
   4   3   4   21.53   11.04   1
   4   4  -4   12.32    8.92   1
   4   4  -2   -2.25    8.43   1
   4   4  -1    7.18    9.27   1
   4   4   0   25.20    9.64   1
   4   4   1   -3.76    9.20   1
   4   4   2   54.46   10.92   1
   4   4   3    4.37    9.70   1
   4   4   4    3.24   10.58   1
   4   4   5    0.92   11.02   1
   4   4   6    3.20   12.57   1
   4   5  -4    3.46    8.41   1
   4   5  -3   26.01    9.59   1
   4   5  -2   -4.93    8.26   1
   4   5  -1   20.98    9.07   1
   4   5   0   19.01    9.42   1
   4   5   1    9.06    8.73   1
   4   5   2   50.27   10.07   1
   4   5   3   23.23    9.93   1
   4   5   4    8.64   10.53   1
   4   5   5  -17.98   11.36   1
   4   6  -6    3.31    2.07   1
   4   6  -5    2.10    7.80   1
   4   6  -4  -14.90    8.49   1
   4   6  -3   -9.80    8.45   1
   4   6  -2  -13.25    7.79   1
   4   6  -1    4.45    8.69   1
   4   6   1  -12.60    8.38   1
   4   6   2   -4.12    8.44   1
   4   6   3    5.11    9.13   1
   4   7  -7    4.24    2.51   1
   4   7  -4  -12.25    8.47   1
   4   7  -3    8.53    7.24   1
   4   7  -1    4.20    7.83   1
   4   7   1   25.91    8.55   1
   4   8  -7   -0.86    2.33   1
   4   8  -1    1.66    6.19   1
   5 -10   7  -12.96   10.73   1
   5 -10   8   -8.41   11.14   1
   5  -9   6    7.56    9.30   1
   5  -9   7  -11.63   10.30   1
   5  -9   7    0.12    4.42   1
   5  -9   8   12.60    5.82   1
   5  -9   9    7.29    6.64   1
   5  -9   9    5.52   10.72   1
   5  -8   5   14.21    5.65   1
   5  -8   5   -2.69    9.64   1
   5  -8   6    1.80    7.08   1
   5  -8   6  -15.21   10.61   1
   5  -8   7  148.35   16.81   1
   5  -8   7  125.89   13.69   1
   5  -8   8    1.54   10.49   1
   5  -8   8   29.27    8.44   1
   5  -8   9    4.67   10.93   1
   5  -8  10   33.76   12.90   1
   5  -8  10   31.02    7.69   1
   5  -7  -6    2.56    6.27   1
   5  -7   3    0.32    6.12   1
   5  -7   4   41.86    8.41   1
   5  -7   5   36.72    9.21   1
   5  -7   5   22.18    9.99   1
   5  -7   6   -4.88    9.94   1
   5  -7   6   28.41    9.17   1
   5  -7   7   45.97   11.12   1
   5  -7   7   54.32   10.02   1
   5  -7   8   -1.46    7.70   1
   5  -7   8  -12.96   10.37   1
   5  -7   9    3.84    7.84   1
   5  -7  10   11.42   10.48   1
   5  -7  11    3.35    8.05   1
   5  -6  -7   -4.41    5.75   1
   5  -6  -5   32.49    6.95   1
   5  -6  -4   39.06    7.37   1
   5  -6   2   64.00    9.28   1
   5  -6   3   39.44    9.42   1
   5  -6   4  119.46   13.99   1
   5  -6   5   15.68    9.58   1
   5  -6   5   29.38   10.19   1
   5  -6   6   19.89    9.63   1
   5  -6   6   19.71    8.79   1
   5  -6   7   -3.88    8.67   1
   5  -6   7   -9.86    9.29   1
   5  -6   8   47.20   10.03   1
   5  -6   9   -1.04   10.47   1
   5  -6  10   36.12   10.10   1
   5  -6  10   51.41   12.05   1
   5  -6  11    5.24   12.18   1
   5  -6  11   -9.00    9.24   1
   5  -5  -8    1.42    5.16   1
   5  -5  -7   14.06    5.48   1
   5  -5  -6   12.53    5.66   1
   5  -5  -5   36.48    6.76   1
   5  -5  -4   94.67    9.34   1
   5  -5   1   31.81    8.12   1
   5  -5   2    6.81    8.04   1
   5  -5   3   36.00    8.64   1
   5  -5   4   -1.51    8.02   1
   5  -5   5  -12.74    9.28   1
   5  -5   5   10.50    8.81   1
   5  -5   6    0.71    8.13   1
   5  -5   7   24.60    9.62   1
   5  -5   7   29.92   10.28   1
   5  -5   8   61.15   11.73   1
   5  -5   8   76.21   12.40   1
   5  -5   9    6.40    9.72   1
   5  -5   9   25.50    9.39   1
   5  -5  10  -14.90   11.27   1
   5  -5  10   -2.86    9.70   1
   5  -5  11   -8.82   11.88   1
   5  -5  11    1.93    9.98   1
   5  -4  -9    4.80    5.12   1
   5  -4  -6   59.14    7.23   1
   5  -4  -5  467.42   30.70   1
   5  -4  -4  420.66   28.71   1
   5  -4  -3  125.44   10.53   1
   5  -4   0  138.06   13.63   1
   5  -4   1   44.76    8.96   1
   5  -4   2  326.52   26.38   1
   5  -4   3  542.89   38.68   1
   5  -4   4   -7.24    8.23   1
   5  -4   4   -0.38    9.29   1
   5  -4   5   -1.44    9.55   1
   5  -4   5   -7.56    8.58   1
   5  -4   6   23.14   10.00   1
   5  -4   6   34.69    9.07   1
   5  -4   7   39.19   10.52   1
   5  -4   7   36.72   10.42   1
   5  -4   8   -5.43   10.21   1
   5  -4   8    7.56    9.90   1
   5  -4   9   58.06   12.65   1
   5  -4  10    1.23   10.59   1
   5  -4  10    2.86   10.75   1
   5  -4  11   -7.62   11.37   1
   5  -4  11   -2.28   11.29   1
   5  -3  -9   17.72    5.30   1
   5  -3  -8   12.11    5.15   1
   5  -3  -7    6.40    4.96   1
   5  -3  -6   13.10    5.21   1
   5  -3  -5  225.90   15.93   1
   5  -3  -4   87.42    8.98   1
   5  -3  -3   53.73    6.45   1
   5  -3  -1   -7.84    7.78   1
   5  -3   0   24.80    8.47   1
   5  -3   1  129.05   13.63   1
   5  -3   2   39.69    9.45   1
   5  -3   4    1.74    6.23   1
   5  -3   4   -6.55    9.32   1
   5  -3   5   58.98   11.52   1
   5  -3   5   72.25   10.20   1
   5  -3   6   -5.06    8.19   1
   5  -3   6    6.60   10.33   1
   5  -3   7  132.71   14.75   1
   5  -3   7  137.59   16.19   1
   5  -3   8    1.59   10.36   1
   5  -3   8   -7.78    9.43   1
   5  -3   9   -0.49   10.35   1
   5  -3   9    3.03   10.16   1
   5  -3  10   -0.79   11.29   1
   5  -3  10  -21.07   11.11   1
   5  -3  11    9.30   11.04   1
   5  -2 -11   12.32    5.55   1
   5  -2 -10   -4.37    5.14   1
   5  -2  -9    1.59    4.16   1
   5  -2  -8    3.96    4.94   1
   5  -2  -7  131.56   11.01   1
   5  -2  -6  324.00   22.68   1
   5  -2  -5  103.43    9.15   1
   5  -2  -4  139.95   10.17   1
   5  -2  -3  205.64   14.63   1
   5  -2  -2   -4.71    8.64   1
   5  -2  -1   -5.06    8.37   1
   5  -2   0   -8.64    8.64   1
   5  -2   1   88.17   11.64   1
   5  -2   2  228.92   19.67   1
   5  -2   3   68.56   11.59   1
   5  -2   4   -1.80    7.24   1
   5  -2   4   10.50    9.98   1
   5  -2   5   14.06    8.03   1
   5  -2   6   25.91   11.20   1
   5  -2   6   17.14    8.20   1
   5  -2   7   60.84   13.26   1
   5  -2   7   70.73   11.10   1
   5  -2   8    0.28    8.71   1
   5  -2   8  -14.82   11.47   1
   5  -2   9   29.59   12.62   1
   5  -2   9   35.05   10.66   1
   5  -2  10   -1.49   10.13   1
   5  -2  10   -9.73   11.79   1
   5  -1 -11    1.08    5.05   1
   5  -1  -9   24.70    5.47   1
   5  -1  -8  151.78   11.33   1
   5  -1  -7   93.51    8.51   1
   5  -1  -6  263.74   19.49   1
   5  -1  -4  557.43   37.30   1
   5  -1  -3   33.41    9.94   1
   5  -1  -2  122.54   13.51   1
   5  -1  -1  677.56   49.46   1
   5  -1   0  110.88   13.06   1
   5  -1   1 1128.96   85.34   1
   5  -1   2  261.79   24.92   1
   5  -1   3   18.92    9.13   1
   5  -1   5  188.51   17.85   1
   5  -1   5  174.24   16.10   1
   5  -1   6   22.75    9.83   1
   5  -1   6   24.11    8.45   1
   5  -1   7   85.75   11.85   1
   5  -1   8    6.97    8.55   1
   5  -1   8    0.66   11.79   1
   5  -1   9   15.37    9.25   1
   5  -1   9   15.13   11.90   1
   5  -1  10    2.43   10.11   1
   5   0 -12    4.28    5.17   1
   5   0 -11    1.00    4.60   1
   5   0 -10   26.01    5.30   1
   5   0  -9   18.06    5.10   1
   5   0  -8   54.02    6.17   1
   5   0  -7   12.32    4.49   1
   5   0  -6   33.99    5.25   1
   5   0  -5  102.62    8.71   1
   5   0  -4   27.77    4.22   1
   5   0  -3    7.02    8.43   1
   5   0  -1  230.43   20.64   1
   5   0   0  415.34   31.39   1
   5   0   1   55.50   11.17   1
   5   0   2  -13.18    9.80   1
   5   0   3    4.16    7.02   1
   5   0   6   -2.07    6.54   1
   5   0   6  -10.76    8.33   1
   5   0   7    6.55    8.04   1
   5   0   7  -11.83   11.42   1
   5   0   8   42.90    9.83   1
   5   0   8   45.70   13.66   1
   5   0   9   -1.59    8.82   1
   5   0   9    1.93   13.40   1
   5   1 -12  -12.53    5.52   1
   5   1 -11   17.22    5.15   1
   5   1 -10   62.88    7.14   1
   5   1  -9    3.06    4.48   1
   5   1  -8   94.28    7.96   1
   5   1  -7   22.85    4.30   1
   5   1  -6   46.51    5.05   1
   5   1  -5  387.70   25.99   1
   5   1  -4    5.06    6.57   1
   5   1  -3  120.34   14.48   1
   5   1  -2   32.83    9.86   1
   5   1   0  745.29   53.51   1
   5   1   1   45.56   10.80   1
   5   1   2    8.70    8.91   1
   5   1   3  -12.32   10.04   1
   5   1   4  216.09   19.40   1
   5   1   5  -11.63   11.32   1
   5   1   6    4.45   11.27   1
   5   1   8   -3.03   11.03   1
   5   2 -12    3.50    5.12   1
   5   2 -10    5.62    4.36   1
   5   2  -8   44.89    5.63   1
   5   2  -7   -3.88    3.27   1
   5   2  -6   63.04    5.72   1
   5   2  -5   56.85    4.98   1
   5   2  -4    3.06    7.46   1
   5   2  -3  -13.40    9.81   1
   5   2  -2   89.49   12.68   1
   5   2  -1   33.52   10.42   1
   5   2   0  146.65   15.50   1
   5   2   1  -19.36   10.12   1
   5   2   2   -7.08    9.58   1
   5   2   3    2.50   10.52   1
   5   2   5   -8.18   10.87   1
   5   2   6   -8.76   11.43   1
   5   2   7  -24.70   12.62   1
   5   3  -7  106.30    8.66   1
   5   3  -6   19.89    2.94   1
   5   3  -4  -10.37    9.47   1
   5   3  -3   -9.36    9.67   1
   5   3  -2  139.24   14.87   1
   5   3  -1   54.32   10.61   1
   5   3   0    4.75   10.20   1
   5   3   1   -0.31   10.43   1
   5   3   2   69.06   11.14   1
   5   3   3    7.51    9.86   1
   5   3   4   -0.24   10.13   1
   5   3   5   -9.18   11.33   1
   5   3   6  -15.84   11.94   1
   5   4  -7   32.04    3.74   1
   5   4  -5   -5.76    9.65   1
   5   4  -4   15.68   10.61   1
   5   4  -3   11.49   10.78   1
   5   4  -2  184.42   18.47   1
   5   4  -1    4.88    9.68   1
   5   4   1   -3.65    9.47   1
   5   4   2    4.58    9.54   1
   5   4   3   32.04   10.64   1
   5   4   4   -7.13   10.84   1
   5   4   5  -14.90   11.43   1
   5   5  -5  -14.44    9.35   1
   5   5  -4   10.89   10.10   1
   5   5  -3   -0.83   10.77   1
   5   5  -1    1.00    8.98   1
   5   5   0    9.30    9.09   1
   5   5   2    0.90    9.33   1
   5   5   3  -10.05    9.70   1
   5   5   4    0.88    9.91   1
   5   6  -5  -13.91    8.73   1
   5   6  -3    9.92    9.01   1
   5   6  -2    8.58    8.32   1
   5   6  -1   -8.12    8.09   1
   5   6   0   -7.56    8.09   1
   5   6   1   80.28   11.83   1
   5   7  -4   -8.70    7.97   1
   5   7  -3   -4.28    8.20   1
   5   7  -2  -12.11    7.86   1
   5   7  -1  -12.82    7.30   1
   6 -10   8   33.87   11.87   1
   6  -9   8    6.81   10.49   1
   6  -9   9    6.25   12.00   1
   6  -9   9    9.24    7.11   1
   6  -8   4    8.29    5.70   1
   6  -8   5    4.20    8.40   1
   6  -8   6   28.62   11.02   1
   6  -8   6   29.27    9.31   1
   6  -8   7   59.44   12.80   1
   6  -8   7   73.10   10.77   1
   6  -8   8   -2.99    7.65   1
   6  -8   8    3.06    8.01   1
   6  -8   9   20.79    8.57   1
   6  -8   9   30.58    9.73   1
   6  -8  10   -1.02    8.67   1
   6  -7  -6   -0.04    6.09   1
   6  -7   3   -4.88    7.43   1
   6  -7   5   53.14   10.21   1
   6  -7   6  101.00   12.66   1
   6  -7   6  117.29   14.30   1
   6  -7   7  -18.32   10.53   1
   6  -7   7   -4.16    8.94   1
   6  -7   8   -9.36    8.69   1
   6  -7   8    5.06   10.31   1
   6  -7   9   18.66    8.81   1
   6  -7  10    8.01    8.72   1
   6  -7  10   13.62   11.73   1
   6  -6  -7    4.12    5.44   1
   6  -6  -6    1.77    5.37   1
   6  -6   1    1.82    8.37   1
   6  -6   2   41.86    9.83   1
   6  -6   3   48.72    9.63   1
   6  -6   4   56.10   10.79   1
   6  -6   5   72.93   11.96   1
   6  -6   6   20.16   10.06   1
   6  -6   6   23.04   10.18   1
   6  -6   7   77.79   11.47   1
   6  -6   7   87.80   12.56   1
   6  -6   8   45.29   10.50   1
   6  -6   8   57.30   11.36   1
   6  -6   9   -4.33    9.94   1
   6  -6   9   12.32    9.48   1
   6  -6  10   12.96    9.58   1
   6  -5  -8   -2.40    5.55   1
   6  -5  -7   -1.35    5.73   1
   6  -5  -6   89.87    9.29   1
   6  -5  -5   91.78   10.15   1
   6  -5   1   23.43    9.68   1
   6  -5   2   -5.52    8.74   1
   6  -5   4  129.96   14.14   1
   6  -5   5   27.77   10.65   1
   6  -5   6   12.67    9.90   1
   6  -5   6   -3.65    9.40   1
   6  -5   7   25.60   10.22   1
   6  -5   7   28.41    9.91   1
   6  -5   8   46.79   10.94   1
   6  -5   8   40.32   11.30   1
   6  -5   9   40.45   11.32   1
   6  -5   9   52.13   11.12   1
   6  -5  10    8.70    9.62   1
   6  -5  10   -0.98   10.57   1
   6  -4  -8    4.28    5.38   1
   6  -4  -7   -8.01    5.43   1
   6  -4  -6  165.38   14.15   1
   6  -4  -5   81.54    9.21   1
   6  -4  -4   39.82    6.94   1
   6  -4  -1   16.97    9.64   1
   6  -4   0  115.99   13.14   1
   6  -4   1   63.36   11.14   1
   6  -4   2   89.30   12.10   1
   6  -4   3    0.28   10.01   1
   6  -4   4  111.09   13.70   1
   6  -4   5  104.86   13.52   1
   6  -4   5   75.17   10.23   1
   6  -4   6   29.81   10.05   1
   6  -4   7   34.93    9.69   1
   6  -4   7   28.62    9.84   1
   6  -4   9    0.59   10.16   1
   6  -4   9   -2.69   10.20   1
   6  -4  10   -4.49    9.79   1
   6  -4  10   -4.71    9.94   1
   6  -3 -10    6.20    5.23   1
   6  -3  -9   -1.59    4.26   1
   6  -3  -8   34.22    6.20   1
   6  -3  -7   72.76    7.85   1
   6  -3  -6   -4.20    5.62   1
   6  -3  -5  106.30   10.31   1
   6  -3  -4  226.50   16.56   1
   6  -3  -2  -11.63    9.82   1
   6  -3  -1   10.50    9.07   1
   6  -3   0   16.89    9.54   1
   6  -3   1   -6.92    8.94   1
   6  -3   2   60.84   11.39   1
   6  -3   3   91.78   13.60   1
   6  -3   4    6.55   10.39   1
   6  -3   5    5.81   10.22   1
   6  -3   6  157.50   17.82   1
   6  -3   6  158.00   16.84   1
   6  -3   7  213.45   18.99   1
   6  -3   7  165.38   18.78   1
   6  -3   8   25.40    9.88   1
   6  -3   8   39.94   11.63   1
   6  -3   9  -17.06    9.99   1
   6  -3   9    7.08   10.16   1
   6  -3  10  -12.04   10.69   1
   6  -3  10   11.63   11.39   1
   6  -2 -10    2.82    4.70   1
   6  -2  -9    5.20    5.20   1
   6  -2  -8  127.01   10.14   1
   6  -2  -7  177.96   14.14   1
   6  -2  -6   -1.39    5.07   1
   6  -2  -5   15.52    5.36   1
   6  -2  -2   61.15   10.64   1
   6  -2  -1   -5.15    9.22   1
   6  -2   0    1.25    9.12   1
   6  -2   1  155.25   16.20   1
   6  -2   2   68.39   10.59   1
   6  -2   3   66.91   12.60   1
   6  -2   4    0.00    1.00   1
   6  -2   5   20.98   10.72   1
   6  -2   6    7.67   10.75   1
   6  -2   7   38.32   11.51   1
   6  -2   7   35.88    9.46   1
   6  -2   8   13.91   11.19   1
   6  -2   8   17.47    9.28   1
   6  -2   9   13.69   10.14   1
   6  -2   9    6.86   11.21   1
   6  -1 -11   -3.50    5.05   1
   6  -1 -10    5.29    5.15   1
   6  -1  -9   -1.96    5.01   1
   6  -1  -8   11.49    5.29   1
   6  -1  -7   82.45    7.63   1
   6  -1  -6   18.58    4.91   1
   6  -1  -5    3.13    4.50   1
   6  -1  -3   19.01    9.94   1
   6  -1  -2   -7.73    9.56   1
   6  -1  -1  171.87   17.04   1
   6  -1   0  130.19   13.92   1
   6  -1   1   35.16   11.03   1
   6  -1   2   -1.88   10.17   1
   6  -1   3   26.63   10.63   1
   6  -1   4   80.28   12.54   1
   6  -1   5  353.44   30.83   1
   6  -1   6   75.17   12.14   1
   6  -1   8   16.16    8.60   1
   6  -1   9   16.73   10.31   1
   6   0 -11   10.18    4.91   1
   6   0 -10   43.43    6.46   1
   6   0  -9  202.49   15.65   1
   6   0  -8    6.55    4.71   1
   6   0  -7    0.00    1.00   1
   6   0  -6    3.76    4.15   1
   6   0  -5   17.72    4.13   1
   6   0  -4  157.00   16.29   1
   6   0  -3   36.72   10.91   1
   6   0  -2  -16.24   10.24   1
   6   0  -1  479.61   35.04   1
   6   0   0   27.67   10.20   1
   6   0   2  -19.45   10.85   1
   6   0   3   -9.80   10.52   1
   6   0   4   -9.06   10.47   1
   6   0   5   31.70   11.94   1
   6   0   6   50.69   11.25   1
   6   0   7   -8.47    9.49   1
   6   1 -12   -6.71    5.13   1
   6   1 -11   -4.49    5.13   1
   6   1 -10    8.88    4.89   1
   6   1  -9   67.24    7.54   1
   6   1  -8   -0.01    4.22   1
   6   1  -7   -0.23    4.14   1
   6   1  -6   14.36    3.87   1
   6   1  -4   26.63   10.42   1
   6   1  -3   30.80   10.88   1
   6   1  -2   -5.29   10.40   1
   6   1  -1   15.68    9.90   1
   6   1   0   -6.00   10.00   1
   6   1   1   23.14   10.10   1
   6   1   2    4.75   10.16   1
   6   1   4  163.84   17.92   1
   6   1   5   -4.93   10.97   1
   6   1   6   -3.13   11.04   1
   6   1   7   -0.56   11.82   1
   6   2 -12    1.59    4.86   1
   6   2 -10    1.66    4.95   1
   6   2  -9    6.81    4.44   1
   6   2  -8    4.75    4.19   1
   6   2  -7   -0.44    3.10   1
   6   2  -6   64.80    6.12   1
   6   2  -5   55.20   11.74   1
   6   2  -4   11.09    8.66   1
   6   2  -3    7.45    9.17   1
   6   2  -2  -10.18   10.65   1
   6   2  -1   -9.49    9.61   1
   6   2   0  -13.32   10.44   1
   6   2   2  -10.24   10.56   1
   6   2   3    6.15    9.87   1
   6   2   4   76.91   12.45   1
   6   2   5   -2.76   10.72   1
   6   2   6    9.24   11.73   1
   6   3 -11   28.09    5.30   1
   6   3 -10    5.11    4.11   1
   6   3  -9    2.72    3.40   1
   6   3  -7   24.40    3.36   1
   6   3  -5   -7.95   10.32   1
   6   3  -4   10.82   11.05   1
   6   3  -2   52.56   12.33   1
   6   3  -1   -8.88   10.01   1
   6   3   0   -8.94   10.17   1
   6   3   3   -1.66   10.24   1
   6   3   4    2.43   10.02   1
   6   3   5  -11.29   11.16   1
   6   4 -11   -1.77    4.50   1
   6   4 -10    3.06    3.71   1
   6   4  -9   -1.28    3.10   1
   6   4  -5    8.70    9.73   1
   6   4  -4    1.66   11.27   1
   6   4  -3    2.66   10.56   1
   6   4  -2  -11.42    9.80   1
   6   4  -1  -13.54    9.57   1
   6   4   1    0.58    9.17   1
   6   4   2   58.83   11.97   1
   6   4   3   19.10   10.58   1
   6   4   4  -13.84   10.12   1
   6   5 -10    0.31    3.17   1
   6   5  -5   -8.53    9.81   1
   6   5  -4   22.09   11.19   1
   6   5  -3    8.35    9.83   1
   6   5  -2    4.20    9.27   1
   6   5  -1  -18.06    8.92   1
   6   5   0   10.11    8.52   1
   6   5   1    1.28    9.31   1
   6   5   2   -3.35    9.08   1
   6   6  -5   -7.51    9.04   1
   6   6  -4  -10.76    9.38   1
   6   6  -3   14.21    9.12   1
   6   6  -2   -6.81    8.51   1
   6   6  -1    6.45    8.03   1
   6   6   0   41.73    9.56   1
   6   7  -5   -7.90    8.77   1
   6   7  -4   -5.66    8.52   1
   7  -9   5    6.81    5.85   1
   7  -9   6  -11.16    8.62   1
   7  -9   7   45.56   10.80   1
   7  -8   3    3.24    7.42   1
   7  -8   4   -2.43    7.74   1
   7  -8   5   11.70   10.26   1
   7  -8   6   -0.71   10.18   1
   7  -8   8   12.74   10.28   1
   7  -8   8    8.47    8.90   1
   7  -8   9   -8.01    9.06   1
   7  -7   4    6.66    9.39   1
   7  -7   5  143.76   16.55   1
   7  -7   6  330.51   29.09   1
   7  -7   7   -7.40    9.57   1
   7  -7   9   13.99    9.42   1
   7  -7   9    0.36    9.56   1
   7  -6  -7   -3.28    6.41   1
   7  -6   1    0.25    9.28   1
   7  -6   2   -1.82   10.39   1
   7  -6   4    2.89    9.66   1
   7  -6   5   53.73   11.73   1
   7  -6   6    0.85   10.27   1
   7  -6   8   -4.28    9.27   1
   7  -6   9    4.54    8.99   1
   7  -6   9    6.45    9.19   1
   7  -5  -8   -5.43    6.38   1
   7  -5  -7    5.76    6.43   1
   7  -5  -6    7.95    6.03   1
   7  -5   0    6.25    9.85   1
   7  -5   1  111.30   14.35   1
   7  -5   2   -8.35    9.71   1
   7  -5   3   55.65   11.94   1
   7  -5   4  249.01   21.15   1
   7  -5   5   10.76   10.89   1
   7  -5   7   26.11    9.61   1
   7  -5   8    6.81    9.97   1
   7  -5   8    4.67    9.42   1
   7  -5   9   14.06    9.75   1
   7  -5   9   -0.10   10.38   1
   7  -4  -9   -4.62    5.98   1
   7  -4  -8    7.02    5.88   1
   7  -4  -7   23.91    6.65   1
   7  -4  -6   -1.90    6.24   1
   7  -4  -1  173.45   17.12   1
   7  -4   0   24.50   10.30   1
   7  -4   1   -7.56    9.84   1
   7  -4   2    1.04    9.22   1
   7  -4   3   40.58   11.21   1
   7  -4   4  201.36   20.43   1
   7  -4   5   13.76   11.28   1
   7  -4   6  -18.49   11.09   1
   7  -4   7    8.58   10.14   1
   7  -4   8   -0.45   10.25   1
   7  -4   9   31.36   11.09   1
   7  -4   9   12.67   10.82   1
   7  -3 -10   -4.41    5.88   1
   7  -3  -9    1.82    5.37   1
   7  -3  -8   -7.78    5.64   1
   7  -3  -7   16.00    5.92   1
   7  -3  -6   33.99    6.76   1
   7  -3  -2  108.78   13.98   1
   7  -3  -1   -2.10   10.12   1
   7  -3   0  -12.53   10.48   1
   7  -3   1   24.70   10.93   1
   7  -3   2   72.93   12.81   1
   7  -3   3   -8.07   10.74   1
   7  -3   4    5.43    8.43   1
   7  -3   5   68.06   12.54   1
   7  -3   7    6.81   10.13   1
   7  -3   8    8.29   10.83   1
   7  -3   9   -1.06   10.05   1
   7  -3   9   14.21   11.39   1
   7  -2 -10   -0.19    5.40   1
   7  -2  -9   -3.03    5.25   1
   7  -2  -8   -0.53    5.33   1
   7  -2  -7    7.02    5.57   1
   7  -2  -6   25.40    6.15   1
   7  -2  -3  148.84   16.84   1
   7  -2  -2   67.73   12.67   1
   7  -2  -1   60.53   12.29   1
   7  -2   0  120.12   15.34   1
   7  -2   4  -15.13   11.28   1
   7  -2   5   10.76   11.15   1
   7  -2   6   -1.59    9.95   1
   7  -2   7  -14.06    8.70   1
   7  -2   8   -4.00   10.56   1
   7  -1 -11    2.25    5.19   1
   7  -1 -10   -2.04    5.06   1
   7  -1  -9   79.21    8.72   1
   7  -1  -8   82.63    8.54   1
   7  -1  -7    4.49    5.00   1
   7  -1  -6   -4.33    4.62   1
   7  -1  -3  161.04   16.50   1
   7  -1  -2   67.08   10.81   1
   7  -1   0  120.56   13.62   1
   7  -1   1   11.09    9.86   1
   7  -1   2   30.69   11.30   1
   7  -1   3   -6.30   10.44   1
   7  -1   4   17.39   11.09   1
   7  -1   7   -3.50   10.77   1
   7   0 -11   -1.21    5.06   1
   7   0 -10    6.60    5.35   1
   7   0  -9   -3.06    4.83   1
   7   0  -8    1.74    5.52   1
   7   0  -7   10.24    4.42   1
   7   0  -4   34.69   11.78   1
   7   0  -3   47.47   12.82   1
   7   0  -2  191.55   19.10   1
   7   0  -1   -7.08   11.23   1
   7   0   0   20.43   10.03   1
   7   0   1   -9.42   10.56   1
   7   0   2    6.20   10.81   1
   7   0   4  -11.29   10.89   1
   7   0   5    8.94   10.47   1
   7   0   6  -13.10   10.21   1
   7   1 -11   19.54    5.83   1
   7   1 -10   35.40    6.31   1
   7   1  -9   -0.19    4.49   1
   7   1  -7    1.10    3.82   1
   7   1  -4   53.00   11.94   1
   7   1  -3   -9.80   11.71   1
   7   1  -2   44.62   11.62   1
   7   1  -1    8.70   10.32   1
   7   1   0   27.67   10.20   1
   7   1   2   -6.55   10.39   1
   7   1   3    1.59   10.11   1
   7   1   4    3.24   10.40   1
   7   1   5  -12.67    9.75   1
   7   1   6    1.85   11.18   1
   7   2 -11   -3.46    5.06   1
   7   2 -10    8.24    4.82   1
   7   2  -9    1.30    3.88   1
   7   2  -8    0.85    2.80   1
   7   2  -5   -3.92    8.95   1
   7   2  -4  -16.81   11.32   1
   7   2  -3   -4.04   11.46   1
   7   2  -2   -5.15   10.81   1
   7   2  -1   -9.06   10.23   1
   7   2   0   -5.62   10.19   1
   7   2   1    0.26    9.32   1
   7   2   2  -10.05    9.76   1
   7   2   3   21.81   10.46   1
   7   2   4   10.63   10.37   1
   7   2   5   16.81   12.14   1
   7   3 -11    0.74    4.78   1
   7   3 -10   -0.31    3.60   1
   7   3  -5   -0.03   10.12   1
   7   3  -4   -6.05   11.37   1
   7   3  -3   14.90   11.58   1
   7   3  -2   -3.84   10.54   1
   7   3  -1   -1.00    9.60   1
   7   3   0   -3.72    9.11   1
   7   3   1  -15.68    9.74   1
   7   3   2    7.84    9.58   1
   7   3   3   -0.12   10.62   1
   7   4  -5   -7.34   10.57   1
   7   4  -4   -9.49   11.21   1
   7   4  -3    7.13   10.31   1
   7   4  -2    1.21    9.66   1
   7   4  -1   -2.96    9.05   1
   7   4   0    1.28    9.18   1
   7   4   1  -16.65    9.55   1
   7   4   2   -2.62    9.88   1
   7   5  -4  -10.96   10.53   1
   7   5  -3   -1.61    9.93   1
   7   5  -2   -0.74    9.22   1
   7   5  -1   -9.80    9.01   1
   7   5   0   -1.90    8.39   1
   7   6  -5    1.35    9.12   1
   7   6  -4  -10.76   10.04   1
   8  -9   4   -0.08    7.32   1
   8  -9   5  -10.89    7.99   1
   8  -9   6  -10.96    9.07   1
   8  -8   3    4.00    8.48   1
   8  -8   4   11.09   10.32   1
   8  -8   6   78.15   13.08   1
   8  -7   3  -10.50   10.24   1
   8  -7   4   47.06   11.80   1
   8  -7   5    1.93   10.56   1
   8  -7   6    3.96    9.35   1
   8  -7   7    5.52    9.45   1
   8  -7   8   10.56    9.75   1
   8  -6   0   78.50   14.00   1
   8  -6   1   78.50   13.11   1
   8  -6   2   14.29   11.11   1
   8  -6   3    6.35   10.74   1
   8  -6   4  200.22   20.38   1
   8  -6   6    0.86   10.19   1
   8  -6   7   -6.66    9.75   1
   8  -6   8   11.63   10.37   1
   8  -5  -1   34.22   12.17   1
   8  -5   0   57.46   11.82   1
   8  -5   1   10.18   11.48   1
   8  -5   2  134.79   16.25   1
   8  -5   4   80.46   12.92   1
   8  -5   6    2.19   10.15   1
   8  -5   8  -13.84    9.75   1
   8  -4  -8    3.28    6.73   1
   8  -4  -7   -7.24    6.40   1
   8  -4  -2   97.81   13.85   1
   8  -4  -1   35.16   11.27   1
   8  -4   1   -5.81   11.23   1
   8  -4   2  231.34   23.42   1
   8  -4   3   99.80   14.19   1
   8  -4   4   -0.19   10.55   1
   8  -4   5    3.13   10.66   1
   8  -4   6   13.69   10.95   1
   8  -4   7   -3.72    9.73   1
   8  -4   8    6.76   10.56   1
   8  -3  -9    0.15    6.16   1
   8  -3  -8    4.28    6.33   1
   8  -3  -7   -4.88    6.10   1
   8  -3  -2  193.49   19.75   1
   8  -3  -1   10.63   11.67   1
   8  -3   1   26.52   11.95   1
   8  -3   2  189.89   20.67   1
   8  -3   3  183.87   20.34   1
   8  -3   4   -0.85    9.07   1
   8  -3   5   -6.45    9.70   1
   8  -3   7  -13.69   10.21   1
   8  -2  -9    7.62    6.35   1
   8  -2  -8    8.47    6.34   1
   8  -2  -7   -8.47    5.59   1
   8  -2  -3   21.62   11.16   1
   8  -2  -1    3.65   11.73   1
   8  -2   0  328.70   27.92   1
   8  -2   1  317.20   27.78   1
   8  -2   2   18.58   11.12   1
   8  -2   4    8.24   10.16   1
   8  -2   5   -8.41   10.09   1
   8  -2   6   16.40   11.02   1
   8  -2   7   -0.31   10.63   1
   8  -1 -10    5.81    5.83   1
   8  -1  -8   17.81    5.65   1
   8  -1  -4   86.12   14.85   1
   8  -1  -3   61.78   12.26   1
   8  -1  -2   -1.02    8.08   1
   8  -1  -1   -2.79   11.02   1
   8  -1   0   46.79   12.45   1
   8  -1   1  254.08   22.95   1
   8  -1   3   26.83   10.26   1
   8  -1   5   -6.20   10.16   1
   8  -1   6    7.13   11.05   1
   8   0 -10    4.16    6.12   1
   8   0  -9    0.53    4.91   1
   8   0  -8    8.94    4.66   1
   8   0  -4   30.36   11.57   1
   8   0  -3   -3.06   11.62   1
   8   0  -2  107.95   16.00   1
   8   0   0   -1.37   10.90   1
   8   0   1   53.00   11.94   1
   8   0   2  -18.58   10.60   1
   8   0   3   13.32   10.37   1
   8   0   4   36.24   11.68   1
   8   0   5   -5.71   10.18   1
   8   1 -10    4.84    4.53   1
   8   1  -9   -2.16    4.15   1
   8   1  -5   84.09   14.67   1
   8   1  -4    7.95   11.34   1
   8   1  -2   23.43   11.71   1
   8   1  -1  173.71   19.51   1
   8   1   0    6.15    8.08   1
   8   1   1    8.35    8.79   1
   8   1   2    8.58   10.14   1
   8   1   3    0.79    9.67   1
   8   2 -10    2.59    4.06   1
   8   2  -9    3.20    3.44   1
   8   2  -5    9.61   11.22   1
   8   2  -4    9.61   11.66   1
   8   2  -3   16.89   12.49   1
   8   2  -2   -2.10   11.14   1
   8   2  -1   40.07   10.00   1
   8   2   0    2.04    9.72   1
   8   2   1   10.69   10.20   1
   8   2   2   20.52   10.42   1
   8   2   3    0.98   10.41   1
   8   3  -5   -2.56   11.10   1
   8   3  -4   -0.61   11.53   1
   8   3  -3   63.04   13.02   1
   8   3  -2   23.23   11.28   1
   8   3  -1   -2.76   10.09   1
   8   3   0  -15.52    9.30   1
   8   4  -5  -10.30   11.11   1
   8   4  -4   -1.64   11.47   1
   8   4  -3  -13.99   11.07   1
   8   4  -1    3.50    9.72   1
   9  -9   4    4.33    9.24   1
   9  -8   3    7.90    9.95   1
   9  -8   4   25.00   11.40   1
   9  -8   5   46.24   11.97   1
   9  -8   6  -12.46    9.81   1
   9  -7   1  -16.08   10.59   1
   9  -7   2    1.28   10.83   1
   9  -7   3    2.46   11.21   1
   9  -7   4   13.91   10.44   1
   9  -7   5  -12.39   10.98   1
   9  -7   6   17.31    9.73   1
   9  -6   0   -4.88   11.09   1
   9  -6   1   14.98   11.15   1
   9  -6   2  -13.32   11.39   1
   9  -6   3   10.50   10.95   1
   9  -6   5   37.09   11.08   1
   9  -6   6   -4.49    9.41   1
   9  -5  -1   -7.13   10.57   1
   9  -5   0    1.21   10.63   1
   9  -5   2    4.33   10.69   1
   9  -5   3    4.04   10.13   1
   9  -5   4   13.10   10.35   1
   9  -5   5  -11.22   10.45   1
   9  -5   6   -3.72    9.73   1
   9  -4  -2   93.12   14.67   1
   9  -4  -1    7.90   10.62   1
   9  -4   2   -1.82   10.77   1
   9  -4   4    7.56   10.39   1
   9  -4   5   10.56   11.31   1
   9  -4   6   -0.83   10.14   1
   9  -3  -3   -6.25   11.00   1
   9  -3  -2   43.16   11.83   1
   9  -3  -1   -9.24   10.88   1
   9  -3   0    4.54    8.35   1
   9  -3   1    4.49   10.60   1
   9  -3   2    8.41   10.15   1
   9  -3   3   11.29   10.08   1
   9  -3   4   13.03   10.54   1
   9  -3   5    4.04    9.65   1
   9  -3   6    0.11   10.43   1
   9  -2  -3    6.50   10.81   1
   9  -2  -1   -4.33    8.99   1
   9  -2   0   40.58   11.98   1
   9  -2   1    2.69   10.66   1
   9  -2   2    7.34    9.86   1
   9  -2   3    5.81   10.46   1
   9  -2   4   10.24   10.82   1
   9  -2   5   21.25   10.79   1
   9  -1  -4   50.41   12.35   1
   9  -1  -3   10.56   11.05   1
   9  -1  -2  -17.56   12.49   1
   9  -1  -1  104.86   15.36   1
   9  -1   3    7.73   10.40   1
   9  -1   4    3.72   10.00   1
   9   0  -4   14.29   11.34   1
   9   0  -3    2.43   11.89   1
   9   0  -2   52.13   11.99   1
   9   0  -1    5.52   10.81   1
   9   0   0  -10.82    7.83   1
   9   0   1    0.27    9.63   1
   9   0   2   -1.35    9.05   1
   9   1  -5   40.83   13.80   1
   9   1  -4   -6.60   11.46   1
   9   1  -2   20.16   11.76   1
   9   1  -1    3.35   10.39   1
   9   1   0   18.49   10.15   1
   9   1   1   -9.86    9.48   1
   9   2  -5    1.93   12.09   1
   9   2  -4    2.46   11.96   1
   9   2  -3   10.50   11.60   1
   9   2  -2    7.73   11.40   1
   9   2  -1    3.61   10.41   1
   9   2   0    3.80    9.16   1
   9   2   1  -16.97   10.46   1
   9   3  -5   -3.20   10.85   1
   9   3  -3   -3.20   11.78   1
   9   3  -2   -4.97   10.48   1
  10  -8   2   -9.99   11.00   1
  10  -7   1   -9.30   11.10   1
  10  -7   2   15.13   11.90   1
  10  -7   3   -1.39   11.33   1
  10  -7   4   21.07   11.75   1
  10  -6   0    2.10   11.37   1
  10  -6   1    5.43   11.23   1
  10  -6   2   -3.31   10.77   1
  10  -6   3   -1.37   10.97   1
  10  -6   4   10.56   10.66   1
  10  -5  -1   12.67   10.96   1
  10  -5   0   27.98   11.21   1
  10  -5   1    2.86    9.97   1
  10  -5   2  -12.60   11.22   1
  10  -5   3  -11.16   10.82   1
  10  -5   4  -10.37   10.37   1
  10  -4  -2   -4.97   10.35   1
  10  -4  -1   -7.45    9.83   1
  10  -4   0  -10.05   11.16   1
  10  -4   1    7.45   10.21   1
  10  -4   3  -16.00   11.28   1
  10  -3  -3    6.40   11.54   1
  10  -3  -2    9.24   10.58   1
  10  -3   0   -0.53   10.67   1
  10  -3   1  -16.97   10.96   1
  10  -3   2  -17.72    9.77   1
  10  -3   3    0.36    8.48   1
  10  -2  -3   12.60   10.22   1
  10  -2  -2   -6.60   10.43   1
  10  -2  -1   17.39   11.18   1
  10  -2   0   -1.49   10.71   1
  10  -2   1   14.21   10.03   1
  10  -2   2   12.32    9.97   1
  10  -1  -4   15.44    9.98   1
  10  -1  -3    1.93   10.90   1
  10  -1  -2   -8.29   11.98   1
  10  -1  -1   10.89   11.42   1
  10  -1   0   22.47   10.43   1
  10  -1   1   -4.24    8.61   1
  10   0  -4    6.45   11.07   1
  10   0  -2   14.44   12.08   1
  10   0  -1   -5.24   11.40   1
  10   0   0    8.29   11.12   1
  10   1  -5   -2.07   13.08   1
  10   1  -4    5.95   11.57   1
  10   1  -3   16.00   12.56   1
  10   1  -2   -4.45   10.63   1
  11  -5  -1   -7.56   11.66   1
  11  -5   0    7.08   11.01   1
  11  -5   1   42.51   13.04   1
  11  -4  -2    9.99   11.06   1
  11  -4  -1   -2.46   10.64   1
  11  -4   0   -1.64    9.14   1
  11  -4   1   20.25   11.88   1
  11  -3  -2  -11.49    9.36   1
  11  -3  -1   -2.59   11.82   1
   0   0   0    0.00    0.00   0
;
_shelx_hkl_checksum     96369
_shelx_res_file
;
TITL Compound X
    shelx.res
    created by SHELXL-2018/3 at 14:20:24 on 20-Feb-2019
CELL  0.71073   9.4420   9.5580  11.4190  110.577   95.669  108.863
ZERR     2.00   0.0016   0.0028   0.0024    0.0210    0.0187    0.0192
LATT   1
SFAC  C    H    N    O
DISP C    0.00330   0.00160
DISP H    0.00000   0.00000
DISP N    0.00610   0.00330
DISP O    0.01060   0.00600
UNIT  38   36   4    12
MERG   2
DFIX 1.50 0.01 C17A C18A C17B C18B C18A C19A C18B C19B
DFIX 0.85 0.02 O2 H2
SIMU 0.01 C18A C18B C19A C19B
EXYZ C17A C17B
EADP C17A C17B
FMAP   2
PLAN   20
SIZE     0.01   0.02   0.50
ACTA
TEMP 25
EQIV $1 x, y+1, z+1
HTAB C7 O4_$1
EQIV $2 -x+1, -y, -z
HTAB C11 O3_$2
HTAB C17B O6
HTAB N1 O6
EQIV $3 x-1, y, z
HTAB O2 O6_$3
SIZE .48 .08 .01
BOND
BOND   $H
CONF
LIST   4
L.S.  18
WGHT    0.065200
FVAR       1.01384   0.55722
C1    1    1.074481    0.480653    0.803149    11.00000    0.05981    0.09263 =
         0.06377    0.03484    0.00521    0.03350
C2    1    0.999137    0.391149    0.677637    11.00000    0.05632    0.07497 =
         0.05524    0.02946    0.00850    0.03117
C3    1    0.846625    0.399025    0.666588    11.00000    0.05503    0.04860 =
         0.05408    0.02315    0.01845    0.02529
C4    1    0.710845    0.331732    0.569670    11.00000    0.04725    0.05254 =
         0.04660    0.01850    0.00820    0.02549
C5    1    0.592302    0.382616    0.603099    11.00000    0.04841    0.04869 =
         0.06293    0.01813    0.00748    0.02075
C6    1    0.603853    0.489546    0.724934    11.00000    0.05857    0.06935 =
         0.08177    0.01892    0.02362    0.03624
AFIX  43
H6    2    0.522787    0.522558    0.741744    11.00000   -1.20000
AFIX   0
C7    1    0.732076    0.548100    0.821613    11.00000    0.07699    0.07076 =
         0.05916    0.01963    0.02842    0.03920
AFIX  43
H7    2    0.740213    0.617845    0.905105    11.00000   -1.20000
AFIX   0
C8    1    0.847889    0.497634    0.787851    11.00000    0.05462    0.06414 =
         0.05335    0.01844    0.00191    0.02264
C9    1    0.683216    0.204281    0.443905    11.00000    0.04361    0.06414 =
         0.05354    0.02400    0.00470    0.03131
C10   1    0.665439    0.226792    0.330637    11.00000    0.09482    0.07548 =
         0.06372    0.03049    0.00854    0.05302
AFIX  43
H10   2    0.671548    0.327540    0.334700    11.00000   -1.20000
AFIX   0
C11   1    0.639332    0.105490    0.213896    11.00000    0.10426    0.09545 =
         0.04222    0.02473    0.00283    0.05362
AFIX  43
H11   2    0.630450    0.122599    0.138677    11.00000   -1.20000
AFIX   0
C12   1    0.626573   -0.042194    0.210607    11.00000    0.07053    0.06982 =
         0.04588    0.00670    0.00425    0.03494
C13   1    0.640271   -0.070056    0.318023    11.00000    0.09165    0.06033 =
         0.06459    0.02270    0.02491    0.03452
AFIX  43
H13   2    0.630802   -0.172387    0.312089    11.00000   -1.20000
AFIX   0
C14   1    0.667998    0.051627    0.435394    11.00000    0.08477    0.06015 =
         0.06279    0.03570    0.02463    0.03579
AFIX  43
H14   2    0.676691    0.032325    0.509609    11.00000   -1.20000
AFIX   0
C15   1    1.080595    0.330798    0.586259    11.00000    0.05312    0.05682 =
         0.06564    0.02684    0.00364    0.02091
C16   1    1.080356    0.221207    0.363053    11.00000    0.08288    0.10864 =
         0.08218    0.04883    0.03114    0.05461
AFIX  23
H16A  2    1.030642    0.226635    0.287168    11.00000   -1.20000
H16B  2    1.186378    0.298045    0.390155    11.00000   -1.20000
AFIX   0
PART    1  21
C17A  1    1.079021    0.060168    0.329492    21.00000    0.10991    0.09232 =
         0.11287    0.02971    0.03366    0.05917
AFIX  23
H17A  2    0.975065   -0.019365    0.308210    21.00000   -1.20000
H17B  2    1.142348    0.054603    0.398655    21.00000   -1.20000
AFIX   0
C18A  1    1.147623    0.036318    0.211439    21.00000    0.19117    0.13484 =
         0.11648    0.03197    0.04610    0.13289
AFIX  23
H18A  2    1.075824    0.031654    0.141926    21.00000   -1.20000
H18B  2    1.241883    0.129730    0.232273    21.00000   -1.20000
AFIX   0
C19A  1    1.182533   -0.111833    0.165485    21.00000    0.19724    0.12260 =
         0.11646    0.03861    0.06153    0.09950
AFIX 137
H19A  2    1.247458   -0.112461    0.235361    21.00000   -1.50000
H19B  2    1.234537   -0.113113    0.097225    21.00000   -1.50000
H19C  2    1.088185   -0.205753    0.134145    21.00000   -1.50000
AFIX   0
PART    2   -21
C17B  1    1.079021    0.060168    0.329492   -21.00000    0.10991    0.09232 =
         0.11287    0.02971    0.03366    0.05917
AFIX  23
H17C  2    0.972300   -0.014526    0.293379   -21.00000   -1.20000
H17D  2    1.112223    0.052835    0.409518   -21.00000   -1.20000
AFIX   0
C18B  1    1.171296   -0.004213    0.238337   -21.00000    0.19460    0.13680 =
         0.12622    0.02482    0.03758    0.13713
AFIX  23
H18C  2    1.270102    0.079386    0.250798   -21.00000   -1.20000
H18D  2    1.187648   -0.095011    0.248124   -21.00000   -1.20000
AFIX   0
C19B  1    1.067642   -0.055249    0.111365   -21.00000    0.20605    0.15454 =
         0.12669    0.02272    0.03690    0.10830
AFIX 137
H19D  2    0.970732   -0.136990    0.102475   -21.00000   -1.50000
H19E  2    1.114365   -0.098113    0.043673   -21.00000   -1.50000
H19F  2    1.050918    0.036411    0.105986   -21.00000   -1.50000
AFIX   0
PART    0
N1    3    1.213869    0.512339    0.865674    11.00000    0.06832    0.12905 =
         0.07106    0.03104   -0.01076    0.04099
H1A   2    1.283199    0.475168    0.820912    11.00000   -1.20000
H1B   2    1.255383    0.560323    0.943644    11.00000   -1.20000
N2    3    0.596216   -0.174401    0.088486    11.00000    0.11821    0.10344 =
         0.06616    0.02041    0.01323    0.06437
O1    4    0.988522    0.547902    0.871597    11.00000    0.08023    0.09112 =
         0.05037    0.01825    0.00798    0.04000
O2    4    0.461324    0.318857    0.509902    11.00000    0.06338    0.09112 =
         0.08590    0.02718    0.01625    0.04921
H2    2    0.406286    0.355657    0.561092    11.00000   -1.20000
O3    4    0.582935   -0.152011   -0.008268    11.00000    0.26698    0.20136 =
         0.06468    0.01570   -0.00232    0.16520
O4    4    0.590766   -0.303233    0.085032    11.00000    0.29377    0.09158 =
         0.11862    0.03338    0.09367    0.08624
O5    4    1.002698    0.267773    0.465257    11.00000    0.06228    0.10179 =
         0.06114    0.02667    0.01921    0.04578
O6    4    1.216243    0.347092    0.614963    11.00000    0.05022    0.10045 =
         0.08669    0.04063    0.01265    0.04118
HKLF 4
REM  Compound X
REM wR2 = 0.2363, GooF = S = 1.212, Restrained GooF = 1.211 for all data
REM R1 = 0.0932 for 1212 Fo > 4sig(Fo) and 0.2174 for all 3006 data
REM 274 parameters refined using 41 restraints
END
WGHT      0.1490      0.0000
REM Highest difference peak  0.231,  deepest hole -0.327,  1-sigma level  0.073
Q1    1   0.8555  0.3396  0.5644  11.00000  0.05    0.23
Q2    1   0.8803  0.1870  0.3420  11.00000  0.05    0.22
Q3    1   0.4255 -0.3068  0.0885  11.00000  0.05    0.22
Q4    1   0.9694 -0.0417  0.3585  11.00000  0.05    0.22
Q5    1   0.4416 -0.2194  0.0276  11.00000  0.05    0.21
Q6    1   0.8185  0.4367  0.3825  11.00000  0.05    0.20
Q7    1   0.8551  0.0786  0.2187  11.00000  0.05    0.20
Q8    1   0.8095 -0.1428 -0.0072  11.00000  0.05    0.20
Q9    1   0.8040  0.4325  0.7091  11.00000  0.05    0.20
Q10   1   0.4673 -0.0582  0.2361  11.00000  0.05    0.20
Q11   1   0.8338  0.2531  0.4500  11.00000  0.05    0.20
Q12   1   1.3533  0.4349  0.6847  11.00000  0.05    0.20
Q13   1   1.3164  0.0992  0.1570  11.00000  0.05    0.20
Q14   1   0.8084  0.7146  0.8661  11.00000  0.05    0.20
Q15   1   1.2836  0.2179  0.1400  11.00000  0.05    0.19
Q16   1   0.9799 -0.1930  0.2130  11.00000  0.05    0.19
Q17   1   1.2105  0.0237  0.1937  11.00000  0.05    0.19
Q18   1   0.3589  0.5018  0.5768  11.00000  0.05    0.19
Q19   1   0.8996  0.1794  0.2854  11.00000  0.05    0.19
Q20   1   0.3376  0.3089  0.5305  11.00000  0.05    0.18
;
_shelx_res_checksum     16494
data_BF2
_database_code_depnum_ccdc_archive 'CCDC 1917143'
_audit_creation_method     'SHELXL-2018/3'
_chemical_name_systematic
;
2-Methoxyethyl 2-amino-5-hydroxy-4-(4-nitrophenyl)benzofuran-3-carboxylate
;
_chemical_name_common     ?
_chemical_formula_moiety     'C18 H16 N2 O7'
_chemical_formula_sum     'C18 H16 N2 O7'
_chemical_formula_iupac     'C18 H16 N2 O7'
_chemical_formula_weight     372.33
_chemical_melting_point     ?
_space_group_crystal_system     monoclinic
_space_group_name_H-M_alt     'P 21/c'
_space_group_name_Hall     '-P 2ybc'
loop_
    _space_group_symop_operation_xyz
    'x, y, z'
    '-x, y+1/2, -z+1/2'
    '-x, -y, -z'
    'x, -y-1/2, z-1/2'
_cell_length_a     10.263(2)
_cell_length_b     9.0860(8)
_cell_length_c     20.049(4)
_cell_angle_alpha     90
_cell_angle_beta     111.577(16)
_cell_angle_gamma     90
_cell_volume     1738.6(6)
_cell_formula_units_Z     4
_cell_measurement_reflns_used     72
_cell_measurement_theta_min     3.02
_cell_measurement_theta_max     20.312
_cell_measurement_temperature     298(2)
_exptl_crystal_description     plate
_exptl_crystal_colour     yellow
_exptl_crystal_size_max     0.480
_exptl_crystal_size_mid     0.220
_exptl_crystal_size_min     0.020
_exptl_crystal_density_diffrn     1.422
_exptl_crystal_density_meas     ?
_exptl_crystal_density_method     ?
_exptl_crystal_F_000     776
_exptl_absorpt_coefficient_mu     0.111
_exptl_absorpt_correction_type     multi-scan
_exptl_absorpt_process_details
;
(<i>SADABS</i>; Bruker, 2001)
;
_exptl_absorpt_correction_T_min     0.825
_exptl_absorpt_correction_T_max     0.927
_diffrn_ambient_temperature     298(2)
_diffrn_radiation_type     MoK\a
_diffrn_radiation_wavelength     0.71073
_diffrn_radiation_source     'normal-focus sealed tube'
_diffrn_radiation_monochromator     'graphite'
_diffrn_measurement_device_type     'Bruker-Nonius KappaCCD'
_diffrn_measurement_device     'four-circle diffractometer'
_diffrn_measurement_method
;
CCD rotation images, thick slices
;
_diffrn_detector     'CCD plate'
_diffrn_detector_area_resol_mean     9
_diffrn_reflns_number     9595
_diffrn_reflns_av_R_equivalents     0.0361
_diffrn_reflns_av_unetI/netI     0.0483
_diffrn_reflns_theta_min     3.010
_diffrn_reflns_theta_max     27.500
_diffrn_reflns_theta_full     25.242
_diffrn_measured_fraction_theta_max     0.948
_diffrn_measured_fraction_theta_full     0.964
_diffrn_reflns_limit_h_min     -8
_diffrn_reflns_limit_h_max     13
_diffrn_reflns_limit_k_min     -11
_diffrn_reflns_limit_k_max     10
_diffrn_reflns_limit_l_min     -26
_diffrn_reflns_limit_l_max     23
_refine_special_details     ?
_reflns_number_total     3784
_reflns_number_gt     2408
_reflns_threshold_expression     'I > 2\s(I)'
_refine_ls_structure_factor_coef     Fsqd
_refine_ls_matrix_type     full
_refine_ls_R_factor_all     0.0920
_refine_ls_R_factor_gt     0.0519
_refine_ls_wR_factor_gt     0.1199
_refine_ls_wR_factor_ref     0.1385
_refine_ls_goodness_of_fit_ref     1.033
_refine_ls_restrained_S_all     1.033
_refine_ls_number_reflns     3784
_refine_ls_number_parameters     254
_refine_ls_number_restraints     0
_refine_ls_hydrogen_treatment     mixed
_refine_ls_weighting_scheme     calc
_refine_ls_weighting_details
              'w=1/[\s^2^(Fo^2^)+(0.0580P)^2^+0.5210P] where P=(Fo^2^+2Fc^2^)/3'
_atom_sites_solution_hydrogens     mixed
_atom_sites_solution_primary     ?
_atom_sites_solution_secondary     ?
_refine_ls_shift/su_max     0.000
_refine_ls_shift/su_mean     0.000
_refine_diff_density_max     0.210
_refine_diff_density_min     -0.181
_refine_ls_extinction_method     none
_refine_ls_extinction_coef     .
loop_
    _atom_type_symbol
    _atom_type_description
    _atom_type_scat_dispersion_real
    _atom_type_scat_dispersion_imag
    _atom_type_scat_source
    'C' 'C' 0.0033 0.0016
                         'International Tables Vol C Tables 4.2.6.8 and 6.1.1.4'
    'H' 'H' 0.0000 0.0000
                         'International Tables Vol C Tables 4.2.6.8 and 6.1.1.4'
    'N' 'N' 0.0061 0.0033
                         'International Tables Vol C Tables 4.2.6.8 and 6.1.1.4'
    'O' 'O' 0.0106 0.0060
                         'International Tables Vol C Tables 4.2.6.8 and 6.1.1.4'
_computing_data_collection
;
<i>Collect</i> (Nonius, 1999)
;
_computing_cell_refinement
;
Dirax/lsq (Duisenberg <i>et al.</i>, 2000)
;
_computing_data_reduction
;
EvalCCD (Duisenberg <i>et al.</i>, 2003)
;
_computing_structure_solution
;
SIR97 (Altomare <i>et al.</i>, 1999)
;
_computing_structure_refinement
;
SHELXL2018 (Sheldrick, 2015)
;
_computing_molecular_graphics
;
ORTEP-3 for Windows (Farrugia, 2012) and
Mercury (Macrae <i>et al.</i>, 2006)
;
_computing_publication_material
;
WinGX (Farrugia, 2012) and publCIF (Westrip, 2010)
;
loop_
    _atom_site_type_symbol
    _atom_site_label
    _atom_site_fract_x
    _atom_site_fract_y
    _atom_site_fract_z
    _atom_site_U_iso_or_equiv
    _atom_site_adp_type
    _atom_site_calc_flag
    _atom_site_occupancy
    _atom_site_disorder_assembly
    _atom_site_disorder_group
    C C1 0.1522(2) -0.1808(2) 0.16883(11) 0.0445(5) Uani d 1 . .
    C C2 0.1956(2) -0.0554(2) 0.20982(10) 0.0373(5) Uani d 1 . .
    C C3 0.1095(2) 0.0632(2) 0.16748(10) 0.0341(4) Uani d 1 . .
    C C4 0.1002(2) 0.2168(2) 0.17400(10) 0.0344(4) Uani d 1 . .
    C C5 -0.0070(2) 0.2886(2) 0.11922(11) 0.0406(5) Uani d 1 . .
    C C6 -0.0987(2) 0.2149(2) 0.05940(11) 0.0461(5) Uani d 1 . .
    H H6 -0.169033 0.267025 0.024435 0.055 Uiso calc 1 . .
    C C7 -0.0860(2) 0.0655(2) 0.05158(11) 0.0450(5) Uani d 1 . .
    H H7 -0.145055 0.015044 0.011512 0.054 Uiso calc 1 . .
    C C8 0.0173(2) -0.0043(2) 0.10548(10) 0.0390(5) Uani d 1 . .
    C C9 0.2033(2) 0.3040(2) 0.23255(10) 0.0340(4) Uani d 1 . .
    C C10 0.1601(2) 0.3939(2) 0.27675(11) 0.0420(5) Uani d 1 . .
    H H10 0.065367 0.399616 0.269523 0.050 Uiso calc 1 . .
    C C11 0.2554(2) 0.4745(2) 0.33092(11) 0.0467(5) Uani d 1 . .
    H H11 0.225981 0.534073 0.360395 0.056 Uiso calc 1 . .
    C C12 0.3945(2) 0.4653(2) 0.34070(11) 0.0444(5) Uani d 1 . .
    C C13 0.4412(2) 0.3798(2) 0.29739(12) 0.0503(6) Uani d 1 . .
    H H13 0.535893 0.376423 0.304353 0.060 Uiso calc 1 . .
    C C14 0.3444(2) 0.2992(2) 0.24337(11) 0.0440(5) Uani d 1 . .
    H H14 0.374444 0.240694 0.213767 0.053 Uiso calc 1 . .
    C C15 0.2933(2) -0.0684(2) 0.28310(11) 0.0424(5) Uani d 1 . .
    C C16 0.3911(3) 0.0471(3) 0.39702(12) 0.0675(7) Uani d 1 . .
    H H15A 0.476930 0.089810 0.395981 0.081 Uiso calc 1 . .
    H H15B 0.411377 -0.052314 0.415599 0.081 Uiso calc 1 . .
    C C17 0.3393(3) 0.1360(3) 0.44439(12) 0.0639(7) Uani d 1 . .
    H H17A 0.418292 0.173723 0.484457 0.077 Uiso calc 1 . .
    H H17B 0.285814 0.219097 0.417820 0.077 Uiso calc 1 . .
    C C18 0.2178(3) 0.1191(3) 0.52447(15) 0.0807(9) Uani d 1 . .
    H H18A 0.301484 0.142483 0.564594 0.121 Uiso calc 1 . .
    H H18B 0.160476 0.054063 0.539727 0.121 Uiso calc 1 . .
    H H18C 0.166857 0.207917 0.505670 0.121 Uiso calc 1 . .
    N N1 0.1990(3) -0.3192(2) 0.17972(13) 0.0662(7) Uani d 1 . .
    H H1A 0.137(3) -0.388(3) 0.1558(15) 0.079 Uiso d 1 . .
    H H1B 0.258(3) -0.334(3) 0.2202(16) 0.079 Uiso d 1 . .
    N N2 0.4964(3) 0.5494(2) 0.39927(11) 0.0620(6) Uani d 1 . .
    O O1 0.04482(16) -0.15477(14) 0.10650(8) 0.0487(4) Uani d 1 . .
    O O2 -0.01457(18) 0.43883(16) 0.12485(9) 0.0579(5) Uani d 1 . .
    H H2O -0.094(3) 0.471(3) 0.0929(14) 0.069 Uiso d 1 . .
    O O3 0.4543(2) 0.6155(2) 0.44027(10) 0.0856(6) Uani d 1 . .
    O O4 0.6174(2) 0.5507(3) 0.40383(12) 0.0956(7) Uani d 1 . .
    O O5 0.28607(16) 0.04351(16) 0.32517(7) 0.0519(4) Uani d 1 . .
    O O6 0.37098(18) -0.17310(18) 0.30529(9) 0.0630(5) Uani d 1 . .
    O O7 0.25432(19) 0.04923(17) 0.47021(8) 0.0628(5) Uani d 1 . .
loop_
    _atom_site_aniso_label
    _atom_site_aniso_U_11
    _atom_site_aniso_U_22
    _atom_site_aniso_U_33
    _atom_site_aniso_U_12
    _atom_site_aniso_U_13
    _atom_site_aniso_U_23
    C1 0.0499(13) 0.0369(11) 0.0459(12) -0.0015(9) 0.0168(11) 0.0021(9)
    C2 0.0385(12) 0.0333(10) 0.0406(11) -0.0025(8) 0.0150(9) 0.0018(8)
    C3 0.0328(11) 0.0374(11) 0.0341(10) -0.0029(8) 0.0144(8) 0.0005(8)
    C4 0.0327(11) 0.0378(11) 0.0334(10) -0.0007(8) 0.0130(8) -0.0013(8)
    C5 0.0406(12) 0.0346(11) 0.0448(12) 0.0016(8) 0.0135(10) 0.0010(9)
    C6 0.0425(13) 0.0489(13) 0.0385(11) 0.0023(9) 0.0051(10) 0.0056(9)
    C7 0.0481(13) 0.0488(13) 0.0334(11) -0.0085(9) 0.0095(9) -0.0038(9)
    C8 0.0459(12) 0.0353(11) 0.0369(11) -0.0046(8) 0.0165(9) -0.0030(8)
    C9 0.0346(11) 0.0314(10) 0.0344(10) -0.0002(7) 0.0109(8) 0.0015(8)
    C10 0.0382(12) 0.0436(12) 0.0459(12) -0.0009(9) 0.0177(10) -0.0042(9)
    C11 0.0574(15) 0.0434(12) 0.0426(12) -0.0045(10) 0.0221(11) -0.0073(9)
    C12 0.0489(14) 0.0439(12) 0.0357(11) -0.0119(9) 0.0099(10) -0.0002(9)
    C13 0.0348(12) 0.0612(14) 0.0528(14) -0.0076(10) 0.0137(11) -0.0026(11)
    C14 0.0367(12) 0.0501(12) 0.0463(12) -0.0006(9) 0.0165(10) -0.0078(9)
    C15 0.0418(12) 0.0391(12) 0.0447(12) -0.0043(9) 0.0142(10) 0.0069(9)
    C16 0.0584(17) 0.089(2) 0.0386(13) -0.0056(13) -0.0011(11) 0.0059(12)
    C17 0.0819(19) 0.0544(15) 0.0396(13) -0.0198(12) 0.0039(12) -0.0003(11)
    C18 0.097(2) 0.082(2) 0.0644(18) -0.0044(16) 0.0318(17) -0.0191(15)
    N1 0.0802(17) 0.0332(11) 0.0703(15) -0.0010(10) 0.0100(12) 0.0010(10)
    N2 0.0671(16) 0.0586(13) 0.0475(12) -0.0200(11) 0.0061(11) -0.0018(10)
    O1 0.0610(10) 0.0359(8) 0.0435(8) -0.0051(7) 0.0126(7) -0.0066(6)
    O2 0.0537(10) 0.0383(9) 0.0629(11) 0.0095(7) -0.0005(8) 0.0010(7)
    O3 0.1101(17) 0.0828(14) 0.0548(12) -0.0276(12) 0.0195(12) -0.0262(10)
    O4 0.0596(14) 0.1190(18) 0.0861(15) -0.0335(12) 0.0009(11) -0.0229(12)
    O5 0.0540(10) 0.0558(10) 0.0352(8) 0.0042(7) 0.0040(7) 0.0019(7)
    O6 0.0615(11) 0.0517(10) 0.0639(11) 0.0120(8) 0.0091(9) 0.0131(8)
    O7 0.0778(12) 0.0530(10) 0.0515(10) -0.0191(8) 0.0165(9) -0.0113(8)
_geom_special_details
;
 All esds (except the esd in the dihedral angle between two l.s. planes)
 are estimated using the full covariance matrix.  The cell esds are taken
 into account individually in the estimation of esds in distances, angles
 and torsion angles; correlations between esds in cell parameters are only
 used when they are defined by crystal symmetry.  An approximate (isotropic)
 treatment of cell esds is used for estimating esds involving l.s. planes.
;
loop_
    _geom_bond_atom_site_label_1
    _geom_bond_atom_site_label_2
    _geom_bond_site_symmetry_2
    _geom_bond_distance
    _geom_bond_publ_flag
    C1 N1 . 1.335(3) ?
    C1 O1 . 1.349(3) ?
    C1 C2 . 1.380(3) ?
    C2 C15 . 1.447(3) ?
    C2 C3 . 1.453(3) ?
    C3 C8 . 1.397(3) ?
    C3 C4 . 1.409(3) ?
    C4 C5 . 1.397(3) ?
    C4 C9 . 1.487(3) ?
    C5 O2 . 1.375(2) ?
    C5 C6 . 1.393(3) ?
    C6 C7 . 1.378(3) ?
    C6 H6 . 0.9300 ?
    C7 C8 . 1.361(3) ?
    C7 H7 . 0.9300 ?
    C8 O1 . 1.394(2) ?
    C9 C14 . 1.384(3) ?
    C9 C10 . 1.392(3) ?
    C10 C11 . 1.375(3) ?
    C10 H10 . 0.9300 ?
    C11 C12 . 1.370(3) ?
    C11 H11 . 0.9300 ?
    C12 C13 . 1.376(3) ?
    C12 N2 . 1.468(3) ?
    C13 C14 . 1.380(3) ?
    C13 H13 . 0.9300 ?
    C14 H14 . 0.9300 ?
    C15 O6 . 1.216(2) ?
    C15 O5 . 1.341(2) ?
    C16 O5 . 1.448(3) ?
    C16 C17 . 1.486(4) ?
    C16 H15A . 0.9700 ?
    C16 H15B . 0.9700 ?
    C17 O7 . 1.408(3) ?
    C17 H17A . 0.9700 ?
    C17 H17B . 0.9700 ?
    C18 O7 . 1.424(3) ?
    C18 H18A . 0.9600 ?
    C18 H18B . 0.9600 ?
    C18 H18C . 0.9600 ?
    N1 H1A . 0.89(3) ?
    N1 H1B . 0.83(3) ?
    N2 O4 . 1.212(3) ?
    N2 O3 . 1.218(3) ?
    O2 H2O . 0.88(3) ?
loop_
    _geom_angle_atom_site_label_1
    _geom_angle_atom_site_label_2
    _geom_angle_atom_site_label_3
    _geom_angle_site_symmetry_1
    _geom_angle_site_symmetry_3
    _geom_angle
    _geom_angle_publ_flag
    N1 C1 O1 . . 116.06(19) ?
    N1 C1 C2 . . 131.5(2) ?
    O1 C1 C2 . . 112.45(17) ?
    C1 C2 C15 . . 119.26(18) ?
    C1 C2 C3 . . 105.70(17) ?
    C15 C2 C3 . . 134.37(17) ?
    C8 C3 C4 . . 118.08(17) ?
    C8 C3 C2 . . 105.17(16) ?
    C4 C3 C2 . . 136.74(17) ?
    C5 C4 C3 . . 116.75(17) ?
    C5 C4 C9 . . 119.87(17) ?
    C3 C4 C9 . . 123.23(17) ?
    O2 C5 C6 . . 120.48(18) ?
    O2 C5 C4 . . 116.78(18) ?
    C6 C5 C4 . . 122.66(18) ?
    C7 C6 C5 . . 120.60(19) ?
    C7 C6 H6 . . 119.7 ?
    C5 C6 H6 . . 119.7 ?
    C8 C7 C6 . . 116.59(19) ?
    C8 C7 H7 . . 121.7 ?
    C6 C7 H7 . . 121.7 ?
    C7 C8 O1 . . 124.28(18) ?
    C7 C8 C3 . . 125.21(18) ?
    O1 C8 C3 . . 110.50(17) ?
    C14 C9 C10 . . 118.59(18) ?
    C14 C9 C4 . . 120.45(17) ?
    C10 C9 C4 . . 120.95(17) ?
    C11 C10 C9 . . 120.97(19) ?
    C11 C10 H10 . . 119.5 ?
    C9 C10 H10 . . 119.5 ?
    C12 C11 C10 . . 118.8(2) ?
    C12 C11 H11 . . 120.6 ?
    C10 C11 H11 . . 120.6 ?
    C11 C12 C13 . . 122.05(19) ?
    C11 C12 N2 . . 118.8(2) ?
    C13 C12 N2 . . 119.2(2) ?
    C12 C13 C14 . . 118.5(2) ?
    C12 C13 H13 . . 120.8 ?
    C14 C13 H13 . . 120.8 ?
    C13 C14 C9 . . 121.09(19) ?
    C13 C14 H14 . . 119.5 ?
    C9 C14 H14 . . 119.5 ?
    O6 C15 O5 . . 122.9(2) ?
    O6 C15 C2 . . 123.5(2) ?
    O5 C15 C2 . . 113.51(17) ?
    O5 C16 C17 . . 109.8(2) ?
    O5 C16 H15A . . 109.7 ?
    C17 C16 H15A . . 109.7 ?
    O5 C16 H15B . . 109.7 ?
    C17 C16 H15B . . 109.7 ?
    H15A C16 H15B . . 108.2 ?
    O7 C17 C16 . . 110.3(2) ?
    O7 C17 H17A . . 109.6 ?
    C16 C17 H17A . . 109.6 ?
    O7 C17 H17B . . 109.6 ?
    C16 C17 H17B . . 109.6 ?
    H17A C17 H17B . . 108.1 ?
    O7 C18 H18A . . 109.5 ?
    O7 C18 H18B . . 109.5 ?
    H18A C18 H18B . . 109.5 ?
    O7 C18 H18C . . 109.5 ?
    H18A C18 H18C . . 109.5 ?
    H18B C18 H18C . . 109.5 ?
    C1 N1 H1A . . 115.4(19) ?
    C1 N1 H1B . . 114(2) ?
    H1A N1 H1B . . 122(3) ?
    O4 N2 O3 . . 123.5(2) ?
    O4 N2 C12 . . 118.3(2) ?
    O3 N2 C12 . . 118.1(2) ?
    C1 O1 C8 . . 106.12(15) ?
    C5 O2 H2O . . 109.6(17) ?
    C15 O5 C16 . . 116.75(18) ?
    C17 O7 C18 . . 113.83(19) ?
loop_
    _geom_torsion_atom_site_label_1
    _geom_torsion_atom_site_label_2
    _geom_torsion_atom_site_label_3
    _geom_torsion_atom_site_label_4
    _geom_torsion_site_symmetry_1
    _geom_torsion_site_symmetry_2
    _geom_torsion_site_symmetry_3
    _geom_torsion_site_symmetry_4
    _geom_torsion
    _geom_torsion_publ_flag
    N1 C1 C2 C15 . . . . -11.7(4) ?
    O1 C1 C2 C15 . . . . 169.66(17) ?
    N1 C1 C2 C3 . . . . 176.4(2) ?
    O1 C1 C2 C3 . . . . -2.2(2) ?
    C1 C2 C3 C8 . . . . 2.4(2) ?
    C15 C2 C3 C8 . . . . -167.7(2) ?
    C1 C2 C3 C4 . . . . -176.8(2) ?
    C15 C2 C3 C4 . . . . 13.2(4) ?
    C8 C3 C4 C5 . . . . 3.6(3) ?
    C2 C3 C4 C5 . . . . -177.3(2) ?
    C8 C3 C4 C9 . . . . -171.97(18) ?
    C2 C3 C4 C9 . . . . 7.1(3) ?
    C3 C4 C5 O2 . . . . -178.79(17) ?
    C9 C4 C5 O2 . . . . -3.0(3) ?
    C3 C4 C5 C6 . . . . -2.0(3) ?
    C9 C4 C5 C6 . . . . 173.74(19) ?
    O2 C5 C6 C7 . . . . 176.1(2) ?
    C4 C5 C6 C7 . . . . -0.5(3) ?
    C5 C6 C7 C8 . . . . 1.4(3) ?
    C6 C7 C8 O1 . . . . 179.86(19) ?
    C6 C7 C8 C3 . . . . 0.5(3) ?
    C4 C3 C8 C7 . . . . -3.0(3) ?
    C2 C3 C8 C7 . . . . 177.62(19) ?
    C4 C3 C8 O1 . . . . 177.49(16) ?
    C2 C3 C8 O1 . . . . -1.8(2) ?
    C5 C4 C9 C14 . . . . -118.9(2) ?
    C3 C4 C9 C14 . . . . 56.5(3) ?
    C5 C4 C9 C10 . . . . 59.9(3) ?
    C3 C4 C9 C10 . . . . -124.6(2) ?
    C14 C9 C10 C11 . . . . -1.2(3) ?
    C4 C9 C10 C11 . . . . 179.96(18) ?
    C9 C10 C11 C12 . . . . 0.2(3) ?
    C10 C11 C12 C13 . . . . 1.0(3) ?
    C10 C11 C12 N2 . . . . -179.02(19) ?
    C11 C12 C13 C14 . . . . -1.2(3) ?
    N2 C12 C13 C14 . . . . 178.81(19) ?
    C12 C13 C14 C9 . . . . 0.2(3) ?
    C10 C9 C14 C13 . . . . 0.9(3) ?
    C4 C9 C14 C13 . . . . 179.83(19) ?
    C1 C2 C15 O6 . . . . 22.3(3) ?
    C3 C2 C15 O6 . . . . -168.7(2) ?
    C1 C2 C15 O5 . . . . -155.14(19) ?
    C3 C2 C15 O5 . . . . 13.9(3) ?
    O5 C16 C17 O7 . . . . 83.6(2) ?
    C11 C12 N2 O4 . . . . -173.8(2) ?
    C13 C12 N2 O4 . . . . 6.2(3) ?
    C11 C12 N2 O3 . . . . 5.4(3) ?
    C13 C12 N2 O3 . . . . -174.5(2) ?
    N1 C1 O1 C8 . . . . -177.8(2) ?
    C2 C1 O1 C8 . . . . 1.1(2) ?
    C7 C8 O1 C1 . . . . -178.9(2) ?
    C3 C8 O1 C1 . . . . 0.6(2) ?
    O6 C15 O5 C16 . . . . 9.3(3) ?
    C2 C15 O5 C16 . . . . -173.19(18) ?
    C17 C16 O5 C15 . . . . -157.75(19) ?
    C16 C17 O7 C18 . . . . 170.9(2) ?
loop_
    _geom_hbond_atom_site_label_D
    _geom_hbond_atom_site_label_H
    _geom_hbond_atom_site_label_A
    _geom_hbond_site_symmetry_A
    _geom_hbond_distance_DH
    _geom_hbond_distance_HA
    _geom_hbond_distance_DA
    _geom_hbond_angle_DHA
    _geom_hbond_publ_flag
    C17 H17A O3 3_666 0.97 2.49 3.366(3) 150.0 yes
    N1 H1A O2 1_545 0.89(3) 2.14(3) 3.013(3) 165(3) yes
    N1 H1B O6 . 0.83(3) 2.22(3) 2.819(3) 129(3) yes
    O2 H2O O7 2 0.88(3) 1.81(3) 2.691(2) 176(3) yes
    C10 H10 Cg1 2 0.93 2.76 3.521(3) 139 yes
    C11 H11 Cg2 2 0.93 2.80 3.601(3) 145 yes
_shelx_space_group_comment
;
The symmetry employed for this shelxl refinement is uniquely defined
by the following loop, which should always be used as a source of
symmetry information in preference to the above space-group names.
They are only intended as comments.
;
_shelx_estimated_absorpt_T_min     0.949
_shelx_estimated_absorpt_T_max     0.998
_shelx_hkl_file
;
  -8   2   7   20.52    2.63   1
  -8   2   8   -0.66    2.37   1
  -8   2   9   72.25    4.42   1
  -8   3   6    2.56    2.27   1
  -8   3   8   26.21    2.97   1
  -8   3   9    2.10    2.20   1
  -8   3  10    5.38    2.55   1
  -8   3  11  125.89    6.51   1
  -8   4   7   12.18    2.23   1
  -8   4   8   11.70    2.39   1
  -8   4   9   30.69    2.77   1
  -8   4  10   58.37    3.97   1
  -8   4  11   56.85    3.77   1
  -8   4  12    4.93    2.04   1
  -8   4  13    5.81    2.17   1
  -8   4  14   10.56    2.14   1
  -8   5   6   18.06    2.72   1
  -8   5   7   48.44    3.48   1
  -8   5   8   -0.40    2.03   1
  -8   5   9    1.77    1.97   1
  -8   5  10   -2.76    1.86   1
  -8   5  11    7.67    1.88   1
  -8   6   6   -1.72    2.31   1
  -8   6   7    2.72    2.11   1
  -7  -8  14    2.76    2.79   1
  -7  -8  15   -3.10    2.71   1
  -7  -8  16    1.02    2.02   1
  -7  -7  14   17.64    2.77   1
  -7  -7  15    3.13    2.30   1
  -7  -7  16    0.16    2.32   1
  -7  -7  17   13.18    2.69   1
  -7  -6  14    5.24    2.06   1
  -7  -6  15    8.94    2.09   1
  -7  -6  16   34.69    3.06   1
  -7  -6  17   -0.41    1.88   1
  -7  -5  14    3.57    1.78   1
  -7  -5  15    6.00    1.76   1
  -7  -5  17    4.84    1.76   1
  -7  -4  15   -0.41    1.31   1
  -7  -4  16   -0.14    1.21   1
  -7  -4  18    3.17    1.39   1
  -7  -3   2    0.24    2.28   1
  -7  -3   3   11.63    2.52   1
  -7  -3   4   50.98    3.71   1
  -7  -3   5  342.99   15.19   1
  -7  -3   6   -4.80    2.10   1
  -7  -3  17    0.86    0.93   1
  -7  -2   1   -0.04    1.71   1
  -7  -2   2   77.26    4.75   1
  -7  -2   3  205.35    9.74   1
  -7  -2   4   13.54    2.58   1
  -7  -2   5   -2.22    2.09   1
  -7  -2   6   13.54    2.36   1
  -7  -2   7   -0.14    1.57   1
  -7  -2   8   42.12    3.12   1
  -7  -1   0   58.68    3.98   1
  -7  -1   1   29.05    3.02   1
  -7  -1   2    5.62    2.32   1
  -7  -1   3   37.21    3.17   1
  -7  -1   4   29.81    2.84   1
  -7  -1   5   -1.10    2.02   1
  -7  -1   6    8.01    2.21   1
  -7  -1   7    2.92    1.50   1
  -7  -1   8   -1.23    2.15   1
  -7  -1   9    3.65    2.18   1
  -7  -1  10   68.89    4.65   1
  -7   0   0   -0.58    2.11   1
  -7   0   2   -3.39    2.10   1
  -7   0   4   68.72    4.31   1
  -7   0   6  263.74   11.37   1
  -7   0   8    9.86    2.32   1
  -7   0  10   27.04    2.91   1
  -7   0  12    7.84    1.90   1
  -7   1   0   50.84    3.71   1
  -7   1   1   35.28    3.09   1
  -7   1   2    0.34    2.06   1
  -7   1   3   36.36    3.26   1
  -7   1   4   30.91    2.89   1
  -7   1   5    1.77    1.49   1
  -7   1   6   10.89    2.24   1
  -7   1   7    4.62    1.63   1
  -7   1   8    1.12    2.08   1
  -7   1  10   77.26    4.57   1
  -7   1  11   -1.06    1.98   1
  -7   1  12   52.71    3.63   1
  -7   1  13    2.59    2.54   1
  -7   2   0  115.13    6.01   1
  -7   2   1    2.40    2.23   1
  -7   2   2   75.00    4.68   1
  -7   2   3  213.45    9.64   1
  -7   2   4   12.46    2.54   1
  -7   2   5   -0.46    1.89   1
  -7   2   6   10.18    2.23   1
  -7   2   7   -1.30    2.05   1
  -7   2   8   43.16    3.29   1
  -7   2   9    3.39    1.80   1
  -7   2  10    4.37    2.17   1
  -7   2  11   43.96    3.32   1
  -7   2  12   96.24    5.30   1
  -7   2  13   75.52    4.69   1
  -7   2  14   -3.69    2.19   1
  -7   2  15   20.88    2.92   1
  -7   3   1    0.72    2.31   1
  -7   3   2    1.99    2.09   1
  -7   3   3   12.60    2.27   1
  -7   3   4   52.27    3.76   1
  -7   3   5  379.47   15.19   1
  -7   3   6   -3.03    2.51   1
  -7   3   7  194.88    8.66   1
  -7   3   8    5.71    2.10   1
  -7   3   9   -1.72    1.99   1
  -7   3  10    3.10    2.01   1
  -7   3  11    5.95    2.15   1
  -7   3  12   24.11    2.26   1
  -7   3  13    3.76    2.02   1
  -7   3  14    3.31    2.00   1
  -7   3  16    5.62    2.04   1
  -7   4   1   59.29    4.16   1
  -7   4   2  134.56    6.73   1
  -7   4   3    1.49    2.10   1
  -7   4   4   12.25    2.31   1
  -7   4   5  121.22    6.39   1
  -7   4   6   84.09    4.77   1
  -7   4   7  231.34    9.73   1
  -7   4   8    1.96    2.02   1
  -7   4   9  112.78    5.52   1
  -7   4  10    5.81    2.02   1
  -7   4  11    6.35    2.02   1
  -7   4  12   23.62    2.53   1
  -7   4  13   57.15    3.78   1
  -7   4  14   22.09    2.54   1
  -7   4  15   -2.13    1.78   1
  -7   5   2   54.32    3.98   1
  -7   5   3    7.29    2.27   1
  -7   5   4   93.51    5.03   1
  -7   5   5    2.02    1.93   1
  -7   5   6   75.69    4.35   1
  -7   5   7    1.49    1.76   1
  -7   5   8   40.83    3.07   1
  -7   5   9    0.44    1.50   1
  -7   5  10   85.19    4.43   1
  -7   5  11   -1.49    1.66   1
  -7   5  12    2.62    1.62   1
  -7   5  13    4.58    1.63   1
  -7   5  14    5.76    1.63   1
  -7   6   2  262.76   12.32   1
  -7   6   3  541.03   22.79   1
  -7   6   4   70.22    4.36   1
  -7   6   5  188.79    8.79   1
  -7   6   7    6.15    1.84   1
  -7   6   8   17.39    2.09   1
  -7   6   9    2.37    1.54   1
  -7   6  10    7.45    1.75   1
  -6  -9  13   -2.02    3.21   1
  -6  -9  14    3.65    3.13   1
  -6  -9  15    3.50    2.39   1
  -6  -8  12   12.04    3.12   1
  -6  -8  13    4.84    2.90   1
  -6  -8  14    5.02    2.87   1
  -6  -8  15   -0.79    2.55   1
  -6  -8  16    0.22    2.70   1
  -6  -8  17    4.58    3.12   1
  -6  -8  18   12.82    3.29   1
  -6  -7  -2   14.21    2.56   1
  -6  -7  -1    1.99    1.83   1
  -6  -7   0   26.42    3.08   1
  -6  -7  12    4.58    2.31   1
  -6  -7  13   10.43    2.71   1
  -6  -7  14    1.30    2.53   1
  -6  -7  15    3.10    2.57   1
  -6  -7  16    1.82    2.38   1
  -6  -7  17    3.76    2.44   1
  -6  -7  18    6.66    2.79   1
  -6  -7  19    1.66    2.81   1
  -6  -6  -4    4.84    2.02   1
  -6  -6  -3   20.07    2.78   1
  -6  -6  -2    1.28    1.97   1
  -6  -6  -1   10.24    2.18   1
  -6  -6   0   15.92    2.71   1
  -6  -6   1  177.69    8.80   1
  -6  -6   2   20.16    2.60   1
  -6  -6   3    8.29    2.36   1
  -6  -6   4   11.42    2.64   1
  -6  -6  11   39.31    3.26   1
  -6  -6  12   34.46    3.17   1
  -6  -6  13   28.20    2.87   1
  -6  -6  14    2.19    2.01   1
  -6  -6  15   32.26    3.18   1
  -6  -6  16   21.25    2.86   1
  -6  -6  17   -1.44    2.18   1
  -6  -6  18   17.56    2.68   1
  -6  -6  19    1.56    2.28   1
  -6  -5  -4   -0.09    1.56   1
  -6  -5  -3   -0.08    2.08   1
  -6  -5  -2   59.14    4.00   1
  -6  -5  -1   36.00    2.88   1
  -6  -5   0    4.80    2.23   1
  -6  -5   1   54.61    3.84   1
  -6  -5   2   54.32    3.83   1
  -6  -5   3   39.82    3.41   1
  -6  -5   4   16.65    2.61   1
  -6  -5   5   32.15    3.06   1
  -6  -5   6   20.34    2.62   1
  -6  -5  10   25.50    2.63   1
  -6  -5  11  104.86    5.12   1
  -6  -5  12   59.44    3.70   1
  -6  -5  13   20.98    2.38   1
  -6  -5  14    8.58    1.99   1
  -6  -5  15    5.71    1.82   1
  -6  -5  16   -1.46    1.86   1
  -6  -5  17   16.65    2.37   1
  -6  -5  18    2.46    2.04   1
  -6  -5  19    4.04    2.13   1
  -6  -4  -4    2.82    2.32   1
  -6  -4  -2   12.96    2.52   1
  -6  -4  -1   28.20    2.87   1
  -6  -4   0    0.21    1.95   1
  -6  -4   1    3.42    1.92   1
  -6  -4   2    1.32    1.82   1
  -6  -4   3   85.56    5.00   1
  -6  -4   4   12.82    2.51   1
  -6  -4   5   71.23    4.22   1
  -6  -4   6   30.69    3.21   1
  -6  -4   7  105.06    5.74   1
  -6  -4   8   85.19    4.98   1
  -6  -4  11   61.00    3.44   1
  -6  -4  12   35.40    2.50   1
  -6  -4  13   23.33    2.13   1
  -6  -4  14    1.85    1.52   1
  -6  -4  15   11.56    1.84   1
  -6  -4  16    2.10    1.62   1
  -6  -4  17    9.86    1.88   1
  -6  -4  19   36.00    2.76   1
  -6  -4  20    2.69    1.94   1
  -6  -3  -4    8.07    1.87   1
  -6  -3  -2  204.20    9.43   1
  -6  -3  -1  124.10    6.24   1
  -6  -3   0    2.99    2.01   1
  -6  -3   1   64.16    3.84   1
  -6  -3   2   22.94    2.30   1
  -6  -3   3    1.39    1.89   1
  -6  -3   4    2.53    2.07   1
  -6  -3   5    7.56    2.20   1
  -6  -3   6   -0.32    1.90   1
  -6  -3   7  292.41   12.31   1
  -6  -3   8   60.53    4.05   1
  -6  -3   9  219.04    9.77   1
  -6  -3  10   43.56    3.70   1
  -6  -3  12   73.27    3.42   1
  -6  -3  13    3.42    1.15   1
  -6  -3  14    3.69    1.19   1
  -6  -3  15    2.50    1.33   1
  -6  -3  16    4.62    1.42   1
  -6  -3  17    2.53    1.30   1
  -6  -3  18   -0.32    1.41   1
  -6  -3  19    1.06    1.46   1
  -6  -3  20    1.85    1.69   1
  -6  -2  -4    0.88    1.56   1
  -6  -2  -3   -0.72    2.06   1
  -6  -2  -2    0.21    1.67   1
  -6  -2  -1   87.24    4.86   1
  -6  -2   0   95.06    5.27   1
  -6  -2   1  238.70   10.20   1
  -6  -2   2   75.52    4.17   1
  -6  -2   3   -1.54    2.08   1
  -6  -2   4  142.56    6.69   1
  -6  -2   5   -1.74    1.32   1
  -6  -2   6    4.54    2.04   1
  -6  -2   7   11.63    2.18   1
  -6  -2   8    3.39    1.62   1
  -6  -2   9  118.81    5.89   1
  -6  -2  10   89.87    4.93   1
  -6  -2  11   34.22    3.04   1
  -6  -2  13    6.35    0.86   1
  -6  -2  14   11.70    1.09   1
  -6  -2  15   11.49    1.08   1
  -6  -2  16   10.37    1.16   1
  -6  -2  17    2.46    1.16   1
  -6  -2  18    2.82    1.28   1
  -6  -2  20    9.61    1.49   1
  -6  -1  -4   80.64    4.85   1
  -6  -1  -3   57.00    3.78   1
  -6  -1  -2   24.60    2.78   1
  -6  -1  -1   15.37    2.20   1
  -6  -1   0   26.94    2.39   1
  -6  -1   1    0.16    1.36   1
  -6  -1   3  982.20   38.23   1
  -6  -1   4  179.02    8.83   1
  -6  -1   5   61.15    3.91   1
  -6  -1   6   13.91    7.16   1
  -6  -1   7  752.95   29.64   1
  -6  -1   8  254.08   12.11   1
  -6  -1   9   59.60    4.01   1
  -6  -1  10  904.20   36.08   1
  -6  -1  11  421.48   18.07   1
  -6  -1  12   13.91    2.69   1
  -6  -1  13  160.02    7.59   1
  -6  -1  18   -0.32    0.84   1
  -6   0  -4   96.04    5.29   1
  -6   0  -2  493.73   20.89   1
  -6   0   2    2.07    1.38   1
  -6   0   4   26.42    2.36   1
  -6   0   6    3.57    1.85   1
  -6   0   8    0.50    1.95   1
  -6   0  10  498.18   20.98   1
  -6   0  12   54.17    3.68   1
  -6   0  14   20.79    2.83   1
  -6   1  -4   80.10    4.83   1
  -6   1  -3   71.74    4.24   1
  -6   1  -2   25.30    2.72   1
  -6   1  -1   11.56    2.18   1
  -6   1   0   24.30    2.66   1
  -6   1   1   -3.57    2.12   1
  -6   1   2  128.82    6.36   1
  -6   1   3  961.62   37.83   1
  -6   1   4  187.42   14.51   1
  -6   1   5   63.52    3.83   1
  -6   1   6   12.82    2.22   1
  -6   1   7  795.24   29.33   1
  -6   1   8  258.24   10.61   1
  -6   1   9   61.00    3.90   1
  -6   1  10  879.12   36.17   1
  -6   1  11  429.32   20.72   1
  -6   1  13  158.26    7.30   1
  -6   1  14   38.56    2.86   1
  -6   1  15   81.36    4.87   1
  -6   2  -3   -2.34    2.08   1
  -6   2  -2   -1.74    2.24   1
  -6   2  -1   99.20    5.18   1
  -6   2   0   95.84    4.89   1
  -6   2   1  237.78   10.18   1
  -6   2   2   78.15    4.42   1
  -6   2   3   -2.56    1.98   1
  -6   2   4  147.87    6.57   1
  -6   2   5   -0.81    1.80   1
  -6   2   6    8.35    1.79   1
  -6   2   7   10.56    2.02   1
  -6   2   8    7.67    1.88   1
  -6   2   9  119.25    5.68   1
  -6   2  10   86.86    4.66   1
  -6   2  11   32.60    2.86   1
  -6   2  12    7.13    1.98   1
  -6   2  13   10.96    2.12   1
  -6   2  14    9.67    2.11   1
  -6   2  15   11.56    2.31   1
  -6   3  -3   23.52    3.20   1
  -6   3  -2  215.80    9.40   1
  -6   3  -1  129.50    6.15   1
  -6   3   0    5.90    2.04   1
  -6   3   1   58.52    3.83   1
  -6   3   2   19.54    2.12   1
  -6   3   3   -3.69    1.80   1
  -6   3   4    1.90    1.66   1
  -6   3   5   10.43    1.68   1
  -6   3   6    1.28    1.72   1
  -6   3   7  308.35   12.29   1
  -6   3   8   65.61    3.73   1
  -6   3   9  204.20    9.15   1
  -6   3  10   47.33    3.16   1
  -6   3  11    1.93    1.75   1
  -6   3  12   83.72    4.21   1
  -6   3  13    3.06    1.85   1
  -6   3  14    3.35    1.39   1
  -6   4  -2   20.25    2.52   1
  -6   4  -1   28.84    2.79   1
  -6   4   0    1.80    1.42   1
  -6   4   1    7.02    1.59   1
  -6   4   2    4.33    2.08   1
  -6   4   3  101.20    5.03   1
  -6   4   4   15.37    2.12   1
  -6   4   5   76.74    4.03   1
  -6   4   6   35.64    2.75   1
  -6   4   7  107.54    5.18   1
  -6   4   8   88.55    4.33   1
  -6   4   9   24.21    2.26   1
  -6   4  10   36.12    2.64   1
  -6   4  11   61.62    3.45   1
  -6   4  12   32.15    2.49   1
  -6   4  13   23.72    2.14   1
  -6   4  14    0.22    1.57   1
  -6   5  -1   36.60    2.90   1
  -6   5   0    7.84    2.24   1
  -6   5   1   61.78    3.93   1
  -6   5   2   54.91    3.56   1
  -6   5   3   50.69    3.28   1
  -6   5   4   16.56    2.04   1
  -6   5   5   34.57    2.70   1
  -6   5   6   22.56    2.18   1
  -6   5   7    4.75    1.66   1
  -6   5   8    7.24    1.51   1
  -6   5   9    5.20    1.41   1
  -6   5  11   99.20    4.78   1
  -6   5  12   58.06    3.35   1
  -6   5  13   17.64    1.93   1
  -6   6  -1   12.11    2.23   1
  -6   6   0   22.94    2.78   1
  -6   6   1  201.36    8.80   1
  -6   6   2   23.43    2.42   1
  -6   6   3    9.42    2.09   1
  -6   6   4   13.69    2.00   1
  -6   6   5    2.07    1.56   1
  -6   6   6   59.91    3.41   1
  -6   6   7   55.20    3.12   1
  -6   6   8   10.37    1.61   1
  -6   6   9    3.28    1.30   1
  -6   6  10    5.81    1.35   1
  -6   6  11   33.06    2.18   1
  -6   7   0   27.46    2.83   1
  -6   7   1  116.86    6.05   1
  -6   7   2   34.69    2.94   1
  -6   7   3   75.86    4.36   1
  -6   7   4    2.31    1.55   1
  -6   7   5   12.18    1.81   1
  -6   7   6   11.49    1.63   1
  -5 -10   8   -2.02    3.35   1
  -5 -10   9   -0.18    2.70   1
  -5 -10  10    7.29    2.75   1
  -5 -10  11   -3.42    3.55   1
  -5 -10  12    1.69    3.61   1
  -5  -9   8    1.90    2.32   1
  -5  -9   9    1.08    2.25   1
  -5  -9  10    5.62    2.42   1
  -5  -9  11   -1.49    2.27   1
  -5  -9  12   -4.28    2.94   1
  -5  -9  13   -6.66    3.35   1
  -5  -9  14   -4.58    3.34   1
  -5  -9  15    0.92    3.40   1
  -5  -9  16    1.51    3.15   1
  -5  -8   3    3.35    1.83   1
  -5  -8   4   -1.88    2.30   1
  -5  -8   7    0.66    3.00   1
  -5  -8   8    1.17    2.94   1
  -5  -8   9   13.62    2.95   1
  -5  -8  10    0.03    2.04   1
  -5  -8  11    5.52    2.59   1
  -5  -8  13   12.60    2.70   1
  -5  -8  14    0.19    2.55   1
  -5  -8  15    2.46    3.17   1
  -5  -8  16   48.02    4.44   1
  -5  -8  17    4.75    3.23   1
  -5  -8  18   12.04    3.54   1
  -5  -7  -3   34.93    2.84   1
  -5  -7  -2    5.81    1.88   1
  -5  -7  -1  152.03    7.40   1
  -5  -7   0   22.85    2.39   1
  -5  -7   1   67.57    4.11   1
  -5  -7   2   -0.09    1.84   1
  -5  -7   3   -2.82    1.92   1
  -5  -7   4    7.13    2.03   1
  -5  -7   5  140.42    6.87   1
  -5  -7   7    0.00    1.00   1
  -5  -7  10   18.23    2.90   1
  -5  -7  12   13.69    3.11   1
  -5  -7  13   -2.86    2.74   1
  -5  -7  14    5.02    2.82   1
  -5  -7  15   11.16    3.01   1
  -5  -7  16    2.76    2.72   1
  -5  -7  17   15.84    3.02   1
  -5  -7  18   -0.71    2.77   1
  -5  -7  19   -0.62    2.88   1
  -5  -7  20   -2.86    2.91   1
  -5  -6  -8    6.10    2.12   1
  -5  -6  -7    5.48    1.83   1
  -5  -6  -6   12.32    2.04   1
  -5  -6  -5    2.76    1.53   1
  -5  -6  -4   15.44    2.20   1
  -5  -6  -3   39.19    3.13   1
  -5  -6  -2  109.20    5.85   1
  -5  -6  -1  207.07    9.21   1
  -5  -6   0  103.43    5.49   1
  -5  -6   1  161.29    7.37   1
  -5  -6   2    8.70    2.12   1
  -5  -6   3    0.06    1.72   1
  -5  -6   4   18.49    2.41   1
  -5  -6   5   78.85    4.44   1
  -5  -6   6   -0.29    1.66   1
  -5  -6   7   26.63    2.89   1
  -5  -6   7   28.62    2.78   1
  -5  -6   8  115.35    6.01   1
  -5  -6  11   22.47    2.75   1
  -5  -6  12   69.06    4.49   1
  -5  -6  14   80.46    5.02   1
  -5  -6  15   52.27    3.90   1
  -5  -6  16    3.88    2.52   1
  -5  -6  17    3.50    2.58   1
  -5  -6  18    8.82    2.85   1
  -5  -6  19   32.95    3.44   1
  -5  -6  20    2.92    2.80   1
  -5  -6  21    2.72    2.90   1
  -5  -5  -7   64.96    4.19   1
  -5  -5  -6   93.70    5.23   1
  -5  -5  -5  123.88    6.46   1
  -5  -5  -4    8.01    1.92   1
  -5  -5  -3    7.51    1.53   1
  -5  -5  -1   -0.88    1.50   1
  -5  -5   0    4.67    1.81   1
  -5  -5   1    6.30    1.86   1
  -5  -5   2  171.61    7.86   1
  -5  -5   3  230.13    9.71   1
  -5  -5   4   -0.12    1.50   1
  -5  -5   5   -0.74    1.38   1
  -5  -5   6  100.60    5.01   1
  -5  -5   7   12.96    2.30   1
  -5  -5   7   10.63    1.89   1
  -5  -5   8    2.02    2.02   1
  -5  -5   8    3.72    2.12   1
  -5  -5   9    1.90    1.99   1
  -5  -5  10   20.88    2.38   1
  -5  -5  11    1.80    1.98   1
  -5  -5  12   15.29    2.42   1
  -5  -5  13   -1.28    1.65   1
  -5  -5  14    1.49    2.15   1
  -5  -5  15   31.14    2.90   1
  -5  -5  16   10.30    2.44   1
  -5  -5  17    4.33    2.37   1
  -5  -5  18   19.27    2.90   1
  -5  -5  19    3.10    2.43   1
  -5  -5  20   13.69    2.59   1
  -5  -5  21   29.27    3.35   1
  -5  -4  -8   31.47    2.81   1
  -5  -4  -7   97.42    5.33   1
  -5  -4  -6   12.82    2.36   1
  -5  -4  -5   32.15    2.72   1
  -5  -4  -4   27.56    2.52   1
  -5  -4  -3   60.53    3.73   1
  -5  -4  -2   33.41    2.77   1
  -5  -4  -1   94.48    4.86   1
  -5  -4   0    9.00    1.98   1
  -5  -4   1    0.12    1.75   1
  -5  -4   2   22.28    2.27   1
  -5  -4   3   12.11    2.16   1
  -5  -4   4   30.91    2.78   1
  -5  -4   5  259.53   11.28   1
  -5  -4   6   87.05    4.85   1
  -5  -4   7  163.07    7.66   1
  -5  -4   8   71.74    3.90   1
  -5  -4   8   75.00    4.50   1
  -5  -4   9  112.15    5.72   1
  -5  -4   9  112.36    5.30   1
  -5  -4  10    6.45    1.78   1
  -5  -4  10    4.80    2.15   1
  -5  -4  11    1.02    1.66   1
  -5  -4  12   34.22    2.69   1
  -5  -4  13   -0.22    1.77   1
  -5  -4  14    1.59    1.69   1
  -5  -4  15   35.76    2.87   1
  -5  -4  16    6.92    2.10   1
  -5  -4  17   17.14    2.32   1
  -5  -4  18    1.44    1.85   1
  -5  -4  19   -1.14    2.01   1
  -5  -4  20   13.84    2.53   1
  -5  -3  -8   92.74    5.39   1
  -5  -3  -7  278.56   12.02   1
  -5  -3  -5  118.59    5.88   1
  -5  -3  -4  102.01    5.25   1
  -5  -3  -3  171.09    8.11   1
  -5  -3  -2   31.02    2.67   1
  -5  -3  -1   57.15    3.33   1
  -5  -3   0   42.77    3.14   1
  -5  -3   1  211.99    9.32   1
  -5  -3   2   -3.31    1.93   1
  -5  -3   3  268.96   11.15   1
  -5  -3   4   28.30    2.77   1
  -5  -3   5  390.85   15.82   1
  -5  -3   6  353.44   14.66   1
  -5  -3   7  358.72   14.39   1
  -5  -3   8  170.82    7.06   1
  -5  -3   8  162.82    7.66   1
  -5  -3   9   30.47    2.87   1
  -5  -3   9   27.77    2.00   1
  -5  -3  10  114.28    5.34   1
  -5  -3  10  125.44    6.05   1
  -5  -3  11   42.51    3.26   1
  -5  -3  11   46.65    2.60   1
  -5  -3  12   17.06    1.82   1
  -5  -3  13   30.91    2.22   1
  -5  -3  14    6.55    1.69   1
  -5  -3  15    6.40    1.67   1
  -5  -3  16    5.38    1.76   1
  -5  -3  17   36.72    2.79   1
  -5  -2  -7   21.62    2.60   1
  -5  -2  -6   -0.72    2.02   1
  -5  -2  -5    8.24    1.61   1
  -5  -2  -4   82.81    4.55   1
  -5  -2  -3   76.56    4.38   1
  -5  -2  -2  413.72   17.49   1
  -5  -2  -1 1211.74   45.25   1
  -5  -2   0    3.24    4.97   1
  -5  -2   1   84.09    4.40   1
  -5  -2   2   21.16    2.21   1
  -5  -2   3   -1.46    1.84   1
  -5  -2   4  158.00    7.29   1
  -5  -2   5    7.78    1.84   1
  -5  -2   6  286.96   12.20   1
  -5  -2   7  260.82   10.98   1
  -5  -2   8   15.68    8.95   1
  -5  -2  10    3.96    1.79   1
  -5  -2  11    0.19    1.30   1
  -5  -2  11    0.29    1.02   1
  -5  -2  12   40.70    2.42   1
  -5  -2  12   45.02    3.09   1
  -5  -2  13   12.25    1.40   1
  -5  -2  13   10.11    1.91   1
  -5  -2  14   29.81    2.18   1
  -5  -2  15    1.02    1.25   1
  -5  -1  -7    8.94    2.21   1
  -5  -1  -6   93.90    5.23   1
  -5  -1  -5   97.22    5.32   1
  -5  -1  -4   40.07    3.04   1
  -5  -1  -3   19.36    2.11   1
  -5  -1  -2  114.92    5.36   1
  -5  -1  -1   16.65    1.88   1
  -5  -1   0   71.91    4.07   1
  -5  -1   1  114.06    5.34   1
  -5  -1   2   -0.01    1.71   1
  -5  -1   3  122.32    5.75   1
  -5  -1   4    0.92    1.67   1
  -5  -1   5  159.52    7.07   1
  -5  -1   6 1618.45   59.54   1
  -5  -1   7  637.06   26.25   1
  -5  -1   9  409.66   16.60   1
  -5  -1  10  124.77    6.03   1
  -5  -1  11  184.69    8.43   1
  -5  -1  12   -1.46    1.60   1
  -5  -1  13  148.84    7.08   1
  -5  -1  13  127.46    5.87   1
  -5   0  -6    3.72    2.16   1
  -5   0  -4  202.21    8.82   1
  -5   0  -2   27.77    2.53   1
  -5   0   0  404.81   16.10   1
  -5   0   2  755.15   27.48   1
  -5   0   4   26.83    2.07   1
  -5   0   6  443.94   16.86   1
  -5   0   8  107.54    5.18   1
  -5   0  10 1215.22   46.71   1
  -5   0  12   96.43    4.91   1
  -5   1  -6  102.01    5.45   1
  -5   1  -5  111.09    5.48   1
  -5   1  -4   39.06    2.75   1
  -5   1  -3   17.81    2.28   1
  -5   1  -2  111.30    5.28   1
  -5   1  -1   18.49    1.89   1
  -5   1   0   68.23    3.80   1
  -5   1   1  118.16    5.65   1
  -5   1   2   -0.55    1.70   1
  -5   1   3  123.88    5.79   1
  -5   1   4    0.83    1.62   1
  -5   1   5  156.25    7.00   1
  -5   1   6 1675.26   59.76   1
  -5   1   7  627.00   23.54   1
  -5   1   8   50.98    3.14   1
  -5   1   9  434.72   16.68   1
  -5   1  10  131.56    5.96   1
  -5   1  11  201.07    8.51   1
  -5   1  12   -2.92    1.92   1
  -5   1  13  153.76    6.94   1
  -5   1  15    5.62    0.76   1
  -5   2  -6   -0.71    2.17   1
  -5   2  -5    5.95    2.15   1
  -5   2  -4   84.09    4.77   1
  -5   2  -3   79.21    4.45   1
  -5   2  -2  407.23   16.55   1
  -5   2  -1 1124.26   44.93   1
  -5   2   0   -2.92    3.01   1
  -5   2   1   91.39    4.59   1
  -5   2   2   22.09    2.16   1
  -5   2   3   -0.32    1.55   1
  -5   2   4  162.05    7.13   1
  -5   2   5    9.30    1.71   1
  -5   2   6  273.57   11.58   1
  -5   2   7  275.23   10.62   1
  -5   2   8   17.56    2.01   1
  -5   2   9    0.18    1.15   1
  -5   2  10    5.48    1.68   1
  -5   2  11   -0.25    1.63   1
  -5   2  12   51.55    3.16   1
  -5   2  13   10.89    1.72   1
  -5   2  13    9.12    1.03   1
  -5   2  14   27.04    1.66   1
  -5   2  15   -1.12    0.93   1
  -5   2  16   -0.41    0.93   1
  -5   2  17    2.16    1.06   1
  -5   2  18   -1.59    1.08   1
  -5   3  -5  114.49    5.99   1
  -5   3  -4  113.85    5.76   1
  -5   3  -3  182.25    8.10   1
  -5   3  -2   29.92    2.41   1
  -5   3  -1   61.00    3.59   1
  -5   3   0   41.09    2.95   1
  -5   3   1  209.67    8.98   1
  -5   3   2    2.37    1.69   1
  -5   3   3  275.89   10.96   1
  -5   3   4   30.91    2.34   1
  -5   3   5  387.30   15.74   1
  -5   3   6  362.14   14.46   1
  -5   3   7  354.95   14.32   1
  -5   3   8  159.52    7.07   1
  -5   3   9   29.27    2.16   1
  -5   3  10  133.86    5.78   1
  -5   3  11   37.95    2.59   1
  -5   3  12   16.16    1.85   1
  -5   3  13   27.25    1.88   1
  -5   3  14    4.84    1.19   1
  -5   3  15    5.20    1.28   1
  -5   3  16    3.50    1.35   1
  -5   3  17   32.72    2.29   1
  -5   3  18  222.01    9.83   1
  -5   4  -4   22.00    2.72   1
  -5   4  -3   58.83    3.84   1
  -5   4  -2   34.34    2.93   1
  -5   4  -1   91.78    4.79   1
  -5   4   0    5.90    1.80   1
  -5   4   1    0.50    1.51   1
  -5   4   2   18.75    2.08   1
  -5   4   3   13.47    1.76   1
  -5   4   4   30.69    2.33   1
  -5   4   5  281.23   11.07   1
  -5   4   6   89.30    4.35   1
  -5   4   7  177.16    7.45   1
  -5   4   8   82.63    3.82   1
  -5   4   9  116.42    5.18   1
  -5   4  10    5.43    1.40   1
  -5   4  11    0.86    1.25   1
  -5   4  12   30.25    2.20   1
  -5   4  14    2.62    1.39   1
  -5   4  15   34.69    2.47   1
  -5   4  16    4.58    1.58   1
  -5   4  17   17.98    1.95   1
  -5   5  -2    3.65    1.87   1
  -5   5  -1    0.53    1.80   1
  -5   5   0    1.85    1.74   1
  -5   5   1    2.72    1.78   1
  -5   5   2  172.40    7.62   1
  -5   5   3  222.31    9.54   1
  -5   5   4    0.14    1.21   1
  -5   5   5    0.23    1.15   1
  -5   5   6  105.06    4.72   1
  -5   5   7   11.76    1.51   1
  -5   5   8    5.71    1.29   1
  -5   5   9    0.34    1.21   1
  -5   5  10   14.82    1.54   1
  -5   5  11    5.76    1.20   1
  -5   5  15   26.11    2.45   1
  -5   5  16    9.99    1.83   1
  -5   6  -3   42.25    3.38   1
  -5   6  -2  113.00    5.74   1
  -5   6  -1  217.27    9.43   1
  -5   6   0  106.71    5.37   1
  -5   6   1  161.80    7.38   1
  -5   6   2    5.57    1.70   1
  -5   6   3    1.19    1.50   1
  -5   6   4   23.52    2.04   1
  -5   6   5   73.10    3.76   1
  -5   6   6    0.98    1.13   1
  -5   6   7   27.67    1.89   1
  -5   6   8  108.78    4.80   1
  -5   6   9   20.16    1.53   1
  -5   6  10   11.16    1.14   1
  -5   7  -2   10.24    2.30   1
  -5   7  -1  156.75    7.26   1
  -5   7   0   27.04    2.50   1
  -5   7   1   76.04    4.19   1
  -5   7   2   -1.17    1.40   1
  -5   7   3    0.94    1.38   1
  -5   7   4    8.24    1.49   1
  -5   7   5  145.20    6.27   1
  -5   7   6   20.34    1.62   1
  -4 -11   6    6.20    2.84   1
  -4 -11   7    2.66    3.33   1
  -4 -10   6   15.76    3.02   1
  -4 -10   7   22.00    3.28   1
  -4 -10  10    0.21    3.57   1
  -4 -10  11    1.59    3.86   1
  -4 -10  12   -0.64    3.86   1
  -4  -9   6   22.00    3.19   1
  -4  -9   7   23.33    3.09   1
  -4  -9   8    2.46    3.08   1
  -4  -9  10   -2.34    3.24   1
  -4  -9  11    6.81    2.87   1
  -4  -9  12    1.66    2.37   1
  -4  -9  13    8.88    3.64   1
  -4  -9  14   21.90    4.02   1
  -4  -9  15   -3.61    3.69   1
  -4  -9  16    5.66    3.43   1
  -4  -8  -1   -1.99    1.44   1
  -4  -8   1   64.96    3.71   1
  -4  -8   7   64.32    4.49   1
  -4  -8   9   -1.51    3.08   1
  -4  -8  10    1.08    3.18   1
  -4  -8  11    5.48    3.32   1
  -4  -8  12   19.01    3.75   1
  -4  -8  13   -0.01    3.25   1
  -4  -8  14   31.36    4.14   1
  -4  -8  15   19.62    3.37   1
  -4  -8  16    1.61    3.48   1
  -4  -8  17   11.49    3.59   1
  -4  -8  18    0.49    2.72   1
  -4  -8  19    1.88    3.53   1
  -4  -7  -6    9.30    1.65   1
  -4  -7  -5   81.54    4.15   1
  -4  -7  -4   15.44    1.97   1
  -4  -7  -3  265.69   11.08   1
  -4  -7  -2   77.09    4.39   1
  -4  -7  -1  188.51    8.24   1
  -4  -7   0   25.91    2.44   1
  -4  -7   1  197.68    8.44   1
  -4  -7   2   26.11    2.45   1
  -4  -7   4    3.39    1.73   1
  -4  -7   4   -0.50    2.83   1
  -4  -7   5   34.57    6.59   1
  -4  -7   7   -0.22    5.77   1
  -4  -7   8   10.24    3.07   1
  -4  -7  10    8.35    2.72   1
  -4  -7  11    2.66    2.18   1
  -4  -7  12   17.98    3.22   1
  -4  -7  13   64.00    4.80   1
  -4  -7  14    1.37    3.09   1
  -4  -7  15   31.70    3.27   1
  -4  -7  16    2.53    3.12   1
  -4  -7  17   53.88    4.84   1
  -4  -7  18   -2.37    2.65   1
  -4  -7  19    0.48    3.05   1
  -4  -7  20   10.30    2.76   1
  -4  -6  -9  124.55    6.25   1
  -4  -6  -8   36.72    2.91   1
  -4  -6  -6    4.12    1.42   1
  -4  -6  -5   53.58    3.37   1
  -4  -6  -4   69.56    4.00   1
  -4  -6  -3  130.42    6.17   1
  -4  -6  -2    2.43    1.37   1
  -4  -6  -1   43.82    2.91   1
  -4  -6   0   -0.07    1.51   1
  -4  -6   1   16.16    1.93   1
  -4  -6   2   14.44    1.75   1
  -4  -6   3   54.91    3.26   1
  -4  -6   4   17.64    2.02   1
  -4  -6   4   17.39    2.84   1
  -4  -6   5    2.79    1.44   1
  -4  -6   5    1.02    2.46   1
  -4  -6   6   69.89    4.01   1
  -4  -6   6   69.56    4.17   1
  -4  -6   7  147.87    7.30   1
  -4  -6   8   48.16    4.03   1
  -4  -6   9  111.51    5.91   1
  -4  -6  10   64.80    4.51   1
  -4  -6  11   10.69    2.88   1
  -4  -6  12   30.36    3.31   1
  -4  -6  13   34.81    3.30   1
  -4  -6  14   44.76    3.88   1
  -4  -6  15   16.16    3.06   1
  -4  -6  16    3.31    2.26   1
  -4  -6  17   21.90    3.46   1
  -4  -6  18    1.82    2.92   1
  -4  -6  19   76.74    5.08   1
  -4  -6  20   -1.37    3.00   1
  -4  -5 -11    3.57    1.93   1
  -4  -5 -10  165.12    7.97   1
  -4  -5  -9   75.86    4.36   1
  -4  -5  -8   68.06    3.96   1
  -4  -5  -7    0.66    1.73   1
  -4  -5  -6   62.73    3.80   1
  -4  -5  -5   58.22    3.51   1
  -4  -5  -3   -1.14    1.41   1
  -4  -5  -2   35.52    2.50   1
  -4  -5  -1   -0.52    1.45   1
  -4  -5   0    2.13    1.49   1
  -4  -5   1    7.51    1.75   1
  -4  -5   2   99.20    4.78   1
  -4  -5   3   -2.50    1.67   1
  -4  -5   4    8.07    1.76   1
  -4  -5   4    6.25    2.20   1
  -4  -5   5   43.43    3.16   1
  -4  -5   5   55.50    3.58   1
  -4  -5   6  537.78   20.87   1
  -4  -5   6  524.87   21.08   1
  -4  -5   7    7.90    2.42   1
  -4  -5   7    9.92    2.71   1
  -4  -5   8  451.99   18.28   1
  -4  -5   8  454.54   17.91   1
  -4  -5   9   67.57    4.11   1
  -4  -5  10   -2.69    2.46   1
  -4  -5  11    2.69    2.36   1
  -4  -5  12   -1.77    2.23   1
  -4  -5  13   17.72    2.69   1
  -4  -5  14    5.76    2.50   1
  -4  -5  15   41.47    3.48   1
  -4  -5  16   51.27    4.01   1
  -4  -5  17   14.98    2.94   1
  -4  -5  18    3.28    2.46   1
  -4  -4 -11    0.62    2.01   1
  -4  -4 -10    6.50    1.73   1
  -4  -4  -9  126.34    6.52   1
  -4  -4  -8   29.81    2.73   1
  -4  -4  -7    4.71    1.74   1
  -4  -4  -6   49.98    3.11   1
  -4  -4  -5   10.37    1.80   1
  -4  -4  -4   12.60    1.85   1
  -4  -4  -3   24.11    2.06   1
  -4  -4  -2    3.96    1.63   1
  -4  -4  -1   55.20    3.12   1
  -4  -4   0   27.25    2.09   1
  -4  -4   1  273.24   11.24   1
  -4  -4   2  147.62    6.56   1
  -4  -4   3  124.99    5.81   1
  -4  -4   4   10.18    6.00   1
  -4  -4   5  196.00    8.12   1
  -4  -4   5  199.66    8.48   1
  -4  -4   6   26.73    2.07   1
  -4  -4   6   29.92    2.19   1
  -4  -4   7   45.83    2.98   1
  -4  -4   7   41.47    2.96   1
  -4  -4   8  148.11    6.82   1
  -4  -4   8  156.00    6.74   1
  -4  -4   9   12.96    1.66   1
  -4  -4   9   11.02    2.12   1
  -4  -4  10   10.50    2.07   1
  -4  -4  11   19.45    2.29   1
  -4  -4  12   -1.32    1.96   1
  -4  -4  13   37.09    2.92   1
  -4  -4  14   -1.32    1.91   1
  -4  -3 -10    1.23    1.98   1
  -4  -3  -9    5.71    2.06   1
  -4  -3  -8  175.56    7.95   1
  -4  -3  -6    0.72    1.55   1
  -4  -3  -5    3.28    1.56   1
  -4  -3  -4    4.54    1.58   1
  -4  -3  -3   -0.45    1.35   1
  -4  -3  -2   69.22    3.83   1
  -4  -3  -1   89.87    4.74   1
  -4  -3   0   91.20    4.58   1
  -4  -3   1  213.74    9.36   1
  -4  -3   2   -0.41    1.52   1
  -4  -3   3   59.44    3.24   1
  -4  -3   4    9.73    1.81   1
  -4  -3   5  455.82   17.93   1
  -4  -3   6    0.31    1.75   1
  -4  -3   6    1.54    1.34   1
  -4  -3   7   15.52    2.05   1
  -4  -3   7   17.64    1.51   1
  -4  -3   8    6.20    1.44   1
  -4  -3   8    6.15    1.49   1
  -4  -3   9  162.82    7.40   1
  -4  -3   9  185.23    7.89   1
  -4  -3  10  110.04    5.45   1
  -4  -3  10  107.54    4.98   1
  -4  -3  11   35.28    2.49   1
  -4  -3  12  144.96    6.50   1
  -4  -2 -10    3.10    2.25   1
  -4  -2  -9   -0.77    1.36   1
  -4  -2  -8   38.44    2.85   1
  -4  -2  -7  156.50    7.01   1
  -4  -2  -6  163.58    7.16   1
  -4  -2  -5   36.97    2.68   1
  -4  -2  -4    0.44    1.73   1
  -4  -2  -3  180.90    8.07   1
  -4  -2  -2   25.20    2.31   1
  -4  -2  -1   36.48    2.42   1
  -4  -2   0  792.99   30.41   1
  -4  -2   2   58.37    3.36   1
  -4  -2   3  882.68   34.46   1
  -4  -2   4  140.19    6.16   1
  -4  -2   5    2.99    1.56   1
  -4  -2   6   27.56    2.31   1
  -4  -2   7   54.02    3.23   1
  -4  -2   7   53.73    2.49   1
  -4  -2   8   86.49    4.46   1
  -4  -2   8   89.87    3.98   1
  -4  -2   9   46.79    3.15   1
  -4  -2   9   47.47    2.48   1
  -4  -2  10   10.69    1.63   1
  -4  -2  10   11.09    1.40   1
  -4  -2  11   -0.90    1.27   1
  -4  -2  11    3.10    1.27   1
  -4  -1  -9   74.82    4.32   1
  -4  -1  -8  178.49    8.28   1
  -4  -1  -7  220.82    9.51   1
  -4  -1  -6   -0.67    1.66   1
  -4  -1  -5   91.58    4.40   1
  -4  -1  -4   40.20    2.79   1
  -4  -1  -3    2.28    1.24   1
  -4  -1  -2   92.54    4.62   1
  -4  -1  -1 1916.69   73.55   1
  -4  -1   0   20.61    1.73   1
  -4  -1   1  186.60    7.92   1
  -4  -1   2   -3.31    1.49   1
  -4  -1   3   57.15    3.18   1
  -4  -1   4  254.08   10.52   1
  -4  -1   5  824.84   32.17   1
  -4  -1   6 1325.69   54.61   1
  -4  -1   7   31.58    4.16   1
  -4  -1   8  290.36   12.27   1
  -4  -1   8  329.06   13.06   1
  -4  -1   9  113.85    4.91   1
  -4  -1   9  124.77    5.81   1
  -4  -1  10  693.80   36.88   1
  -4  -1  10  862.60   31.72   1
  -4  -1  11  228.31    9.67   1
  -4   0  -8  763.42   30.39   1
  -4   0  -6  289.00   11.90   1
  -4   0  -4  459.24   18.00   1
  -4   0  -2  458.39   17.98   1
  -4   0   0    1.39    1.32   1
  -4   0   2  137.12    6.09   1
  -4   0   4   -0.79    1.07   1
  -4   0   6 1069.94   39.91   1
  -4   0   8  296.87   11.72   1
  -4   0  10  189.06    8.25   1
  -4   1  -8  185.78    8.45   1
  -4   1  -7  215.21    9.68   1
  -4   1  -5   87.42    4.49   1
  -4   1  -4   42.77    2.75   1
  -4   1  -3    2.02    1.73   1
  -4   1  -2   90.63    4.57   1
  -4   1  -1 1928.09   74.65   1
  -4   1   0   14.75    5.84   1
  -4   1   1  201.07    7.94   1
  -4   1   2    2.16    1.00   1
  -4   1   3   52.42    2.90   1
  -4   1   4  250.27   10.44   1
  -4   1   5  883.87   32.11   1
  -4   1   6 1429.60   53.69   1
  -4   1   7   29.05    2.05   1
  -4   1   8  321.84   12.92   1
  -4   1   9  129.50    5.69   1
  -4   1  10  889.83   31.62   1
  -4   1  11  200.22    9.34   1
  -4   1  11  246.18    9.41   1
  -4   2  -8   41.22    3.34   1
  -4   2  -7  150.80    7.37   1
  -4   2  -6  152.03    7.15   1
  -4   2  -5   35.88    2.64   1
  -4   2  -4    1.90    1.57   1
  -4   2  -3  185.23    8.17   1
  -4   2  -2   23.04    2.30   1
  -4   2  -1   35.40    2.62   1
  -4   2   0  770.06   30.53   1
  -4   2   1    6.71    1.19   1
  -4   2   2   58.83    3.07   1
  -4   2   3  915.67   34.50   1
  -4   2   4  139.48    6.14   1
  -4   2   5    4.20    1.43   1
  -4   2   6   26.42    1.95   1
  -4   2   7   50.84    2.71   1
  -4   2   8   99.20    4.38   1
  -4   2   9   52.42    2.90   1
  -4   2  10   10.89    1.72   1
  -4   2  10   11.97    1.04   1
  -4   2  11    2.37    1.05   1
  -4   2  11    1.66    0.85   1
  -4   2  12   26.73    1.65   1
  -4   2  13   10.63    1.24   1
  -4   2  14   34.57    2.00   1
  -4   3  -7    1.85    2.12   1
  -4   3  -6   -2.10    1.42   1
  -4   3  -5    2.07    1.84   1
  -4   3  -4    4.93    1.60   1
  -4   3  -3    1.12    1.59   1
  -4   3  -2   66.26    3.74   1
  -4   3  -1  104.04    4.90   1
  -4   3   0   93.32    4.64   1
  -4   3   1  230.43    9.41   1
  -4   3   2    1.00    1.40   1
  -4   3   3   56.70    3.01   1
  -4   3   4   10.43    1.36   1
  -4   3   5  450.29   17.82   1
  -4   3   6    2.66    1.21   1
  -4   3   7   14.14    1.58   1
  -4   3   8    4.62    1.33   1
  -4   3   9  179.56    7.50   1
  -4   3  10  108.58    5.00   1
  -4   3  10  111.51    4.86   1
  -4   3  11   31.02    2.01   1
  -4   3  12  142.32    6.20   1
  -4   3  13   42.51    2.61   1
  -4   3  14   29.59    2.07   1
  -4   3  15   22.66    1.90   1
  -4   3  16    5.38    1.53   1
  -4   3  17   43.30    2.76   1
  -4   3  18    1.66    1.50   1
  -4   3  19    0.22    1.36   1
  -4   4  -6   39.94    3.41   1
  -4   4  -5    5.95    2.00   1
  -4   4  -4   11.49    2.03   1
  -4   4  -3   25.40    2.42   1
  -4   4  -2    3.03    1.39   1
  -4   4  -1   57.00    3.17   1
  -4   4   0   27.67    2.00   1
  -4   4   1  285.61   11.15   1
  -4   4   2  146.17    6.29   1
  -4   4   3  130.19    5.48   1
  -4   4   4   11.16    1.27   1
  -4   4   5  195.16    8.10   1
  -4   4   6   24.70    1.79   1
  -4   4   7   42.51    2.35   1
  -4   4   8  152.77    6.43   1
  -4   4   9   12.53    1.35   1
  -4   4  10   10.24    1.22   1
  -4   4  10    6.60    1.75   1
  -4   4  11   17.72    1.94   1
  -4   4  12   -1.77    1.46   1
  -4   4  13   34.11    2.57   1
  -4   4  15   13.18    1.82   1
  -4   4  16    2.07    1.56   1
  -4   4  17    8.64    1.88   1
  -4   4  18    7.08    1.81   1
  -4   5  -6   65.29    4.20   1
  -4   5  -5   53.73    3.52   1
  -4   5  -4    1.17    1.43   1
  -4   5  -3    0.10    1.40   1
  -4   5  -2   35.52    2.74   1
  -4   5  -1    1.61    1.57   1
  -4   5   0    3.20    1.58   1
  -4   5   1    6.71    1.45   1
  -4   5   2   97.42    4.54   1
  -4   5   3    1.00    1.22   1
  -4   5   4    9.61    1.30   1
  -4   5   5   51.55    2.58   1
  -4   5   6  531.76   20.75   1
  -4   5   7   10.89    1.19   1
  -4   5   8  456.25   17.52   1
  -4   5   9   74.65    3.28   1
  -4   5  11    0.18    1.74   1
  -4   5  13   15.05    2.17   1
  -4   5  14    3.17    1.89   1
  -4   5  15   34.57    2.94   1
  -4   5  16   53.88    3.52   1
  -4   5  17   12.89    2.30   1
  -4   6  -5   58.52    3.83   1
  -4   6  -4   74.48    4.32   1
  -4   6  -3  146.65    6.54   1
  -4   6  -1   46.51    3.00   1
  -4   6   0    0.59    1.51   1
  -4   6   1   17.47    1.84   1
  -4   6   2   13.54    1.62   1
  -4   6   3   53.44    2.92   1
  -4   6   4   20.61    1.63   1
  -4   6   5    0.07    0.86   1
  -4   6   6   68.39    3.14   1
  -4   6  12   27.25    2.82   1
  -4   6  13   32.04    3.06   1
  -4   6  14   41.86    3.36   1
  -4   7  -4   20.16    2.51   1
  -4   7  -3  251.22   11.41   1
  -4   7  -2   83.54    4.57   1
  -4   7  -1  194.32    8.36   1
  -4   7   0   25.91    2.34   1
  -4   7   1  197.40    8.43   1
  -4   7   2   25.91    2.04   1
  -4   7   4    3.06    0.98   1
  -4   7   5   32.60    1.71   1
  -4   8  -3   21.07    2.39   1
  -4   8  -2   88.17    4.51   1
  -4   8  -1    1.77    1.57   1
  -4   8   0   -0.94    1.47   1
  -4   8   1   67.57    3.62   1
  -4   8   2   49.42    2.67   1
  -3 -11   5   -1.02    3.82   1
  -3 -11   6    5.62    3.98   1
  -3 -11   7    3.96    3.90   1
  -3 -11   8   -2.89    3.81   1
  -3 -11   9    0.42    2.87   1
  -3 -10   3   -3.96    3.46   1
  -3 -10   7   -0.85    3.57   1
  -3 -10   8   -1.77    3.43   1
  -3 -10  10    1.08    3.72   1
  -3 -10  11    5.38    3.85   1
  -3 -10  12    1.25    2.80   1
  -3 -10  13   12.60    4.19   1
  -3  -9   2   63.84    4.47   1
  -3  -9   4    2.79    3.24   1
  -3  -9   6   12.96    2.95   1
  -3  -9   7   13.99    2.77   1
  -3  -9   8    1.64    2.87   1
  -3  -9   9   16.56    3.66   1
  -3  -9  10    6.40    2.93   1
  -3  -9  12   -1.30    3.44   1
  -3  -9  13   -4.45    3.88   1
  -3  -9  14   14.59    4.28   1
  -3  -9  15    2.37    2.80   1
  -3  -9  16    1.85    3.94   1
  -3  -8  -3   29.59    1.96   1
  -3  -8   2    0.66    2.95   1
  -3  -8   3   14.29    2.72   1
  -3  -8   5    2.72    3.27   1
  -3  -8   6   -2.07    2.62   1
  -3  -8   7   20.34    3.61   1
  -3  -8  10    4.62    3.31   1
  -3  -8  11   -3.88    3.51   1
  -3  -8  13    9.73    3.74   1
  -3  -8  14   46.65    4.78   1
  -3  -8  15   38.81    3.99   1
  -3  -8  16   13.62    4.13   1
  -3  -8  17   19.80    4.27   1
  -3  -8  18    8.53    4.15   1
  -3  -8  19    0.38    3.42   1
  -3  -7  -7    1.77    1.25   1
  -3  -7  -6    0.71    1.63   1
  -3  -7  -5  183.60    7.86   1
  -3  -7  -4   18.58    1.72   1
  -3  -7  -3  226.80    9.04   1
  -3  -7  -2   19.80    1.87   1
  -3  -7  -1   75.34    3.82   1
  -3  -7   0   31.25    2.24   1
  -3  -7   1  124.77    5.81   1
  -3  -7   2    2.25    2.19   1
  -3  -7   3   47.33    4.27   1
  -3  -7   4    0.67    2.97   1
  -3  -7   5    7.67    3.16   1
  -3  -7   8    6.55    2.46   1
  -3  -7   9  109.62    6.49   1
  -3  -7  11   25.91    3.87   1
  -3  -7  12    1.39    3.26   1
  -3  -7  13   63.04    5.24   1
  -3  -7  14   66.26    5.37   1
  -3  -7  16   10.69    2.75   1
  -3  -7  17   -2.62    3.34   1
  -3  -7  18    3.39    2.83   1
  -3  -7  19   -3.84    3.49   1
  -3  -7  20   -1.17    3.46   1
  -3  -6 -10    1.06    1.46   1
  -3  -6  -9   35.64    2.51   1
  -3  -6  -8   -1.85    1.33   1
  -3  -6  -7   43.43    2.64   1
  -3  -6  -6    1.44    1.30   1
  -3  -6  -5    9.99    1.52   1
  -3  -6  -4   90.63    4.19   1
  -3  -6  -3   72.76    3.75   1
  -3  -6  -2    2.22    1.13   1
  -3  -6  -1    8.70    1.42   1
  -3  -6   0   53.00    2.91   1
  -3  -6   1  306.95   11.56   1
  -3  -6   2   35.76    2.39   1
  -3  -6   2   38.56    3.11   1
  -3  -6   3   15.84    1.75   1
  -3  -6   3   17.14    2.32   1
  -3  -6   4  149.57    6.60   1
  -3  -6   4  147.38    7.04   1
  -3  -6   5    1.19    2.77   1
  -3  -6   6  155.75    7.74   1
  -3  -6   7    0.05    1.95   1
  -3  -6   9    5.29    2.67   1
  -3  -6  10   49.14    3.93   1
  -3  -6  11   40.07    3.92   1
  -3  -6  12    6.25    2.35   1
  -3  -6  13    0.96    2.20   1
  -3  -6  14   33.76    3.37   1
  -3  -6  15   94.87    6.04   1
  -3  -6  16   13.62    3.39   1
  -3  -5 -13    1.32    1.84   1
  -3  -5 -12    2.79    1.80   1
  -3  -5 -11   35.52    2.98   1
  -3  -5 -10  340.03   14.75   1
  -3  -5  -9   87.80    4.50   1
  -3  -5  -8   16.00    1.92   1
  -3  -5  -7  120.78    5.49   1
  -3  -5  -6   75.00    3.81   1
  -3  -5  -5   -0.61    1.28   1
  -3  -5  -4   17.47    1.67   1
  -3  -5  -3   14.29    1.59   1
  -3  -5  -2  117.94    5.21   1
  -3  -5  -1  143.28    5.99   1
  -3  -5   0   60.06    3.10   1
  -3  -5   1  492.40   18.20   1
  -3  -5   2   85.19    4.25   1
  -3  -5   2   82.45    4.54   1
  -3  -5   3  114.92    5.36   1
  -3  -5   3  113.00    5.53   1
  -3  -5   4  719.85   26.29   1
  -3  -5   4  716.63   26.77   1
  -3  -5   5    0.15    2.71   1
  -3  -5   5   -1.66    2.14   1
  -3  -5   6   10.24    2.56   1
  -3  -5   7   62.73    4.12   1
  -3  -5   8  267.65   11.12   1
  -3  -5  10   45.83    3.79   1
  -3  -5  11    8.53    2.80   1
  -3  -5  12  115.99    6.25   1
  -3  -5  13   14.82    2.93   1
  -3  -4 -13    2.19    2.13   1
  -3  -4 -12    6.45    1.63   1
  -3  -4 -11   69.72    4.01   1
  -3  -4 -10   24.50    2.38   1
  -3  -4  -9  156.50    7.01   1
  -3  -4  -8    8.94    1.79   1
  -3  -4  -7  117.51    5.64   1
  -3  -4  -6  175.30    7.41   1
  -3  -4  -5    4.04    1.17   1
  -3  -4  -4   36.97    2.43   1
  -3  -4  -3  223.80    8.98   1
  -3  -4  -2  253.76   10.20   1
  -3  -4  -1  588.06   23.28   1
  -3  -4   0  280.23   11.05   1
  -3  -4   1   62.88    3.17   1
  -3  -4   2   26.83    1.86   1
  -3  -4   3    9.42    1.90   1
  -3  -4   3   11.49    1.56   1
  -3  -4   4  117.07    5.41   1
  -3  -4   4  109.20    5.22   1
  -3  -4   5   22.47    2.18   1
  -3  -4   5   25.10    2.51   1
  -3  -4   6  343.73   13.72   1
  -3  -4   6  348.94   13.82   1
  -3  -4   7   53.44    3.07   1
  -3  -4   7   57.46    3.49   1
  -3  -4   8  131.10    5.95   1
  -3  -4   9   23.43    2.61   1
  -3  -4  10   14.29    2.49   1
  -3  -4  11    1.88    1.89   1
  -3  -3 -12   30.14    2.85   1
  -3  -3 -11    7.13    2.08   1
  -3  -3 -10  407.23   16.55   1
  -3  -3  -9   15.29    2.19   1
  -3  -3  -8   43.82    2.91   1
  -3  -3  -7   29.38    2.28   1
  -3  -3  -6   39.94    2.65   1
  -3  -3  -5   27.46    2.20   1
  -3  -3  -4  219.63    9.48   1
  -3  -3  -3  181.71    7.55   1
  -3  -3  -2  733.87   30.88   1
  -3  -3  -1  467.86   18.17   1
  -3  -3   0    5.66    1.43   1
  -3  -3   1  175.03    7.14   1
  -3  -3   2  199.37    7.91   1
  -3  -3   3   87.42    4.11   1
  -3  -3   3   85.19    3.88   1
  -3  -3   4   98.80    4.57   1
  -3  -3   4  102.21    4.45   1
  -3  -3   5   13.62    1.70   1
  -3  -3   5   13.40    1.76   1
  -3  -3   6  518.02   19.57   1
  -3  -3   6  512.57   19.02   1
  -3  -3   7  752.40   29.08   1
  -3  -3   7  751.86   27.97   1
  -3  -3   8  620.01   22.91   1
  -3  -3   8  585.64   23.23   1
  -3  -3   9  262.12   10.69   1
  -3  -2 -12   11.49    2.31   1
  -3  -2 -11    1.35    1.79   1
  -3  -2 -10    5.66    1.76   1
  -3  -2  -9    5.43    1.49   1
  -3  -2  -8   54.76    3.26   1
  -3  -2  -7  276.22   11.63   1
  -3  -2  -6   -0.83    6.53   1
  -3  -2  -5 1289.53   49.56   1
  -3  -2  -4   66.26    3.58   1
  -3  -2  -3 1251.04   46.69   1
  -3  -2  -2  119.46    5.25   1
  -3  -2  -1  113.64    4.90   1
  -3  -2   0  214.04    8.49   1
  -3  -2   1  185.78    7.63   1
  -3  -2   2  141.85    5.95   1
  -3  -2   3   13.76    1.34   1
  -3  -2   4  536.85   21.32   1
  -3  -2   4  574.08   22.04   1
  -3  -2   5  219.34    8.89   1
  -3  -2   5  225.30    9.31   1
  -3  -2   6 1036.84   41.22   1
  -3  -2   6 1089.66   39.61   1
  -3  -2   7   32.60    2.06   1
  -3  -2   7   31.58    2.47   1
  -3  -2   8    1.06    1.61   1
  -3  -2   8    1.44    1.22   1
  -3  -1 -10  100.20    5.01   1
  -3  -1  -9   39.19    2.75   1
  -3  -1  -7 1395.02   51.54   1
  -3  -1  -6  179.83    7.51   1
  -3  -1  -5   35.05    2.60   1
  -3  -1  -4 1439.44   53.87   1
  -3  -1  -3   62.57    3.16   1
  -3  -1  -2  271.59   10.55   1
  -3  -1  -1  782.32   29.65   1
  -3  -1   0  338.56   13.62   1
  -3  -1   1  353.44   13.54   1
  -3  -1   2 2149.25   76.96   1
  -3  -1   3 2699.84   95.61   1
  -3  -1   4 2021.40   75.53   1
  -3  -1   5 3197.90  116.49   1
  -3  -1   5 2845.16  119.48   1
  -3  -1   6  227.10    9.34   1
  -3  -1   6  248.38   10.09   1
  -3  -1   7  145.44    6.27   1
  -3  -1   7  141.61    5.71   1
  -3  -1   8  117.72    5.64   1
  -3  -1   9  116.21    5.17   1
  -3   0 -10  153.76    7.19   1
  -3   0  -8   63.68    3.51   1
  -3   0  -6   24.60    2.18   1
  -3   0  -4  285.61   11.15   1
  -3   0  -2   14.59    1.68   1
  -3   0   0  250.59   10.13   1
  -3   0   2   79.57    3.75   1
  -3   0   4 5052.37  186.23   1
  -3   0   6 3525.98  131.82   1
  -3   0   8 1718.10   67.98   1
  -3   1 -10   87.42    4.86   1
  -3   1  -9   37.09    2.92   1
  -3   1  -8   16.24    4.35   1
  -3   1  -7 1344.69   52.07   1
  -3   1  -6  179.02    7.49   1
  -3   1  -5   35.64    7.16   1
  -3   1  -4 1410.75   53.34   1
  -3   1  -3   59.44    3.24   1
  -3   1  -2  262.12   11.66   1
  -3   1  -1  773.95   29.49   1
  -3   1   0  359.10   13.64   1
  -3   1   1  348.94   13.45   1
  -3   1   2 2019.60   78.20   1
  -3   1   3 2464.13   96.30   1
  -3   1   4 1901.83   74.14   1
  -3   1   5 3170.82  116.00   1
  -3   1   6  254.72    9.90   1
  -3   1   7  129.50    6.60   1
  -3   1   7  167.18    6.47   1
  -3   1   8  131.33    5.04   1
  -3   1   8  132.25    5.52   1
  -3   1   9   97.42    4.74   1
  -3   2  -9    5.52    1.97   1
  -3   2  -8   49.84    3.25   1
  -3   2  -7  303.46   11.85   1
  -3   2  -6    2.16    1.59   1
  -3   2  -5 1306.10   50.60   1
  -3   2  -4   67.73   18.60   1
  -3   2  -3 1256.70   46.79   1
  -3   2  -2  113.85    5.34   1
  -3   2  -1  113.00    4.89   1
  -3   2   0  210.83    8.42   1
  -3   2   1  189.06    7.70   1
  -3   2   2  133.86    5.78   1
  -3   2   3   12.82    1.36   1
  -3   2   4  592.92   21.91   1
  -3   2   5  240.25    8.99   1
  -3   2   6 1119.57   40.82   1
  -3   2   7   33.64    1.97   1
  -3   2   7   34.81    1.89   1
  -3   2   8    2.79    1.14   1
  -3   2   9    3.72    0.96   1
  -3   2   9    3.84    1.22   1
  -3   2  10   28.73    1.72   1
  -3   3  -9   18.23    2.56   1
  -3   3  -8   49.28    3.09   1
  -3   3  -7   29.27    2.49   1
  -3   3  -6   42.90    2.62   1
  -3   3  -5   26.11    2.35   1
  -3   3  -4  237.78    9.56   1
  -3   3  -3  176.89    7.45   1
  -3   3  -2  821.40   29.81   1
  -3   3  -1  456.25   17.94   1
  -3   3   0    5.11    1.31   1
  -3   3   1  176.36    7.17   1
  -3   3   2  192.93    7.78   1
  -3   3   3   85.56    3.70   1
  -3   3   4   98.41    4.36   1
  -3   3   5   17.72    1.26   1
  -3   3   6  518.93   19.14   1
  -3   3   7  719.85   29.51   1
  -3   3   7  756.25   28.05   1
  -3   3   8  600.74   22.55   1
  -3   3   8  602.70   23.08   1
  -3   3   9  287.30   10.85   1
  -3   3  10   23.72    1.85   1
  -3   3  11  134.33    5.80   1
  -3   3  12   93.51    4.25   1
  -3   3  13   57.46    3.03   1
  -3   3  14  181.98    7.28   1
  -3   3  15   14.90    2.01   1
  -3   4  -7  111.30    5.70   1
  -3   4  -6  176.62    7.71   1
  -3   4  -5    5.11    1.40   1
  -3   4  -4   34.46    2.35   1
  -3   4  -3  218.15    9.16   1
  -3   4  -2  249.32   10.42   1
  -3   4  -1  605.16   23.62   1
  -3   4   0  268.63   10.82   1
  -3   4   1   61.62    2.98   1
  -3   4   2   23.81    1.66   1
  -3   4   3   11.56    1.09   1
  -3   4   4  116.64    4.75   1
  -3   4   5   21.62    1.40   1
  -3   4   6  349.69   13.46   1
  -3   4   7   55.65    2.54   1
  -3   4   7   55.06    3.12   1
  -3   4   8  132.94    5.76   1
  -3   4   9   20.88    2.10   1
  -3   4  10   11.02    1.86   1
  -3   4  11    1.61    1.63   1
  -3   4  12   38.07    2.59   1
  -3   4  13   15.05    2.02   1
  -3   4  14    1.14    1.39   1
  -3   4  15   -0.53    1.33   1
  -3   4  16    1.66    1.57   1
  -3   4  17   52.56    3.34   1
  -3   4  18   16.08    2.25   1
  -3   5  -7  112.15    5.72   1
  -3   5  -6   77.26    4.39   1
  -3   5  -5   -1.21    1.19   1
  -3   5  -4   15.60    1.90   1
  -3   5  -3   13.47    1.54   1
  -3   5  -2  115.56    5.38   1
  -3   5  -1  137.36    6.09   1
  -3   5   0   60.53    3.11   1
  -3   5   1  466.99   18.15   1
  -3   5   2   94.09    4.07   1
  -3   5   3  121.00    5.06   1
  -3   5   4  690.64   26.28   1
  -3   5   8  258.89   10.94   1
  -3   5   9   -0.94    2.02   1
  -3   5  10   42.25    3.12   1
  -3   5  11    9.12    1.99   1
  -3   5  12  120.34    5.92   1
  -3   5  13   10.89    1.98   1
  -3   5  14   81.18    4.51   1
  -3   5  15   26.11    2.76   1
  -3   5  16   71.57    4.40   1
  -3   6  -6    2.76    1.89   1
  -3   6  -5   10.56    2.14   1
  -3   6  -4   90.25    4.75   1
  -3   6  -3   72.59    3.92   1
  -3   6  -2    1.49    1.42   1
  -3   6  -1   10.56    1.69   1
  -3   6   0   55.35    2.98   1
  -3   6   1  290.02   11.58   1
  -3   6   2   38.19    2.10   1
  -3   6   3   16.08    1.28   1
  -3   6   4  144.72    5.77   1
  -3   6   9   -2.28    2.30   1
  -3   6  10   45.29    3.23   1
  -3   6  11   31.47    3.14   1
  -3   6  12    9.24    2.37   1
  -3   6  13    3.13    1.88   1
  -3   6  14   31.25    3.02   1
  -3   7  -5  186.60    8.47   1
  -3   7  -4   17.39    2.00   1
  -3   7  -3  222.31    9.54   1
  -3   7  -2   20.07    2.15   1
  -3   7  -1   84.27    4.04   1
  -3   7   0   32.26    2.27   1
  -3   7   1  129.05    5.68   1
  -3   7   2    3.10    1.02   1
  -3   7   3   51.27    2.43   1
  -3   8  -5   16.16    2.49   1
  -3   8  -3   29.81    2.62   1
  -3   8  -2    4.41    1.51   1
  -3   8  -1    0.30    1.32   1
  -3   8   0   -0.08    1.24   1
  -3   8   1    0.96    1.08   1
  -3   8   2    1.10    0.80   1
  -3   8   2    0.55    0.93   1
  -3   9  -1   12.82    1.65   1
  -3   9   0    4.62    1.29   1
  -3  10  -9   -0.53    2.85   1
  -3  10  -8    3.72    2.70   1
  -3  10  -7    6.55    2.46   1
  -2 -11   2    0.44    3.85   1
  -2 -11   3    4.58    3.77   1
  -2 -11   4    0.71    3.56   1
  -2 -11   5    2.50    3.79   1
  -2 -11   6   -3.72    3.98   1
  -2 -11   7   -1.49    4.03   1
  -2 -11   8    4.45    4.22   1
  -2 -11   9   29.16    5.08   1
  -2 -10   1    1.80    3.35   1
  -2 -10   2    4.84    3.43   1
  -2 -10   3    5.20    2.64   1
  -2 -10   7   22.18    4.14   1
  -2 -10   8    5.81    3.76   1
  -2 -10   9    0.86    2.98   1
  -2 -10  10    1.17    2.96   1
  -2 -10  11   -2.37    4.13   1
  -2 -10  12    4.16    4.28   1
  -2 -10  13   14.98    3.87   1
  -2  -9   0   17.98    2.88   1
  -2  -9   3    1.12    2.40   1
  -2  -9   5    3.57    3.48   1
  -2  -9   7    2.66    3.19   1
  -2  -9   8    1.56    2.73   1
  -2  -9   9    3.50    3.14   1
  -2  -9  10    4.12    3.49   1
  -2  -9  11    2.19    3.79   1
  -2  -9  12   24.50    4.55   1
  -2  -9  13   11.22    3.89   1
  -2  -9  14   17.89    4.23   1
  -2  -9  15    1.39    4.04   1
  -2  -9  16   10.30    3.79   1
  -2  -8   0   54.02    4.56   1
  -2  -8   1   12.11    3.34   1
  -2  -8   5    4.41    4.45   1
  -2  -8   6    2.34    3.40   1
  -2  -8   7    1.77    3.30   1
  -2  -8   8   18.75    3.81   1
  -2  -8   9    1.90    3.48   1
  -2  -8  10   24.30    4.14   1
  -2  -8  11   11.90    3.73   1
  -2  -8  12   -0.37    3.61   1
  -2  -8  16    4.45    3.80   1
  -2  -8  17   -4.16    4.00   1
  -2  -8  18   -5.06    3.46   1
  -2  -7  -8   29.81    1.64   1
  -2  -7  -7   81.36    3.61   1
  -2  -7  -6    4.12    0.93   1
  -2  -7  -5  318.62   13.92   1
  -2  -7  -4    6.40    1.06   1
  -2  -7  -3  107.74    4.57   1
  -2  -7   0  184.14    8.68   1
  -2  -7   1    9.86    2.95   1
  -2  -7   2   66.10    4.72   1
  -2  -7   3    5.11    2.98   1
  -2  -7   4  129.50    7.06   1
  -2  -7   6   25.40    3.33   1
  -2  -7   7    8.47    3.26   1
  -2  -7   8   74.48    5.35   1
  -2  -7   9   60.37    4.82   1
  -2  -7  10   31.36    3.58   1
  -2  -7  11   23.43    3.39   1
  -2  -7  12  152.77    7.91   1
  -2  -7  13  125.22    7.39   1
  -2  -7  14    5.90    3.84   1
  -2  -7  15   33.64    4.29   1
  -2  -7  16   10.11    3.75   1
  -2  -6 -11   44.36    2.80   1
  -2  -6 -10   49.70    2.82   1
  -2  -6  -9   34.22    2.22   1
  -2  -6  -8   27.88    1.90   1
  -2  -6  -7   19.45    1.59   1
  -2  -6  -6   74.65    3.46   1
  -2  -6  -5   44.49    2.27   1
  -2  -6  -4    6.45    1.02   1
  -2  -6  -3  267.32   10.46   1
  -2  -6  -2   87.98    3.75   1
  -2  -6  -1    5.15    1.09   1
  -2  -6   0   21.16    1.56   1
  -2  -6   1  124.32    6.24   1
  -2  -6   2  218.74    9.76   1
  -2  -6   3   33.29    3.46   1
  -2  -6   4    2.37    1.94   1
  -2  -6   5   23.72    3.12   1
  -2  -6   6   22.28    3.49   1
  -2  -6   7  357.97   14.76   1
  -2  -6   8   17.72    3.37   1
  -2  -6   9  144.72    6.98   1
  -2  -6  10   57.91    4.57   1
  -2  -6  11  233.48   10.70   1
  -2  -5 -14    1.96    1.76   1
  -2  -5 -13   11.02    1.99   1
  -2  -5 -12  158.76    7.06   1
  -2  -5 -11   28.52    2.35   1
  -2  -5 -10    8.53    1.58   1
  -2  -5  -8    6.30    1.25   1
  -2  -5  -7    9.99    1.33   1
  -2  -5  -6    1.99    1.10   1
  -2  -5  -5    4.75    1.05   1
  -2  -5  -4    5.86    1.11   1
  -2  -5  -3   12.96    1.30   1
  -2  -5  -2  648.72   24.45   1
  -2  -5  -1   52.71    2.76   1
  -2  -5   0  179.83    7.78   1
  -2  -5   0  177.16    7.45   1
  -2  -5   1   -1.85    2.39   1
  -2  -5   1    0.22    1.21   1
  -2  -5   2 1070.60   40.57   1
  -2  -5   2 1129.63   41.00   1
  -2  -5   3  112.78    5.52   1
  -2  -5   4    9.30    2.50   1
  -2  -5   5    7.84    2.58   1
  -2  -5   6  122.99    5.99   1
  -2  -5   7   40.70    3.70   1
  -2  -5   8    2.10    1.97   1
  -2  -5   9  278.22   11.68   1
  -2  -4 -14   44.62    3.07   1
  -2  -4 -13   28.52    2.67   1
  -2  -4 -12    4.67    1.73   1
  -2  -4 -11   98.21    4.76   1
  -2  -4 -10    2.66    1.47   1
  -2  -4  -9  176.09    7.17   1
  -2  -4  -8   38.07    2.47   1
  -2  -4  -7   30.36    2.09   1
  -2  -4  -6   10.96    1.32   1
  -2  -4  -5    5.76    1.10   1
  -2  -4  -4  145.20    5.78   1
  -2  -4  -3   10.56    1.24   1
  -2  -4  -2  192.38    7.77   1
  -2  -4  -1   66.42    3.10   1
  -2  -4   0   51.41    2.87   1
  -2  -4   0   52.27    2.60   1
  -2  -4   1   24.80    1.99   1
  -2  -4   1   29.70    1.74   1
  -2  -4   2    3.24    1.87   1
  -2  -4   2    5.29    0.92   1
  -2  -4   3  366.34   14.16   1
  -2  -4   3  361.76   14.46   1
  -2  -4   4  531.76   20.29   1
  -2  -4   4  530.38   20.73   1
  -2  -4   5    1.06    5.52   1
  -2  -4   6  223.20    9.26   1
  -2  -4   7  157.00    7.02   1
  -2  -4   8  155.75    6.99   1
  -2  -3 -14   13.62    2.29   1
  -2  -3 -13   27.56    2.73   1
  -2  -3 -12   -1.25    1.39   1
  -2  -3 -11    8.07    1.87   1
  -2  -3 -10   66.75    3.59   1
  -2  -3  -9    3.61    1.37   1
  -2  -3  -8   68.39    3.47   1
  -2  -3  -7   25.10    1.90   1
  -2  -3  -6   13.99    1.50   1
  -2  -3  -5   70.73    3.53   1
  -2  -3  -4  701.72   25.96   1
  -2  -3  -3  563.59   22.32   1
  -2  -3  -2  272.91   10.57   1
  -2  -3  -1  162.31    6.62   1
  -2  -3   0  193.77    7.80   1
  -2  -3   1   23.52    1.55   1
  -2  -3   1   23.62    1.94   1
  -2  -3   2  637.56   24.75   1
  -2  -3   2  652.29   24.52   1
  -2  -3   3   22.00    1.69   1
  -2  -3   3   21.53    1.76   1
  -2  -3   4  171.61    7.07   1
  -2  -3   4  175.03    7.14   1
  -2  -3   5   97.22    4.54   1
  -2  -3   5   97.22    4.54   1
  -2  -3   6  126.34    5.62   1
  -2  -2 -13    4.16    2.08   1
  -2  -2 -12   44.22    3.19   1
  -2  -2 -11  137.83    6.34   1
  -2  -2 -10   -1.74    1.50   1
  -2  -2  -9   88.36    4.51   1
  -2  -2  -8   61.15    3.28   1
  -2  -2  -7   37.45    2.45   1
  -2  -2  -6  478.73   19.25   1
  -2  -2  -5  542.42   20.50   1
  -2  -2  -4  176.09    7.17   1
  -2  -2  -3   22.85    1.72   1
  -2  -2  -2   24.90    1.70   1
  -2  -2  -1   86.49    3.72   1
  -2  -2   1   19.80    1.51   1
  -2  -2   2    7.13    1.17   1
  -2  -2   2    8.24    0.92   1
  -2  -2   3  332.70   12.77   1
  -2  -2   3  336.72   12.48   1
  -2  -2   4  211.12    8.14   1
  -2  -2   4  203.92    8.00   1
  -2  -2   5 1861.92   69.04   1
  -2  -2   5 1859.33   68.13   1
  -2  -2   6 1011.88   37.54   1
  -2  -1 -13   40.07    3.04   1
  -2  -1 -12    0.66    1.30   1
  -2  -1 -11  167.18    7.76   1
  -2  -1 -10   34.81    2.60   1
  -2  -1  -9  161.04    6.85   1
  -2  -1  -8  137.36    6.33   1
  -2  -1  -7  619.01   22.89   1
  -2  -1  -6  170.04    7.30   1
  -2  -1  -5 1184.74   46.12   1
  -2  -1  -4  274.56   10.94   1
  -2  -1  -3  789.05   29.21   1
  -2  -1  -2  136.66    5.38   1
  -2  -1  -1 3661.46  139.17   1
  -2  -1   0  820.82   30.94   1
  -2  -1   1 2342.56   91.96   1
  -2  -1   2 2836.63  108.65   1
  -2  -1   3   15.52    1.02   1
  -2  -1   3   15.44    1.26   1
  -2  -1   4  180.63    6.99   1
  -2  -1   4  168.22    6.49   1
  -2  -1   5  730.62   27.03   1
  -2  -1   6  355.70   12.82   1
  -2   0 -12  608.61   25.16   1
  -2   0 -10 1131.65   44.40   1
  -2   0  -8   50.41    2.98   1
  -2   0  -6 3547.39  129.84   1
  -2   0  -4  203.92    8.28   1
  -2   0  -2  584.19   22.24   1
  -2   0   0   10.18    0.96   1
  -2   0   6 1239.04   44.35   1
  -2   1 -12    2.19    2.07   1
  -2   1 -11  182.25    8.10   1
  -2   1 -10   32.83    2.64   1
  -2   1  -9  160.28    7.09   1
  -2   1  -8  144.00    6.48   1
  -2   1  -7  589.03   22.81   1
  -2   1  -6  166.41    7.22   1
  -2   1  -5 1293.84   46.04   1
  -2   1  -4  275.23   10.95   1
  -2   1  -3  798.06   29.38   1
  -2   1  -2  124.77    5.36   1
  -2   1  -1 3712.46  138.92   1
  -2   1   0  822.54   30.97   1
  -2   1   1 2525.06   92.46   1
  -2   1   2 3009.62  110.82   1
  -2   1   3   17.81    1.27   1
  -2   1   4  183.06    6.76   1
  -2   1   4  170.04    6.52   1
  -2   1   5  738.21   27.17   1
  -2   1   5  647.19   27.98   1
  -2   1   6  332.70   12.77   1
  -2   2 -11  134.56    6.73   1
  -2   2 -10   -1.21    1.63   1
  -2   2  -9   92.93    4.82   1
  -2   2  -8   66.42    3.59   1
  -2   2  -7   38.07    2.71   1
  -2   2  -6  499.97   19.68   1
  -2   2  -5  543.82   20.52   1
  -2   2  -4  185.23    7.62   1
  -2   2  -3   26.83    1.66   1
  -2   2  -2   24.01    1.67   1
  -2   2  -1   77.62    3.52   1
  -2   2   0    0.28    0.98   1
  -2   2   1   18.66    1.38   1
  -2   2   2    6.40    0.86   1
  -2   2   3  332.33   12.76   1
  -2   2   4  203.35    7.70   1
  -2   2   4  202.21    7.68   1
  -2   2   5 1903.58   69.81   1
  -2   2   5 1933.36   67.71   1
  -2   2   6  983.45   36.38   1
  -2   2   6 1004.26   37.39   1
  -2   2   7    7.67    1.16   1
  -2   2   8  438.90   16.76   1
  -2   3 -10   59.14    4.00   1
  -2   3  -9    2.59    1.80   1
  -2   3  -8   63.84    3.84   1
  -2   3  -7   25.81    2.24   1
  -2   3  -6   11.49    1.42   1
  -2   3  -5   78.15    3.89   1
  -2   3  -4  715.03   26.21   1
  -2   3  -3  591.95   22.38   1
  -2   3  -2  255.04   10.86   1
  -2   3  -1  170.82    6.80   1
  -2   3   0  196.28    7.85   1
  -2   3   1   22.28    1.42   1
  -2   3   2  667.19   24.80   1
  -2   3   3   20.88    1.19   1
  -2   3   4  172.40    6.83   1
  -2   3   4  163.07    6.64   1
  -2   3   5  109.83    4.61   1
  -2   3   5   94.09    3.88   1
  -2   3   6  125.89    5.39   1
  -2   3   7  943.72   34.41   1
  -2   3   8   16.65    1.80   1
  -2   3   9    1.51    1.11   1
  -2   3  10  121.44    5.07   1
  -2   3  11   12.25    1.68   1
  -2   4  -9  171.35    7.85   1
  -2   4  -8   42.51    3.00   1
  -2   4  -7   32.15    2.61   1
  -2   4  -6    9.06    1.75   1
  -2   4  -5    4.80    1.49   1
  -2   4  -4  133.63    6.01   1
  -2   4  -3   10.18    1.47   1
  -2   4  -2  196.84    7.86   1
  -2   4  -1   67.08    3.28   1
  -2   4   0   55.35    2.53   1
  -2   4   1   26.83    1.55   1
  -2   4   2    4.71    0.74   1
  -2   4   3  365.19   13.76   1
  -2   4   5   -0.38    1.74   1
  -2   4   6  221.41    9.23   1
  -2   4   7  158.26    6.79   1
  -2   4   8  158.00    6.79   1
  -2   4   9  308.00   11.93   1
  -2   4  10   22.18    1.98   1
  -2   4  11   10.63    1.89   1
  -2   4  12   15.21    1.72   1
  -2   4  13    8.76    1.72   1
  -2   4  14   63.04    3.65   1
  -2   4  15    9.06    2.11   1
  -2   4  16   17.56    2.43   1
  -2   5  -8   10.43    2.07   1
  -2   5  -7   11.29    1.95   1
  -2   5  -6    3.50    1.53   1
  -2   5  -5    2.10    1.54   1
  -2   5  -4    5.06    1.17   1
  -2   5  -3   11.36    1.55   1
  -2   5  -2  632.02   24.64   1
  -2   5  -1   52.27    2.75   1
  -2   5   0  186.32    7.37   1
  -2   5   1    0.11    0.86   1
  -2   5   2 1088.34   40.91   1
  -2   5   3  119.68    4.59   1
  -2   5   5    9.92    2.14   1
  -2   5   6  115.13    5.58   1
  -2   5   7   38.56    2.73   1
  -2   5   8   -0.49    1.46   1
  -2   5   9  268.30   11.14   1
  -2   5  10  100.20    5.21   1
  -2   5  11    5.29    2.12   1
  -2   5  12   96.83    4.92   1
  -2   5  13   72.93    4.27   1
  -2   5  14   14.06    1.95   1
  -2   5  15   17.22    2.82   1
  -2   6  -7   22.18    2.36   1
  -2   6  -6   75.00    4.33   1
  -2   6  -5   43.43    2.90   1
  -2   6  -4    9.06    1.75   1
  -2   6  -3  261.15   10.67   1
  -2   6  -2   81.72    3.98   1
  -2   6  -1    5.43    1.21   1
  -2   6   0   21.90    1.59   1
  -2   6   1  128.37    5.21   1
  -2   6   2  226.20    8.72   1
  -2   6   6   20.34    2.35   1
  -2   6   7  359.48   14.79   1
  -2   6   8   11.42    2.84   1
  -2   6   9  138.06    6.81   1
  -2   6  10   44.36    3.73   1
  -2   6  11  223.50   10.17   1
  -2   6  12    4.04    2.85   1
  -2   7  -7   72.08    4.41   1
  -2   7  -6    2.31    2.07   1
  -2   7  -5  337.46   13.23   1
  -2   7  -4    7.45    1.91   1
  -2   7  -3  107.74    5.19   1
  -2   7  -2  108.16    4.99   1
  -2   7  -1   36.60    2.30   1
  -2   7   0  190.99    7.74   1
  -2   7   1    9.30    1.10   1
  -2   7   1   10.11    1.14   1
  -2   7   2   63.20    2.86   1
  -2   7   2   62.41    2.84   1
  -2   8  -5   42.90    3.14   1
  -2   8  -4   50.13    3.26   1
  -2   8  -3   54.46    3.25   1
  -2   8  -2   12.89    1.72   1
  -2   8  -2   11.83    1.72   1
  -2   8  -1   35.16    2.37   1
  -2   8  -1   39.94    2.40   1
  -2   8   0   55.65    2.83   1
  -2   8   0   51.41    2.87   1
  -2   8   1    6.15    1.04   1
  -2   8   1    7.90    1.07   1
  -2   9 -13   -3.65    3.59   1
  -2   9 -12   15.13    3.42   1
  -2   9 -11   17.89    3.30   1
  -2   9 -10    5.66    2.95   1
  -2   9  -9    8.76    2.90   1
  -2   9  -8    2.16    2.56   1
  -2   9  -7    3.80    2.22   1
  -2   9  -6   19.36    2.55   1
  -2   9  -5    2.50    1.90   1
  -2   9  -4   -1.08    1.75   1
  -2   9  -3    5.20    1.64   1
  -2   9  -2    2.31    1.46   1
  -2   9   0   19.62    1.59   1
  -2  10 -10   -2.59    2.29   1
  -2  10  -9    0.92    2.55   1
  -2  10  -8   14.82    3.00   1
  -2  10  -7    2.46    2.17   1
  -2  10  -6   14.52    2.59   1
  -1 -11   2   61.94    5.19   1
  -1 -11   3    0.67    2.84   1
  -1 -11   4   14.82    3.39   1
  -1 -11   5   17.89    3.47   1
  -1 -11   6    0.11    2.82   1
  -1 -11   7    4.71    4.17   1
  -1 -11   8    2.40    4.25   1
  -1 -11   9   11.83    4.61   1
  -1 -10  -1   -1.21    3.41   1
  -1 -10   0    3.28    3.55   1
  -1 -10   1    6.15    2.58   1
  -1 -10   5    4.16    3.75   1
  -1 -10   7    4.16    3.75   1
  -1 -10   8   20.25    4.23   1
  -1 -10   9    2.13    4.00   1
  -1 -10  10    2.96    3.82   1
  -1 -10  11    1.99    3.61   1
  -1 -10  12    4.33    4.33   1
  -1 -10  13   -0.17    3.87   1
  -1  -9   1   89.87    5.69   1
  -1  -9   4    2.07    2.48   1
  -1  -9   5   60.68    5.14   1
  -1  -9   6   13.99    3.96   1
  -1  -9   7    2.37    3.76   1
  -1  -9   8   89.30    6.61   1
  -1  -9   9   -6.20    4.08   1
  -1  -9  10    3.53    3.87   1
  -1  -9  12    1.44    3.94   1
  -1  -9  13   -0.10    4.32   1
  -1  -9  14   11.70    3.35   1
  -1  -9  15   14.75    4.68   1
  -1  -9  16    2.19    3.05   1
  -1  -8  -2    8.47    3.26   1
  -1  -8  -1   19.10    2.88   1
  -1  -8   0   29.38    4.12   1
  -1  -8   5   -3.42    2.37   1
  -1  -8   6   48.30    4.59   1
  -1  -8   7   10.69    3.79   1
  -1  -8   8   50.41    4.97   1
  -1  -8   9   51.12    5.01   1
  -1  -8  10  123.65    7.56   1
  -1  -8  11    5.06    3.69   1
  -1  -8  12   39.56    4.53   1
  -1  -8  13   27.88    4.44   1
  -1  -8  14   21.90    4.40   1
  -1  -8  15   -1.04    2.86   1
  -1  -8  16    2.76    4.08   1
  -1  -8  17   10.56    4.16   1
  -1  -7  -2   12.96    3.02   1
  -1  -7  -1  152.77    7.42   1
  -1  -7   0   -1.56    2.98   1
  -1  -7   1    4.45    2.87   1
  -1  -7   2   56.40    3.91   1
  -1  -7   3    0.15    2.92   1
  -1  -7   4   34.57    3.76   1
  -1  -7   5   87.42    5.61   1
  -1  -7   7   -3.06    3.53   1
  -1  -7   8   -6.35    4.13   1
  -1  -7   9  382.59   16.43   1
  -1  -7  10   69.56    5.00   1
  -1  -7  11   24.21    4.03   1
  -1  -7  12  211.12   10.46   1
  -1  -6 -12   19.98    1.70   1
  -1  -6 -11   76.39    3.50   1
  -1  -6 -10    5.38    1.07   1
  -1  -6  -9   40.96    2.18   1
  -1  -6  -2    0.38    1.65   1
  -1  -6  -1    0.03    1.62   1
  -1  -6   0    3.50    2.28   1
  -1  -6   1    2.28    2.63   1
  -1  -6   2   68.56    4.47   1
  -1  -6   3   -1.96    2.72   1
  -1  -6   4   30.91    3.00   1
  -1  -6   5  274.56   11.93   1
  -1  -6   6   26.63    3.72   1
  -1  -6   7   99.60    5.39   1
  -1  -6   8   -3.92    3.29   1
  -1  -6   9   76.04    5.41   1
  -1  -5 -14  261.15   10.67   1
  -1  -5 -13   16.73    1.96   1
  -1  -5 -12  194.88    8.10   1
  -1  -5 -10   13.76    1.41   1
  -1  -5  -9   -0.03    0.91   1
  -1  -5  -8    7.73    1.06   1
  -1  -5  -7   89.87    3.79   1
  -1  -5  -6  178.76    6.95   1
  -1  -5  -5    6.71    0.73   1
  -1  -5  -4  498.18   19.20   1
  -1  -5  -3  118.37    4.57   1
  -1  -5  -2  495.51   19.59   1
  -1  -5  -2  518.47   19.13   1
  -1  -5  -1  327.25   13.39   1
  -1  -5   0  569.30   22.43   1
  -1  -5   1   39.82    3.15   1
  -1  -5   2 1195.08   44.25   1
  -1  -5   3   15.60    2.77   1
  -1  -5   4  150.55    6.87   1
  -1  -5   5   15.05    2.56   1
  -1  -5   6  901.80   34.23   1
  -1  -5   7    0.41    3.23   1
  -1  -4 -16   42.25    3.25   1
  -1  -4 -15    1.06    1.67   1
  -1  -4 -14   61.62    3.77   1
  -1  -4 -13  199.37    8.75   1
  -1  -4 -12    6.35    1.71   1
  -1  -4 -11  233.48    9.47   1
  -1  -4 -10   20.43    1.72   1
  -1  -4  -9  239.63    9.60   1
  -1  -4  -8    7.84    1.18   1
  -1  -4  -7   56.70    2.86   1
  -1  -4  -6   65.45    2.91   1
  -1  -4  -5  369.41   14.61   1
  -1  -4  -4    0.98    0.65   1
  -1  -4  -3   67.90    2.80   1
  -1  -4  -2  173.45    6.59   1
  -1  -4  -1  530.38   19.81   1
  -1  -4  -1  504.45   19.76   1
  -1  -4   0  273.57   10.59   1
  -1  -4   0  267.32   10.79   1
  -1  -4   1   70.06    4.02   1
  -1  -4   2    0.09    1.90   1
  -1  -4   3    1.49    1.98   1
  -1  -4   4    5.06    2.20   1
  -1  -4   5  168.48    7.53   1
  -1  -3 -15    0.59    1.72   1
  -1  -3 -14  123.21    5.99   1
  -1  -3 -13   17.14    2.07   1
  -1  -3 -12   31.36    2.46   1
  -1  -3 -11   93.32    4.44   1
  -1  -3 -10    4.20    1.15   1
  -1  -3  -9    6.25    1.10   1
  -1  -3  -8   63.36    3.02   1
  -1  -3  -7   41.60    2.32   1
  -1  -3  -6  315.77   12.08   1
  -1  -3  -5  359.10   14.02   1
  -1  -3  -4  938.81   35.54   1
  -1  -3  -3  607.13   22.18   1
  -1  -3  -2  301.02   11.80   1
  -1  -3  -1  969.70   36.75   1
  -1  -3  -1 1001.72   37.35   1
  -1  -3   0  969.08   35.49   1
  -1  -3   0  926.59   34.70   1
  -1  -3   1   84.64    4.05   1
  -1  -3   1   90.06    3.80   1
  -1  -3   2  521.67   20.10   1
  -1  -3   3    6.30    1.76   1
  -1  -3   4   90.44    4.18   1
  -1  -3   9   53.73    3.37   1
  -1  -3  10    6.15    2.03   1
  -1  -3  11    8.47    2.10   1
  -1  -3  12   45.16    3.49   1
  -1  -3  13    6.10    2.57   1
  -1  -3  14   87.05    5.04   1
  -1  -3  15   56.55    4.21   1
  -1  -3  16   36.36    3.26   1
  -1  -2 -15   36.24    3.13   1
  -1  -2 -14  308.00   12.28   1
  -1  -2 -13    0.90    1.56   1
  -1  -2 -12   37.21    2.68   1
  -1  -2 -10   50.55    2.99   1
  -1  -2  -9    8.47    1.51   1
  -1  -2  -8  618.02   27.35   1
  -1  -2  -7 1275.92   54.29   1
  -1  -2  -6  180.36    6.98   1
  -1  -2  -5   11.90    1.17   1
  -1  -2  -4   81.18    3.60   1
  -1  -2  -310000.00  372.00   1
  -1  -2  -2  703.31   26.52   1
  -1  -2  -1 2107.73   77.13   1
  -1  -2   0  881.50   32.66   1
  -1  -2   0  850.31   32.66   1
  -1  -2   1  408.85   15.37   1
  -1  -2   1  400.00   15.20   1
  -1  -2   2 2053.00   77.03   1
  -1  -2   2 2122.44   79.24   1
  -1  -2   3  104.45    4.50   1
  -1  -2   7 1904.45   73.32   1
  -1  -2   8  230.74   17.62   1
  -1  -2   9  213.74    9.36   1
  -1  -2  11  471.32   19.54   1
  -1  -2  12  173.71    8.17   1
  -1  -2  13   30.25    3.08   1
  -1  -2  14   59.14    4.15   1
  -1  -2  15   -0.98    1.92   1
  -1  -2  16  322.20   13.64   1
  -1  -2  17   68.39    4.96   1
  -1  -2  18  110.46    6.10   1
  -1  -1 -14   76.04    4.19   1
  -1  -1 -13   66.75    3.92   1
  -1  -1 -12    0.25    1.71   1
  -1  -1 -11  140.66    6.40   1
  -1  -1 -10   69.89    3.68   1
  -1  -1  -9  179.02    8.03   1
  -1  -1  -8 1266.65   47.69   1
  -1  -1  -7  147.38    6.07   1
  -1  -1  -6  215.21    8.22   1
  -1  -1  -5  423.95   16.06   1
  -1  -1  -4  670.29   26.41   1
  -1  -1  -3  261.79    9.71   1
  -1  -1  -2   71.74    3.05   1
  -1  -1  -1  626.50   22.03   1
  -1  -1   0  225.60    7.81   1
  -1  -1   1  335.62   11.36   1
  -1  -1   1  273.57   10.92   1
  -1  -1   2   17.98    1.02   1
  -1  -1   3  302.41   11.48   1
  -1  -1   6  157.50    6.78   1
  -1  -1   7   80.10    3.76   1
  -1  -1   8    1.35    1.37   1
  -1  -1   9  385.73   15.32   1
  -1  -1  10  218.15    9.16   1
  -1  -1  11  473.50   18.28   1
  -1  -1  12  171.61    7.60   1
  -1  -1  13   22.18    2.26   1
  -1  -1  14    1.21    2.27   1
  -1  -1  15   76.39    4.72   1
  -1  -1  16   13.47    2.64   1
  -1  -1  18   16.24    3.14   1
  -1  -1  19   14.14    2.63   1
  -1   0 -12  157.25    7.27   1
  -1   0 -10   85.01    4.24   1
  -1   0  -8 1307.55   49.90   1
  -1   0  -6 1905.32   68.09   1
  -1   0  -4   77.97    3.36   1
  -1   0  -2  736.58   28.23   1
  -1   0   6   98.80    4.37   1
  -1   0   8  158.26    6.79   1
  -1   0  10   39.44    2.64   1
  -1   0  12    7.56    1.92   1
  -1   0  14    2.79    1.57   1
  -1   0  16    8.58    2.46   1
  -1   0  18  196.00    9.24   1
  -1   1 -13   60.22    3.88   1
  -1   1 -11  144.48    6.73   1
  -1   1 -10   67.24    3.77   1
  -1   1  -9  184.42    7.88   1
  -1   1  -8 1154.64   47.57   1
  -1   1  -7  138.30    6.12   1
  -1   1  -6  204.20    8.29   1
  -1   1  -5  406.43   16.13   1
  -1   1  -4  707.03   26.59   1
  -1   1  -3  244.61    9.70   1
  -1   1  -2   76.21    3.14   1
  -1   1  -1  488.85   21.67   1
  -1   1   2   14.82    0.92   1
  -1   1   3  284.93   11.14   1
  -1   1   3  291.38   10.92   1
  -1   1   7   75.69    3.48   1
  -1   1   8    1.72    1.94   1
  -1   1   9  375.20   15.11   1
  -1   1  10  228.01    9.06   1
  -1   1  11  465.70   18.13   1
  -1   1  12  162.56    7.14   1
  -1   1  13   27.04    2.39   1
  -1   1  14   -0.02    1.81   1
  -1   1  15   79.03    4.45   1
  -1   1  16   13.40    2.27   1
  -1   1  18   11.02    2.72   1
  -1   2 -12   36.84    2.91   1
  -1   2  -8  591.46   23.35   1
  -1   2  -7 1412.26   53.36   1
  -1   2  -6  168.22    7.26   1
  -1   2  -5    9.49    1.17   1
  -1   2  -4   94.28   29.52   1
  -1   2  -3 9440.07  365.32   1
  -1   2  -2  719.31   28.43   1
  -1   2  -1 2077.54   76.57   1
  -1   2   0  902.40   33.04   1
  -1   2   1  404.01   14.87   1
  -1   2   2 2174.36   77.41   1
  -1   2   2 2212.76   82.79   1
  -1   2   3  106.71    4.34   1
  -1   2   3  107.95    3.95   1
  -1   2   4 4107.53  144.84   1
  -1   2   5  431.81   15.79   1
  -1   2   8  240.25    9.30   1
  -1   2   9  231.04    9.12   1
  -1   2  10    6.97    1.43   1
  -1   2  11  479.61   18.83   1
  -1   2  12  177.96    7.74   1
  -1   2  13   37.21    2.68   1
  -1   2  14   61.47    3.45   1
  -1   2  15   -4.84    2.24   1
  -1   2  16  311.88   13.42   1
  -1   2  17   61.78    4.09   1
  -1   3 -11   90.44    4.76   1
  -1   3 -10    3.13    1.31   1
  -1   3  -9    5.11    1.67   1
  -1   3  -8   57.00    3.47   1
  -1   3  -7   46.24    2.86   1
  -1   3  -6  319.34   12.51   1
  -1   3  -5  373.26   14.68   1
  -1   3  -4  919.91   35.18   1
  -1   3  -3  553.19   22.11   1
  -1   3  -2  306.95   11.91   1
  -1   3  -1 1011.88   36.90   1
  -1   3   0  946.79   35.69   1
  -1   3   1   90.06    3.61   1
  -1   3   2  533.15   19.86   1
  -1   3   3    5.95    1.56   1
  -1   3   4   85.93    4.08   1
  -1   3   5 1051.06   39.55   1
  -1   3   6  669.26   24.32   1
  -1   3   7  118.16    5.22   1
  -1   3   8  915.06   32.06   1
  -1   4 -10   20.79    2.10   1
  -1   4  -9  233.48   10.08   1
  -1   4  -8    6.50    1.73   1
  -1   4  -7   60.06    3.41   1
  -1   4  -6   64.80    3.54   1
  -1   4  -5  385.34   14.92   1
  -1   4  -4    0.27    1.15   1
  -1   4  -3   67.08    3.28   1
  -1   4  -2  166.93    6.72   1
  -1   4  -1  520.75   19.63   1
  -1   4   0  268.63   10.49   1
  -1   4   1   74.30    3.10   1
  -1   4   2   -0.31    1.66   1
  -1   4   3    0.71    1.68   1
  -1   4   4    2.25    1.35   1
  -1   4   5  166.93    7.24   1
  -1   4   6   42.38    2.86   1
  -1   4   7  104.65    5.32   1
  -1   4   8 1047.17   37.54   1
  -1   4   9   -0.52    6.18   1
  -1   4  10    1.44    1.70   1
  -1   4  11    0.11    1.74   1
  -1   4  12  287.30   11.53   1
  -1   5  -9    0.56    1.29   1
  -1   5  -8   10.89    1.85   1
  -1   5  -7   90.82    4.57   1
  -1   5  -6  174.77    7.67   1
  -1   5  -4  491.07   19.06   1
  -1   5  -3  118.37    5.22   1
  -1   5  -2  505.80   19.34   1
  -1   5  -1  338.56   13.25   1
  -1   5   0  588.55   22.32   1
  -1   5   1   35.05    1.89   1
  -1   5   1   37.21    1.83   1
  -1   5   3   19.45    2.47   1
  -1   5   4  149.57    6.85   1
  -1   5   5   17.56    2.43   1
  -1   5   6  897.00   34.14   1
  -1   5   7    2.19    2.40   1
  -1   5   8  325.44   13.35   1
  -1   5   9   53.00    5.24   1
  -1   5  10   27.14    2.71   1
  -1   5  11  165.89    7.47   1
  -1   5  12  205.92    9.47   1
  -1   5  13   24.50    2.97   1
  -1   6  -8   71.23    4.39   1
  -1   6  -7  444.37   17.71   1
  -1   6  -6  104.65    5.11   1
  -1   6  -5   19.36    2.02   1
  -1   6  -4   63.04    3.49   1
  -1   6  -3   38.19    2.35   1
  -1   6  -2   -1.00    1.08   1
  -1   6  -1    0.88    0.98   1
  -1   6  -1    2.07    0.92   1
  -1   6   0   -1.37    0.87   1
  -1   6   0    1.19    0.85   1
  -1   6   1    0.81    0.61   1
  -1   6   1    0.44    0.74   1
  -1   6   4   22.75    2.96   1
  -1   6   5  274.90   11.61   1
  -1   6   6   19.80    2.85   1
  -1   6   7   87.98    5.25   1
  -1   6   8   -0.92    2.27   1
  -1   6  10  183.87    8.95   1
  -1   7  -7  170.82    8.10   1
  -1   7  -6    0.37    1.88   1
  -1   7  -5  576.48   22.57   1
  -1   7  -3   37.58    2.57   1
  -1   7  -3   34.93    2.36   1
  -1   7  -2   14.29    1.66   1
  -1   7  -2   11.09    1.53   1
  -1   7  -1  144.48    6.25   1
  -1   7  -1  149.33    6.35   1
  -1   7   0   -0.40    0.89   1
  -1   7   0    0.58    0.87   1
  -1   7   1    0.66    0.76   1
  -1   7   1    1.02    0.75   1
  -1   8 -16   54.91    4.74   1
  -1   8 -15   10.05    3.49   1
  -1   8 -14   -2.25    3.18   1
  -1   8 -13    2.62    3.11   1
  -1   8 -12   -3.50    2.99   1
  -1   8 -11    0.06    2.55   1
  -1   8 -10   15.52    3.07   1
  -1   8  -9    2.72    2.34   1
  -1   8  -8    2.99    1.70   1
  -1   8  -7   11.76    2.47   1
  -1   8  -6   15.21    2.18   1
  -1   8  -6   13.76    2.15   1
  -1   8  -5    7.78    1.79   1
  -1   8  -5    6.10    1.88   1
  -1   8  -4   39.06    2.75   1
  -1   8  -4   36.24    2.65   1
  -1   8  -3   30.36    2.31   1
  -1   8  -3   32.83    2.41   1
  -1   8  -2    9.80    1.50   1
  -1   8  -2   11.09    1.60   1
  -1   8  -1   22.75    1.81   1
  -1   8  -1   19.80    1.60   1
  -1   8   0   31.25    1.90   1
  -1   8   0   30.36    1.98   1
  -1   8   1    2.16    0.76   1
  -1   8   1    2.46    0.85   1
  -1   9 -14    2.86    3.38   1
  -1   9 -13   -2.56    3.23   1
  -1   9 -12   -1.25    2.91   1
  -1   9 -11   14.14    3.08   1
  -1   9 -10   -1.54    2.36   1
  -1   9  -9   -3.88    2.56   1
  -1   9  -8   16.00    2.72   1
  -1   9  -7   15.76    2.78   1
  -1   9  -6  137.83    6.57   1
  -1   9  -5   -1.61    1.88   1
  -1   9  -4   53.29    3.36   1
  -1   9  -3    3.17    1.60   1
  -1   9  -2    0.81    1.37   1
  -1   9  -1   76.91    3.68   1
  -1   9   0   45.56    2.43   1
  -1  10 -12    2.99    3.25   1
  -1  10 -11    5.11    3.03   1
  -1  10  -9   -0.27    2.63   1
  -1  10  -8   15.21    2.65   1
  -1  10  -7    1.00    2.10   1
  -1  10  -6    3.10    2.11   1
   0 -11  -2   -2.56    3.58   1
   0 -11   1    1.37    3.30   1
   0 -11   2    2.50    2.78   1
   0 -11   3    6.71    3.00   1
   0 -11   4   15.52    3.47   1
   0 -11   5   12.11    3.41   1
   0 -11   6    1.04    2.98   1
   0 -11   7   19.01    4.62   1
   0 -11   8   -0.19    4.24   1
   0 -10  -3   -6.00    2.50   1
   0 -10  -1    5.34    3.46   1
   0 -10   0   20.70    3.19   1
   0 -10   1    1.72    3.46   1
   0 -10   3    4.58    3.72   1
   0 -10   6    9.92    4.09   1
   0 -10   7   -0.66    3.95   1
   0 -10   8    5.11    3.98   1
   0 -10   9    7.90    4.10   1
   0 -10  11    4.45    3.88   1
   0 -10  12    3.39    4.38   1
   0  -9  -3    7.84    3.36   1
   0  -9   2   96.24    5.89   1
   0  -9   4   -0.45    3.59   1
   0  -9   6   10.89    4.03   1
   0  -9   7   21.16    4.05   1
   0  -9   8   -0.71    3.80   1
   0  -9   9   -2.92    3.90   1
   0  -9  10   12.53    4.32   1
   0  -9  11   -0.13    3.64   1
   0  -9  12    0.96    3.76   1
   0  -9  13    2.66    4.17   1
   0  -9  14   -2.62    3.40   1
   0  -9  15   -8.01    4.70   1
   0  -8  -3   18.75    3.64   1
   0  -8  -2  155.25    7.73   1
   0  -8  -1    3.06    7.70   1
   0  -8   0  502.21   20.17   1
   0  -8   1    2.22   22.71   1
   0  -8   3   20.61    3.09   1
   0  -8   4    5.20    3.47   1
   0  -8   5   60.37    5.13   1
   0  -8   6   28.09    3.50   1
   0  -8   7   41.22    3.98   1
   0  -8   8   -2.76    2.72   1
   0  -8   9   25.40    3.43   1
   0  -8  10    3.03    3.31   1
   0  -8  12    4.33    3.87   1
   0  -8  13   -0.56    2.81   1
   0  -7  -4    3.31    2.18   1
   0  -7  -3   59.91    3.87   1
   0  -7  -2   79.57    4.64   1
   0  -7  -1   15.21    2.42   1
   0  -7   1   14.98    3.33   1
   0  -7   2   88.74    5.46   1
   0  -7   3   58.22    4.12   1
   0  -7   4    2.79    3.14   1
   0  -7   5   63.36    4.62   1
   0  -7   6   11.36    3.91   1
   0  -7   8  317.91   13.55   1
   0  -7   9  340.40   15.13   1
   0  -6 -14   41.09    2.31   1
   0  -6 -13  137.36    6.09   1
   0  -6 -13  155.75    6.24   1
   0  -6 -12   77.26    3.34   1
   0  -6 -12   71.23    3.21   1
   0  -6  -4   49.00    3.36   1
   0  -6  -3  128.37    6.34   1
   0  -6  -2   41.22    3.47   1
   0  -6  -1   -0.49    2.30   1
   0  -6   0    6.40    1.97   1
   0  -6   1   -1.88    1.89   1
   0  -6   2   41.34    3.21   1
   0  -6   3  129.73    6.38   1
   0  -6   4   46.79    4.10   1
   0  -6   5    6.25    3.05   1
   0  -6   6   28.41    3.41   1
   0  -6  12   65.45    4.37   1
   0  -5 -18   -0.27    1.73   1
   0  -5 -15   15.13    1.79   1
   0  -5 -14   41.22    2.57   1
   0  -5 -13    1.74    1.19   1
   0  -5 -12    2.28    1.12   1
   0  -5 -11   51.70    2.59   1
   0  -5 -10   12.25    1.12   1
   0  -5  -9  103.02    4.26   1
   0  -5  -3   22.09    2.63   1
   0  -5  -2  601.72   22.57   1
   0  -5  -1   18.58    2.76   1
   0  -5   1   21.53    2.97   1
   0  -5   2  575.52   23.03   1
   0  -5   3   18.92    3.13   1
   0  -5   4  182.79    8.11   1
   0  -5   6  259.85   10.64   1
   0  -5   7  244.61   10.64   1
   0  -5   8  213.16    9.05   1
   0  -5   9  103.23    5.28   1
   0  -5  10   15.21    2.73   1
   0  -5  11   54.02    3.97   1
   0  -5  12    0.64    2.70   1
   0  -5  13   -5.38    3.02   1
   0  -5  14   43.43    3.95   1
   0  -5  15   14.98    2.63   1
   0  -5  16   47.47    4.41   1
   0  -5  17    1.59    3.15   1
   0  -5  18    4.49    2.29   1
   0  -4 -21    0.45    2.35   1
   0  -4 -17   16.32    2.26   1
   0  -4 -15  113.21    5.32   1
   0  -4 -14   81.36    4.15   1
   0  -4 -13  390.85   15.42   1
   0  -4 -12  155.25    6.48   1
   0  -4 -11   11.49    1.42   1
   0  -4 -10    2.31    0.97   1
   0  -4  -9    6.15    1.04   1
   0  -4  -8   96.43    3.93   1
   0  -4  -7   69.06    2.83   1
   0  -4  -3  575.04   21.58   1
   0  -4  -2   13.10    1.59   1
   0  -4  -1  327.25   12.66   1
   0  -4   0    9.86    2.01   1
   0  -4   1  317.91   12.84   1
   0  -4   2   17.47    2.42   1
   0  -4   3  561.22   21.79   1
   0  -4   3  553.19   22.11   1
   0  -4   4  406.02   16.12   1
   0  -4   5   82.81    4.00   1
   0  -4   6   86.68    4.28   1
   0  -4   7   69.72    3.84   1
   0  -4   8   98.60    4.97   1
   0  -4   9    5.62    2.04   1
   0  -4  10    2.99    2.15   1
   0  -4  11   11.97    2.77   1
   0  -4  12  150.55    7.36   1
   0  -4  13  370.56   15.78   1
   0  -4  14   80.64    5.39   1
   0  -4  15  108.58    6.46   1
   0  -4  16    2.66    2.05   1
   0  -4  17   12.18    3.07   1
   0  -4  18   -0.77    2.25   1
   0  -4  19   13.40    3.59   1
   0  -4  20    5.62    3.03   1
   0  -3 -23    4.62    2.84   1
   0  -3 -22   -1.72    2.59   1
   0  -3 -17    0.44    1.77   1
   0  -3 -16    6.76    1.98   1
   0  -3 -14   21.16    2.12   1
   0  -3 -13   10.96    1.46   1
   0  -3 -12    2.04    1.06   1
   0  -3 -11    0.13    1.07   1
   0  -3 -10    6.60    1.28   1
   0  -3  -9   17.14    1.32   1
   0  -3  -8    2.62    0.75   1
   0  -3  -7    8.18    0.92   1
   0  -3  -6  506.25   19.35   1
   0  -3  -5  172.92    6.57   1
   0  -3  -2   23.23    1.64   1
   0  -3  -1  123.65    5.56   1
   0  -3   1  129.73    5.70   1
   0  -3   2   22.09    1.41   1
   0  -3   2   22.75    2.29   1
   0  -3   3  190.16    7.72   1
   0  -3   4 1318.42   50.83   1
   0  -3   5  171.87    7.08   1
   0  -3   6  509.86   19.87   1
   0  -3   7    8.64    1.88   1
   0  -3   8    2.25    1.68   1
   0  -3   9   17.06    2.15   1
   0  -3  10    4.84    1.98   1
   0  -3  11    1.61    1.55   1
   0  -3  12    2.22    2.18   1
   0  -3  13    8.70    2.54   1
   0  -3  14   17.31    2.41   1
   0  -3  15    4.08    2.75   1
   0  -3  16    8.18    2.06   1
   0  -3  17   -2.53    2.83   1
   0  -3  18    0.25    2.06   1
   0  -3  19   -6.66    3.25   1
   0  -3  20    1.80    2.30   1
   0  -3  21   22.94    3.93   1
   0  -2 -16  278.22   12.34   1
   0  -2 -15  125.22    6.27   1
   0  -2 -14   32.26    2.39   1
   0  -2 -13   18.40    2.06   1
   0  -2 -12    1.99    1.58   1
   0  -2 -11  702.25   28.62   1
   0  -2 -10  124.10    5.35   1
   0  -2  -9   49.42    2.53   1
   0  -2  -8    3.69    8.41   1
   0  -2  -7  988.47   37.10   1
   0  -2  -6   16.81    1.23   1
   0  -2  -5  159.77    6.32   1
   0  -2  -4 1513.99   55.25   1
   0  -2  -2  565.96   21.41   1
   0  -2  -1 2053.90   77.95   1
   0  -2   0 3841.52  142.55   1
   0  -2   1 2062.98   79.03   1
   0  -2   1 2087.58   77.67   1
   0  -2   2  564.06   22.33   1
   0  -2   3 4659.43  178.84   1
   0  -2   4 1469.96   56.74   1
   0  -2   5  158.00    6.79   1
   0  -2   6   18.23    1.88   1
   0  -2   7  955.43   37.09   1
   0  -2   9   39.31    2.63   1
   0  -2  10  117.72    5.64   1
   0  -2  11  751.86   28.52   1
   0  -2  12    5.66    1.67   1
   0  -2  13   15.60    2.77   1
   0  -2  14   31.36    2.91   1
   0  -2  15  128.60    6.80   1
   0  -2  16  285.61   12.51   1
   0  -2  18   25.30    3.52   1
   0  -2  19    1.49    2.95   1
   0  -2  20    4.37    3.18   1
   0  -2  21    1.39    2.29   1
   0  -2  22    3.84    3.41   1
   0  -1 -24   -1.42    3.45   1
   0  -1 -15   33.06    2.76   1
   0  -1 -14   30.69    2.66   1
   0  -1 -13  102.21    4.85   1
   0  -1 -12  129.05    5.68   1
   0  -1 -11   80.64    4.13   1
   0  -1 -10   68.89    3.49   1
   0  -1  -9   33.18    2.07   1
   0  -1  -8    5.90    1.26   1
   0  -1  -7  476.99   17.47   1
   0  -1  -6  108.58    4.38   1
   0  -1  -5  627.50   22.54   1
   0  -1  -4  688.01   24.66   1
   0  -1  -3 1524.90   55.45   1
   0  -1   3 1444.00   55.48   1
   0  -1   4  649.23   24.46   1
   0  -1   5  582.74   22.69   1
   0  -1   6  104.24    4.70   1
   0  -1   7  424.77   17.72   1
   0  -1   8    8.58    1.58   1
   0  -1   9   36.36    2.53   1
   0  -1  10   59.91    3.41   1
   0  -1  11   90.82    4.57   1
   0  -1  12  123.65    6.00   1
   0  -1  13  105.06    5.33   1
   0  -1  14   23.23    2.99   1
   0  -1  15   29.38    2.82   1
   0  -1  16    3.53    2.78   1
   0  -1  17   -4.41    2.23   1
   0  -1  18   74.30    5.17   1
   0  -1  19  274.23   12.59   1
   0  -1  20    8.70    2.60   1
   0  -1  21   -3.88    3.23   1
   0  -1  22    3.84    3.29   1
   0  -1  23   -2.72    2.41   1
   0   0 -14  822.54   31.55   1
   0   0 -12   -0.10    1.59   1
   0   0 -10  252.81   10.18   1
   0   0  -8 1092.30   40.98   1
   0   0  -6    9.80    1.19   1
   0   0  -4 1417.52   52.71   1
   0   0   4 1346.16   52.10   1
   0   0   6    6.45    1.27   1
   0   0   8 1069.94   41.21   1
   0   0  10  237.16   10.16   1
   0   0  12    1.37    1.90   1
   0   0  14  805.99   31.80   1
   0   0  16   12.67    2.78   1
   0   0  18  529.92   21.64   1
   0   0  22   13.25    3.42   1
   0   1 -14   22.94    2.68   1
   0   1 -13   98.01    5.15   1
   0   1 -12  121.00    5.94   1
   0   1 -11   91.78    4.60   1
   0   1 -10   63.04    3.49   1
   0   1  -9   34.93    2.36   1
   0   1  -8    4.58    1.37   1
   0   1  -7  444.79   17.72   1
   0   1  -6  104.45    4.50   1
   0   1  -5  559.80   22.71   1
   0   1  -4  621.01   25.42   1
   0   1  -3 1431.87   55.25   1
   0   1  -2   97.61    4.35   1
   0   1   2  112.57    4.03   1
   0   1   3 1436.41   55.33   1
   0   1   4  636.55   24.73   1
   0   1   5  593.41   22.41   1
   0   1   6   99.80    4.40   1
   0   1   7  466.13   17.70   1
   0   1   8    2.82    1.34   1
   0   1   9   32.60    2.17   1
   0   1  10   70.73    3.53   1
   0   1  11   89.30    4.35   1
   0   1  12  122.54    5.76   1
   0   1  13  101.61    5.04   1
   0   1  14   25.20    2.71   1
   0   1  15   41.22    3.21   1
   0   1  16    2.34    2.23   1
   0   1  17    0.58    2.34   1
   0   1  18   74.82    5.02   1
   0   1  19  287.64   12.55   1
   0   1  20    6.45    2.44   1
   0   1  21   -3.50    2.95   1
   0   1  22    1.80    2.89   1
   0   2 -13   20.61    2.54   1
   0   2 -11  715.56   28.35   1
   0   2 -10  122.32    5.53   1
   0   2  -9   44.36    2.80   1
   0   2  -8    4.20    2.30   1
   0   2  -7  964.10   37.26   1
   0   2  -6   19.36    1.76   1
   0   2  -5  162.82    6.64   1
   0   2  -4 1489.96   58.67   1
   0   2  -3 4697.73  180.95   1
   0   2  -2  576.96   22.58   1
   0   2  -1 2178.09   80.27   1
   0   2   0 3928.78  142.91   1
   0   2   1 2152.03   77.94   1
   0   2   2  590.00   21.38   1
   0   2   3 4930.85  174.15   1
   0   2   4 1404.00   55.46   1
   0   2   5  161.54    6.36   1
   0   2   6   17.31    1.33   1
   0   2   7  974.06   36.83   1
   0   2   8    4.49    1.23   1
   0   2   9   42.51    2.48   1
   0   2  10  102.41    5.26   1
   0   2  11  751.31   27.96   1
   0   2  13   21.90    2.25   1
   0   2  14   35.05    2.60   1
   0   2  15  128.37    6.34   1
   0   2  16  306.95   12.61   1
   0   2  17    9.73    2.68   1
   0   2  18   22.28    2.55   1
   0   2  19   -0.98    2.49   1
   0   2  20    2.22    2.65   1
   0   2  21   -0.05    2.68   1
   0   2  22    4.62    2.32   1
   0   3 -23   -0.52    2.91   1
   0   3 -12    5.95    1.85   1
   0   3 -11    0.62    1.69   1
   0   3 -10    7.24    1.35   1
   0   3  -9   17.06    1.82   1
   0   3  -8    0.01    1.34   1
   0   3  -7    7.73    1.28   1
   0   3  -6  519.38   20.06   1
   0   3  -5  162.56    7.65   1
   0   3  -4 1396.52   50.82   1
   0   3  -3  185.50    7.63   1
   0   3  -2   21.62    1.40   1
   0   3  -1  133.40    5.08   1
   0   3  -1  124.32    5.13   1
   0   3   1  121.44    4.85   1
   0   3   1  122.10    5.53   1
   0   3   1  129.50    5.01   1
   0   3   2   26.63    2.06   1
   0   3   3  199.37    7.91   1
   0   3   4 1324.96   50.23   1
   0   3   5  169.78    7.04   1
   0   3   5  148.35    9.50   1
   0   3   6  484.88   19.38   1
   0   3   6  524.41   19.24   1
   0   3   7    8.64    1.00   1
   0   3   8    1.85    0.87   1
   0   3   9   17.72    1.43   1
   0   3  10    5.66    1.14   1
   0   3  11    2.56    1.28   1
   0   3  12    2.53    1.40   1
   0   3  13   10.76    1.84   1
   0   3  14   17.81    2.03   1
   0   3  16    7.45    2.13   1
   0   3  17   -0.83    1.89   1
   0   3  18    5.02    2.15   1
   0   3  19    2.76    2.46   1
   0   3  20    2.07    2.42   1
   0   4 -22   -0.76    3.48   1
   0   4 -11   16.16    1.85   1
   0   4 -10    0.50    1.66   1
   0   4  -9    4.67    1.77   1
   0   4  -8   91.20    4.58   1
   0   4  -7   67.57    3.62   1
   0   4  -6   87.80    4.12   1
   0   4  -5   78.85    3.91   1
   0   4  -4  408.04   16.16   1
   0   4  -3  594.87   21.95   1
   0   4  -2   13.62    1.25   1
   0   4  -2   13.91    1.27   1
   0   4  -1  318.98   12.50   1
   0   4  -1  316.48   12.45   1
   0   4   0    5.43    0.84   1
   0   4   0    9.30    0.79   1
   0   4   0    6.25    1.50   1
   0   4   1  325.44   12.63   1
   0   4   1  311.17   12.35   1
   0   4   1  324.36   12.25   1
   0   4   2   13.32    1.90   1
   0   4   3  562.16   21.81   1
   0   4   4  414.94   15.89   1
   0   4   5   82.45    4.18   1
   0   4   6   81.90    4.34   1
   0   4   7   59.75    2.78   1
   0   4   7   69.56    3.67   1
   0   4   8   88.55    3.95   1
   0   4   8   96.04    4.70   1
   0   4   9    7.40    0.92   1
   0   4   9    5.20    1.78   1
   0   4  10   -0.90    0.99   1
   0   4  11   14.52    1.45   1
   0   4  12  145.93    6.52   1
   0   4  13  391.64   15.44   1
   0   4  14   82.81    4.37   1
   0   4  15  108.78    5.42   1
   0   4  16    3.57    1.70   1
   0   4  17   19.80    2.31   1
   0   4  18    1.61    2.03   1
   0   5 -21   10.24    4.10   1
   0   5 -20    3.50    2.62   1
   0   5  -9  100.80    5.22   1
   0   5  -8  200.51    8.78   1
   0   5  -7  259.53   10.63   1
   0   5  -6  257.92   10.60   1
   0   5  -5  198.53    8.45   1
   0   5  -4  171.87    7.34   1
   0   5  -4  179.56    7.50   1
   0   5  -3   23.14    1.73   1
   0   5  -3   24.11    1.77   1
   0   5  -2  568.35   22.89   1
   0   5  -2  603.19   22.60   1
   0   5  -1   15.68    1.27   1
   0   5  -1   15.68    1.43   1
   0   5   1   15.60    2.53   1
   0   5   1   13.40    1.02   1
   0   5   1   13.91    1.04   1
   0   5   2  599.27   23.01   1
   0   5   3   19.27    2.11   1
   0   5   4  175.56    7.95   1
   0   5   5  202.78    8.54   1
   0   5   6  250.91   10.77   1
   0   5   7  244.92   10.64   1
   0   5   8  197.68    9.56   1
   0   5   9   99.00    5.17   1
   0   5   9   92.54    4.04   1
   0   5  10    9.12    2.42   1
   0   5  10   10.89    1.06   1
   0   5  11   50.55    2.56   1
   0   5  11   50.27    3.69   1
   0   5  12    2.07    1.09   1
   0   5  13   -0.85    1.23   1
   0   5  14   37.33    2.57   1
   0   5  15   17.22    1.83   1
   0   6 -20    5.29    4.09   1
   0   6 -19   -1.21    3.26   1
   0   6 -18   -0.07    3.36   1
   0   6 -17    8.24    3.44   1
   0   6 -16    4.84    2.51   1
   0   6  -9   87.24    4.86   1
   0   6  -8    6.71    1.71   1
   0   6  -7  160.78    7.35   1
   0   6  -7  160.28    7.09   1
   0   6  -6   29.16    2.38   1
   0   6  -6   27.88    2.53   1
   0   6  -5   -3.28    1.59   1
   0   6  -5    0.18    1.23   1
   0   6  -4   50.98    2.86   1
   0   6  -4   55.65    3.13   1
   0   6  -3  133.63    5.78   1
   0   6  -3  128.60    5.67   1
   0   6  -2   39.31    2.38   1
   0   6  -2   38.32    2.23   1
   0   6  -1    0.92    1.06   1
   0   6  -1    1.14    0.83   1
   0   6   0    5.66    0.81   1
   0   6   0    4.08    0.93   1
   0   6   1    0.96    0.76   1
   0   6   1    0.21    0.59   1
   0   6   2   42.64    3.40   1
   0   6   3  134.79    6.50   1
   0   6   4   45.83    3.66   1
   0   6   5   -2.92    1.98   1
   0   6   6   26.94    3.11   1
   0   6   7  156.00    7.49   1
   0   6   8    3.76    2.83   1
   0   7 -19    7.34    3.79   1
   0   7 -18    1.37    2.55   1
   0   7 -17    6.92    3.73   1
   0   7 -16   12.46    3.67   1
   0   7 -14   16.08    3.45   1
   0   7 -13   10.76    3.21   1
   0   7 -12   45.29    4.17   1
   0   7 -10   82.26    5.44   1
   0   7  -8  287.64   12.55   1
   0   7  -8  293.09   12.67   1
   0   7  -7    9.80    1.94   1
   0   7  -6    2.25    1.98   1
   0   7  -5   70.90    3.70   1
   0   7  -5   69.39    3.83   1
   0   7  -4    7.90    1.52   1
   0   7  -4    7.84    1.85   1
   0   7  -3   56.40    3.00   1
   0   7  -3   57.15    3.18   1
   0   7  -2   73.96    3.78   1
   0   7  -2   77.79    3.70   1
   0   7  -1   16.00    1.52   1
   0   7  -1   16.08    1.44   1
   0   7   1   15.52    1.02   1
   0   7   1   16.16    1.13   1
   0   8 -17    5.02    3.94   1
   0   8 -16    2.92    3.52   1
   0   8 -15   -1.77    3.06   1
   0   8 -14   19.62    3.37   1
   0   8 -13    3.96    2.95   1
   0   8 -12   -2.22    3.01   1
   0   8 -11    5.34    2.86   1
   0   8 -10    0.25    2.49   1
   0   8  -9   27.14    3.13   1
   0   8  -8    2.40    2.26   1
   0   8  -7   47.61    3.59   1
   0   8  -7   46.10    3.26   1
   0   8  -6   28.94    2.58   1
   0   8  -6   29.92    2.84   1
   0   8  -5   60.37    3.57   1
   0   8  -5   62.88    3.65   1
   0   8  -4    3.20    1.72   1
   0   8  -4    5.02    1.43   1
   0   8  -3   21.34    2.13   1
   0   8  -3   21.72    1.86   1
   0   8  -2  133.17    6.00   1
   0   8  -2  139.95    6.15   1
   0   8  -1    1.82    1.35   1
   0   8   0  487.08   18.98   1
   0   8   0  487.97   19.00   1
   0   9 -15    7.40    3.32   1
   0   9 -14   -1.00    3.16   1
   0   9 -13    3.57    3.25   1
   0   9 -12    0.14    2.97   1
   0   9 -11    4.54    2.77   1
   0   9 -10    9.67    2.92   1
   0   9  -9    6.86    2.36   1
   0   9  -8    0.42    2.35   1
   0   9  -7   12.67    2.49   1
   0   9  -6    7.40    2.23   1
   0   9  -5   41.86    2.98   1
   0   9  -4    0.32    1.62   1
   0   9  -3   10.43    1.74   1
   0   9  -2   86.86    4.47   1
   0   9  -1    5.81    1.45   1
   0  10 -11   -2.07    2.82   1
   0  10  -7    2.16    2.29   1
   0  10  -6    7.73    2.17   1
   0  10  -5    7.45    2.07   1
   1 -11  -3    2.99    2.70   1
   1 -11   1   28.30    4.47   1
   1 -11   2   10.56    3.51   1
   1 -11   3   13.18    3.27   1
   1 -11   4    5.71    3.01   1
   1 -11   5   -2.31    3.71   1
   1 -11   6    4.04    4.42   1
   1 -11   7   -0.41    4.22   1
   1 -10  -4    3.10    3.31   1
   1 -10  -3    6.10    2.87   1
   1 -10  -2    2.10    3.28   1
   1 -10   0    4.41    3.28   1
   1 -10   1    0.53    3.55   1
   1 -10   2   13.84    4.02   1
   1 -10   3    3.57    3.70   1
   1 -10   4    6.00    3.58   1
   1 -10   5   15.76    3.89   1
   1 -10   6    2.31    3.77   1
   1 -10   7   -2.76    4.12   1
   1 -10   8   10.50    4.34   1
   1 -10   9    1.54    3.92   1
   1 -10  10    3.88    3.15   1
   1 -10  11   -7.08    4.52   1
   1 -10  12   -0.06    3.76   1
   1  -9  -5   57.76    4.26   1
   1  -9  -4    4.00    3.12   1
   1  -9  -3    9.92    3.15   1
   1  -9   1   77.62    5.11   1
   1  -9   2    3.57    3.59   1
   1  -9   3   -4.45    3.59   1
   1  -9   4   54.46    5.17   1
   1  -9   5    4.33    2.87   1
   1  -9   6  130.87    7.55   1
   1  -9   7   12.46    3.25   1
   1  -9   8   17.98    4.16   1
   1  -9   9    1.74    3.83   1
   1  -9  10    3.76    3.96   1
   1  -9  11   22.37    3.69   1
   1  -9  12    5.86    4.40   1
   1  -9  13    3.61    3.34   1
   1  -9  14    2.40    4.71   1
   1  -8  -5   -2.25    2.91   1
   1  -8  -4   64.80    4.83   1
   1  -8  -3   29.81    3.82   1
   1  -8  -2   18.66    2.85   1
   1  -8   0   27.25    4.07   1
   1  -8   3   30.14    4.17   1
   1  -8   4   37.45    3.67   1
   1  -8   5   12.11    3.76   1
   1  -8   6   18.06    4.08   1
   1  -8   7   12.53    3.82   1
   1  -8   9    4.16    3.30   1
   1  -8  10    8.64    2.94   1
   1  -7  -5   84.46    4.78   1
   1  -7  -4   27.88    2.96   1
   1  -7  -3    4.08    2.42   1
   1  -7  -2   54.61    3.99   1
   1  -7  -1   -3.50    2.02   1
   1  -7   0   -2.40    2.67   1
   1  -7   1  149.33    7.58   1
   1  -7   2   11.83    3.30   1
   1  -7   3   32.60    3.77   1
   1  -7   4    1.39    3.82   1
   1  -7   5  562.16   23.24   1
   1  -7   6    2.19    3.34   1
   1  -7   7  172.40    8.67   1
   1  -7   7  190.16    8.27   1
   1  -7   8  106.30    5.57   1
   1  -7   9  140.90    7.12   1
   1  -7  10   23.23    3.08   1
   1  -7  11   27.25    3.13   1
   1  -7  12    1.30    1.96   1
   1  -7  13   19.10    3.15   1
   1  -7  14    9.00    3.00   1
   1  -7  15   15.68    3.33   1
   1  -7  16    7.08    2.39   1
   1  -6 -15    8.41    1.22   1
   1  -6 -14    7.62    1.05   1
   1  -6  -5  284.26   11.80   1
   1  -6  -4   29.38    3.04   1
   1  -6  -3   -1.12    1.74   1
   1  -6  -2   69.06    4.49   1
   1  -6  -1   -0.76    2.61   1
   1  -6   0    0.48    2.55   1
   1  -6   1    3.20    2.72   1
   1  -6   2    0.98    3.01   1
   1  -6   2    0.09    1.18   1
   1  -6   3   37.58    2.45   1
   1  -6   3   40.96    3.84   1
   1  -6   4   69.22    4.33   1
   1  -6   4   70.73    3.70   1
   1  -6   5   19.18    2.10   1
   1  -6   6   98.60    5.16   1
   1  -6   7  440.58   18.05   1
   1  -6   8   83.72    4.94   1
   1  -6  10    4.54    2.56   1
   1  -6  11   73.44    4.80   1
   1  -6  12   22.00    2.63   1
   1  -6  13    3.42    2.92   1
   1  -6  14   46.38    4.22   1
   1  -6  15    2.50    2.15   1
   1  -6  16    0.10    2.96   1
   1  -6  17    2.53    3.21   1
   1  -6  18    3.76    3.18   1
   1  -6  19   18.75    3.81   1
   1  -5 -19    2.62    1.78   1
   1  -5 -18   14.98    2.01   1
   1  -5 -16   26.73    2.27   1
   1  -5 -15   17.14    1.74   1
   1  -5 -15   17.31    1.75   1
   1  -5 -14  214.92    8.50   1
   1  -5 -14  203.35    8.56   1
   1  -5 -13   24.80    1.89   1
   1  -5 -13   26.42    1.85   1
   1  -5 -12  216.38    8.53   1
   1  -5 -12  209.38    8.68   1
   1  -5 -11  166.93    6.72   1
   1  -5 -11  156.50    6.51   1
   1  -5  -5   19.62    2.04   1
   1  -5  -4  152.28    6.91   1
   1  -5  -3   15.44    3.93   1
   1  -5  -2 1205.48   44.44   1
   1  -5  -1   40.96    3.07   1
   1  -5   0  571.69   22.48   1
   1  -5   0  565.01   22.34   1
   1  -5   1  333.79   13.15   1
   1  -5   1  337.09   13.59   1
   1  -5   2  509.40   19.86   1
   1  -5   2  502.66   19.28   1
   1  -5   3  117.94    5.21   1
   1  -5   4  484.44   18.93   1
   1  -5   5    5.81    1.35   1
   1  -5   6  169.00    7.54   1
   1  -5   7   86.86    4.66   1
   1  -5   8    5.66    1.62   1
   1  -5   9    0.90    2.11   1
   1  -5  10   13.25    2.62   1
   1  -5  12  192.93    8.89   1
   1  -5  13   17.22    3.49   1
   1  -5  14  244.30   11.57   1
   1  -5  15    3.72    3.01   1
   1  -5  16   63.04    4.76   1
   1  -5  17   -1.49    3.03   1
   1  -5  18   10.63    3.39   1
   1  -5  19    1.54    3.42   1
   1  -5  20   -2.72    3.07   1
   1  -4 -22   -3.28    2.46   1
   1  -4 -21    0.66    2.06   1
   1  -4 -20   -0.08    2.02   1
   1  -4 -18    1.69    1.87   1
   1  -4 -18   -0.35    4.05   1
   1  -4 -17   77.26    4.39   1
   1  -4 -17   87.05    4.48   1
   1  -4 -16   75.86    4.18   1
   1  -4 -16   72.42    4.08   1
   1  -4 -15   64.16    3.68   1
   1  -4 -15   61.78    3.62   1
   1  -4 -14    9.92    1.64   1
   1  -4 -14   10.50    1.81   1
   1  -4 -13  406.02   14.91   1
   1  -4 -13  352.31   15.39   1
   1  -4 -12  277.22   10.99   1
   1  -4 -12  267.32   11.12   1
   1  -4 -11   -1.14    1.11   1
   1  -4 -11    1.14    0.92   1
   1  -4 -10    1.88    0.85   1
   1  -4 -10    2.89    0.92   1
   1  -4  -9   -1.12    0.72   1
   1  -4  -9   -0.20    0.84   1
   1  -4  -8  938.81   43.51   1
   1  -4  -8  906.61   44.56   1
   1  -4  -5  165.38    6.94   1
   1  -4  -4    2.40    1.64   1
   1  -4  -3    2.56    1.54   1
   1  -4  -2    1.23    1.78   1
   1  -4  -1   73.62    3.09   1
   1  -4  -1   77.09    4.04   1
   1  -4   0  272.25   10.89   1
   1  -4   0  267.98   10.48   1
   1  -4   1  507.60   19.83   1
   1  -4   1  516.65   20.00   1
   1  -4   2  170.82    6.80   1
   1  -4   3   64.96    3.22   1
   1  -4   4    1.90    1.38   1
   1  -4   5  373.26   14.68   1
   1  -4   6   63.20    3.50   1
   1  -4   7   58.83    3.37   1
   1  -4   9  229.52   10.00   1
   1  -4  10   18.06    2.81   1
   1  -4  11  214.04    9.95   1
   1  -4  13  195.72    9.51   1
   1  -4  14   64.80    4.83   1
   1  -4  15    0.10    1.92   1
   1  -4  16   44.22    4.12   1
   1  -4  17    2.16    2.00   1
   1  -4  19   27.56    3.88   1
   1  -4  20    2.69    2.85   1
   1  -4  21   -4.88    3.45   1
   1  -4  22    7.56    2.86   1
   1  -3 -24   -0.71    2.69   1
   1  -3 -22    2.40    2.20   1
   1  -3 -21   16.16    2.89   1
   1  -3 -20    2.16    2.15   1
   1  -3 -19    1.99    2.37   1
   1  -3 -18    3.13    2.05   1
   1  -3 -17    0.38    1.51   1
   1  -3 -17    1.66    2.04   1
   1  -3 -16   33.06    2.76   1
   1  -3 -16   33.87    2.68   1
   1  -3 -15   57.00    3.32   1
   1  -3 -14   75.17    3.99   1
   1  -3 -13    9.92    1.58   1
   1  -3 -12   44.22    2.53   1
   1  -3 -11    6.35    1.21   1
   1  -3 -10    4.93    1.02   1
   1  -3  -9   52.13    2.60   1
   1  -3  -9   54.32    2.65   1
   1  -3  -8  748.57   36.12   1
   1  -3  -8  846.23   34.33   1
   1  -3  -7  120.12    6.80   1
   1  -3  -7  113.64    5.12   1
   1  -3  -6  576.96   26.42   1
   1  -3  -6  639.58   28.32   1
   1  -3  -4   82.26    3.81   1
   1  -3  -3    5.95    1.46   1
   1  -3  -2  531.76   19.83   1
   1  -3  -1   87.80    4.31   1
   1  -3  -1   83.36    3.47   1
   1  -3   0  946.18   35.07   1
   1  -3   0  906.01   34.92   1
   1  -3   1  943.10   36.85   1
   1  -3   2  301.72   11.81   1
   1  -3   3  577.44   22.11   1
   1  -3   4  907.82   34.95   1
   1  -3   5  361.38   14.45   1
   1  -3   6  313.29   12.74   1
   1  -3   7   41.99    2.72   1
   1  -3   8   68.06    3.63   1
   1  -3   9    6.20    1.49   1
   1  -3  10    2.82    2.12   1
   1  -3  11   89.49    4.92   1
   1  -3  12   41.47    3.35   1
   1  -3  13   23.14    2.98   1
   1  -3  14  122.10    6.41   1
   1  -3  15    2.96    2.75   1
   1  -3  16    6.15    2.78   1
   1  -3  17   -0.07    1.93   1
   1  -3  18    0.77    3.03   1
   1  -3  19    5.52    3.10   1
   1  -3  20    9.42    2.64   1
   1  -3  21   -5.66    3.57   1
   1  -3  22   -0.41    3.47   1
   1  -2 -24    9.49    3.14   1
   1  -2 -23   38.44    4.34   1
   1  -2 -22   10.24    3.01   1
   1  -2 -21   -1.85    2.58   1
   1  -2 -20   -1.77    2.50   1
   1  -2 -19   22.00    3.10   1
   1  -2 -17   73.96    4.30   1
   1  -2 -16  321.48   13.27   1
   1  -2 -15   -2.19    1.72   1
   1  -2 -14   55.80    3.29   1
   1  -2 -13   27.04    2.18   1
   1  -2 -12  181.71    7.55   1
   1  -2 -11  495.06   19.14   1
   1  -2 -10    8.18    1.26   1
   1  -2  -9  225.90    9.02   1
   1  -2  -8  205.06   22.63   1
   1  -2  -7 2039.43   73.16   1
   1  -2  -7 1679.36   72.94   1
   1  -2  -6  116.86    6.49   1
   1  -2  -6  135.02    5.11   1
   1  -2  -5  392.83   16.65   1
   1  -2  -5  399.60   15.99   1
   1  -2  -4 3871.33  159.28   1
   1  -2  -4 3689.35  153.06   1
   1  -2  -3   89.87    3.98   1
   1  -2  -3  106.92    4.34   1
   1  -2  -2 1938.64   81.02   1
   1  -2  -2 2083.92   77.61   1
   1  -2  -1  390.06   15.01   1
   1  -2  -1  379.86   15.20   1
   1  -2   0  849.72   32.65   1
   1  -2   1 1961.60   76.18   1
   1  -2   2  691.16   38.91   1
   1  -2   3 9370.24  363.97   1
   1  -2   4   91.97   27.62   1
   1  -2   5   10.50    1.56   1
   1  -2   6  169.52    7.29   1
   1  -2   7 1462.30   52.77   1
   1  -2   8  584.67   23.21   1
   1  -2   9   10.96    2.12   1
   1  -2  10   48.02    3.19   1
   1  -2  11    2.96    2.27   1
   1  -2  12   28.30    2.98   1
   1  -2  13    0.11    2.35   1
   1  -2  14  267.65   12.11   1
   1  -2  15   29.38    3.69   1
   1  -2  16   65.12    4.68   1
   1  -2  17    2.31    1.98   1
   1  -2  18   -1.21    2.66   1
   1  -2  20   -1.25    2.98   1
   1  -2  21    6.55    2.46   1
   1  -2  22    7.56    3.57   1
   1  -2  23    6.00    3.87   1
   1  -1 -21   -5.34    3.28   1
   1  -1 -20   17.31    3.16   1
   1  -1 -16   12.18    2.30   1
   1  -1 -15   76.39    4.37   1
   1  -1 -14   -2.02    1.68   1
   1  -1 -13   19.62    2.13   1
   1  -1 -12  163.07    7.15   1
   1  -1 -11  469.59   18.20   1
   1  -1 -10  224.40    8.99   1
   1  -1  -9  395.21   15.11   1
   1  -1  -8    3.28    1.01   1
   1  -1  -7   73.44    3.43   1
   1  -1  -6  161.54    6.36   1
   1  -1  -5  175.30    6.88   1
   1  -1  -5  175.03    6.88   1
   1  -1  -4  584.67   21.28   1
   1  -1  -4  523.04   21.50   1
   1  -1  -3  285.61   11.15   1
   1  -1  -2   19.10    0.87   1
   1  -1   1  633.03   21.64   1
   1  -1   2   70.06    3.01   1
   1  -1   3  242.74    9.97   1
   1  -1   4  738.21   26.63   1
   1  -1   5  413.31   16.26   1
   1  -1   6  207.07    8.35   1
   1  -1   7  135.02    6.04   1
   1  -1   8 1285.22   48.04   1
   1  -1   9  185.23    7.89   1
   1  -1  10   66.91    4.09   1
   1  -1  11  144.24    6.73   1
   1  -1  12    3.10    2.25   1
   1  -1  13   65.61    4.21   1
   1  -1  14   78.85    4.44   1
   1  -1  15   32.26    3.29   1
   1  -1  16   23.72    3.41   1
   1  -1  17   52.56    4.35   1
   1  -1  18   13.03    3.10   1
   1  -1  19   12.46    2.61   1
   1  -1  20    2.10    2.99   1
   1  -1  21    4.71    3.26   1
   1  -1  22   -7.56    3.57   1
   1  -1  23    3.57    2.80   1
   1   0 -24   -1.44    2.69   1
   1   0 -22   -5.43    3.22   1
   1   0 -14    4.33    1.58   1
   1   0 -12    7.02    1.33   1
   1   0 -10   36.60    2.42   1
   1   0  -8  164.61    6.67   1
   1   0  -6  104.24    4.29   1
   1   0  -4 2369.74   85.68   1
   1   0  -4 2144.62   86.14   1
   1   0   2  743.11   27.81   1
   1   0   4   75.34    3.47   1
   1   0   6 1642.68   67.28   1
   1   0   8 1322.05   50.18   1
   1   0  10   94.87    4.68   1
   1   0  12  151.54    7.14   1
   1   0  14  288.32   12.57   1
   1   0  16   15.76    3.02   1
   1   0  18   38.81    3.86   1
   1   0  20   16.97    3.46   1
   1   0  22   -1.21    3.01   1
   1   1 -24   -1.77    2.82   1
   1   1 -22    4.49    3.48   1
   1   1 -21   -3.24    3.42   1
   1   1 -14   -1.51    1.80   1
   1   1 -13   24.50    2.38   1
   1   1 -12  163.07    7.41   1
   1   1 -11  426.84   18.18   1
   1   1 -10  211.12    9.30   1
   1   1  -9  390.06   15.40   1
   1   1  -8    2.53    0.95   1
   1   1  -7   74.82    3.63   1
   1   1  -6  163.84    6.66   1
   1   1  -5  181.71    7.28   1
   1   1  -5  179.29    7.23   1
   1   1  -4  543.82   21.45   1
   1   1  -4  587.09   21.32   1
   1   1  -3  305.90   11.54   1
   1   1  -2   17.47    1.00   1
   1   1  -2   20.70    1.09   1
   1   1  -1  277.56   11.33   1
   1   1   0  181.44    7.81   1
   1   1   1  544.29   21.46   1
   1   1   2   66.10    2.93   1
   1   1   3  250.91    9.82   1
   1   1   4  676.52   26.53   1
   1   1   5  416.16   15.91   1
   1   1   6  191.55    8.86   1
   1   1   7  124.10   14.26   1
   1   1   8 1297.44   47.55   1
   1   1   9  179.83    7.78   1
   1   1  10   72.76    3.92   1
   1   1  11  142.09    6.44   1
   1   1  12    2.40    1.49   1
   1   1  13   61.00    3.75   1
   1   1  14   76.91    4.39   1
   1   1  15   35.40    2.86   1
   1   1  16   17.14    2.32   1
   1   1  17   52.71    4.07   1
   1   1  18    8.94    3.05   1
   1   1  19   13.62    3.32   1
   1   1  20    3.35    2.89   1
   1   1  21    5.02    3.05   1
   1   1  22    0.59    3.17   1
   1   1  23    2.86    2.64   1
   1   2 -24    1.90    3.64   1
   1   2 -23   36.72    4.85   1
   1   2 -22    7.56    2.75   1
   1   2 -21   -3.28    3.51   1
   1   2 -20    3.50    2.92   1
   1   2 -13   31.02    2.79   1
   1   2 -12  176.36    7.97   1
   1   2 -11  504.45   19.32   1
   1   2 -10    7.24    1.67   1
   1   2  -9  219.93    9.19   1
   1   2  -8  231.04    9.42   1
   1   2  -7 2007.94   72.59   1
   1   2  -6  135.72    5.59   1
   1   2  -5  455.82   16.23   1
   1   2  -5  422.30   22.19   1
   1   2  -4 4041.14  148.75   1
   1   2  -4 4019.56  148.36   1
   1   2  -3  106.30    4.54   1
   1   2  -2 2060.25   78.98   1
   1   2  -2 2159.46   77.14   1
   1   2  -1  395.21   15.11   1
   1   2  -1  402.80   14.85   1
   1   2   0  854.39   32.74   1
   1   2   0  897.60   32.36   1
   1   2   1 2025.90   74.72   1
   1   2   1 1984.70   76.63   1
   1   2   2  679.12   26.58   1
   1   2   4   76.91    3.51   1
   1   2   5   10.63    1.17   1
   1   2   6  173.19   21.58   1
   1   2   7 1422.80   53.56   1
   1   2   8  592.92   23.38   1
   1   2   9    7.40    1.63   1
   1   2  10   53.58    3.07   1
   1   2  11    3.46    1.60   1
   1   2  12   38.81    2.74   1
   1   2  13   -0.11    1.43   1
   1   2  14  281.90   12.09   1
   1   2  15   32.04    3.17   1
   1   2  17    2.76    2.06   1
   1   2  18    1.80    1.80   1
   1   2  19   10.56    2.47   1
   1   2  20    4.58    2.74   1
   1   2  22    6.10    3.11   1
   1   2  23   -0.48    3.19   1
   1   3 -24    3.31    4.08   1
   1   3 -23   -2.56    2.72   1
   1   3 -22   -6.76    3.85   1
   1   3 -21    9.67    2.86   1
   1   3 -20    5.38    3.57   1
   1   3 -19   -3.65    3.06   1
   1   3 -13    6.60    2.26   1
   1   3 -12   50.13    3.26   1
   1   3 -11    6.20    1.79   1
   1   3  -9   49.98    3.25   1
   1   3  -8  891.62   32.85   1
   1   3  -7  114.28    5.34   1
   1   3  -7  116.86    7.78   1
   1   3  -6  641.61   24.82   1
   1   3  -6  699.60   24.86   1
   1   3  -5 1102.24   40.50   1
   1   3  -5 1015.70   40.16   1
   1   3  -4   85.75    3.89   1
   1   3  -4   84.46    3.86   1
   1   3  -3    4.04    1.13   1
   1   3  -2  520.30   20.07   1
   1   3  -2  513.48   19.94   1
   1   3  -1   92.74    4.24   1
   1   3  -1   88.36    3.76   1
   1   3   0  898.80   35.38   1
   1   3   0  934.52   34.85   1
   1   3   1  963.48   37.25   1
   1   3   1 1006.79   36.81   1
   1   3   2  301.37   11.80   1
   1   3   2  305.20   11.88   1
   1   3   3  561.69   22.28   1
   1   3   3  592.92   21.91   1
   1   3   4  881.50   35.63   1
   1   3   4  940.04   34.34   1
   1   3   5  371.33   14.26   1
   1   3   6  302.06   12.17   1
   1   3   7   46.79    2.33   1
   1   3   8   59.29    3.08   1
   1   3   9    6.76    1.30   1
   1   3  10    4.08    1.41   1
   1   3  11   88.17    4.32   1
   1   3  12   41.86    2.72   1
   1   3  13   20.88    2.38   1
   1   3  14  138.53    6.36   1
   1   3  15   -0.67    1.95   1
   1   3  16    3.69    2.04   1
   1   3  17    7.73    2.17   1
   1   3  18    3.03    2.30   1
   1   3  19    5.95    2.59   1
   1   3  20   12.74    2.93   1
   1   3  21   -1.32    2.69   1
   1   3  22   -1.21    2.82   1
   1   4 -23   14.75    4.38   1
   1   4 -21    1.21    3.43   1
   1   4 -20   -2.07    3.54   1
   1   4 -19    0.07    2.29   1
   1   4 -18    3.65    3.09   1
   1   4 -17   84.27    5.69   1
   1   4 -16   78.32    5.31   1
   1   4 -15   68.39    4.47   1
   1   4 -12  284.60   11.81   1
   1   4 -11    1.14    1.84   1
   1   4 -10    3.50    1.80   1
   1   4 -10    3.72    1.58   1
   1   4  -9    0.13    1.81   1
   1   4  -9   -0.22    2.44   1
   1   4  -8 1062.11   38.46   1
   1   4  -8 1033.62   38.58   1
   1   4  -7  119.68    5.25   1
   1   4  -7  112.36    5.30   1
   1   4  -6   40.70    2.68   1
   1   4  -6   45.16    2.55   1
   1   4  -5  160.53    7.10   1
   1   4  -5  175.03    7.14   1
   1   4  -4    3.80    0.90   1
   1   4  -3    0.58    0.99   1
   1   4  -3    3.80    1.25   1
   1   4  -2   -0.48    1.05   1
   1   4  -2    0.79    0.78   1
   1   4  -1   75.17    3.99   1
   1   4  -1   77.97    3.36   1
   1   4  -1   73.79    3.44   1
   1   4   0  267.98   10.80   1
   1   4   0  257.28   10.59   1
   1   4   1  511.21   19.90   1
   1   4   1  524.41   20.15   1
   1   4   2  161.29    7.11   1
   1   4   2  162.05    6.62   1
   1   4   3   69.56    3.67   1
   1   4   3   63.04    2.86   1
   1   4   4    0.53    1.68   1
   1   4   4    1.37    0.58   1
   1   4   5  345.96   14.14   1
   1   4   5  379.86   14.81   1
   1   4   6   66.59    2.94   1
   1   4   6   67.57    3.78   1
   1   4   7   56.55    2.71   1
   1   4   7   58.68    3.37   1
   1   4   8    4.80    1.05   1
   1   4   9  233.48    9.47   1
   1   4  10   19.01    2.35   1
   1   4  11  227.41    9.35   1
   1   4  13  222.61    8.95   1
   1   4  14   64.96    3.71   1
   1   4  15   -1.69    1.85   1
   1   4  16   55.95    3.44   1
   1   4  17    1.37    2.01   1
   1   4  18    6.40    2.23   1
   1   4  19   24.70    3.08   1
   1   4  20    2.92    2.53   1
   1   4  21    1.06    2.55   1
   1   5 -21   -1.25    3.52   1
   1   5 -20   59.44    5.40   1
   1   5 -19    2.28    2.45   1
   1   5 -18    8.01    3.57   1
   1   5 -17    9.06    3.37   1
   1   5 -16   25.70    3.65   1
   1   5 -15   18.66    3.46   1
   1   5 -14  199.94    9.62   1
   1   5 -13   25.40    3.02   1
   1   5 -12  227.10    9.95   1
   1   5 -11  172.40    7.88   1
   1   5 -11  162.56    7.65   1
   1   5 -10   22.28    3.02   1
   1   5 -10   27.25    2.71   1
   1   5  -9   49.56    3.52   1
   1   5  -9   53.00    3.49   1
   1   5  -8  322.92   13.66   1
   1   5  -8  336.36   13.57   1
   1   5  -7    0.59    2.14   1
   1   5  -6  919.91   34.58   1
   1   5  -6  893.41   34.67   1
   1   5  -5   17.89    1.95   1
   1   5  -5   15.37   13.41   1
   1   5  -4  158.00    6.54   1
   1   5  -4  151.54    6.40   1
   1   5  -3   18.49    8.26   1
   1   5  -3   17.56    1.76   1
   1   5  -2 1135.69   44.48   1
   1   5  -2 1173.06   44.52   1
   1   5  -1   36.72    2.18   1
   1   5  -1   36.24    3.37   1
   1   5  -1   36.84    2.19   1
   1   5   0  573.12   22.50   1
   1   5   0  576.48   22.57   1
   1   5   0  638.07   22.23   1
   1   5   1  343.36   12.97   1
   1   5   1  343.73   13.72   1
   1   5   2  483.12   19.34   1
   1   5   2  509.86   19.87   1
   1   5   3  111.09    4.64   1
   1   5   3  112.57    5.52   1
   1   5   4  476.11   18.77   1
   1   5   4  491.51   19.07   1
   1   5   5    5.48    2.29   1
   1   5   6  174.24    7.66   1
   1   5   6  163.84    6.66   1
   1   5   7   80.10    3.58   1
   1   5   7   89.49    4.92   1
   1   5   8    7.02    0.95   1
   1   5   8    7.56    2.25   1
   1   5   9    2.37    2.06   1
   1   5   9    1.32    0.92   1
   1   5  10   12.82    1.36   1
   1   5  11    5.81    1.25   1
   1   5  12  178.76    7.75   1
   1   5  13   15.05    2.02   1
   1   5  14  268.96   10.82   1
   1   5  15   -0.52    1.64   1
   1   5  16   69.06    3.99   1
   1   5  17    3.72    1.97   1
   1   5  18   17.81    2.53   1
   1   6 -21   11.42    4.19   1
   1   6 -20   12.60    3.98   1
   1   6 -19   -6.81    3.13   1
   1   6 -18    7.24    2.80   1
   1   6 -17   -4.88    3.36   1
   1   6 -16   52.85    4.65   1
   1   6 -14   12.04    3.33   1
   1   6 -13    3.53    2.97   1
   1   6 -12   -0.32    3.06   1
   1   6 -11  502.21   20.62   1
   1   6 -10  187.42    8.76   1
   1   6 -10  203.92    9.14   1
   1   6  -9   71.74    4.24   1
   1   6  -9   70.73    4.20   1
   1   6  -8    0.13    1.24   1
   1   6  -7  100.00    4.80   1
   1   6  -7   97.22    4.93   1
   1   6  -6   21.44    2.22   1
   1   6  -6   22.85    2.49   1
   1   6  -5  281.23   11.40   1
   1   6  -5  267.65   11.12   1
   1   6  -4   29.05    2.05   1
   1   6  -4   30.47    2.32   1
   1   6  -3   -0.28    1.39   1
   1   6  -3   -0.36    0.92   1
   1   6  -2   71.91    3.39   1
   1   6  -2   69.39    3.50   1
   1   6  -1   -0.02    0.82   1
   1   6  -1    2.86    1.08   1
   1   6   0    0.45    0.80   1
   1   6   0   -1.12    1.00   1
   1   6   0    2.37    2.43   1
   1   6   1    2.59    2.45   1
   1   6   1    2.07    0.92   1
   1   6   2    0.41    0.63   1
   1   6   2    1.08    2.39   1
   1   6   2    0.32    0.65   1
   1   6   3   35.16    2.85   1
   1   6   4   68.72    4.31   1
   1   6   5   20.34    2.80   1
   1   6   9   41.73    2.07   1
   1   6  10    6.20    1.05   1
   1   6  11   70.90    3.37   1
   1   6  12   19.71    1.60   1
   1   6  13    4.16    1.14   1
   1   6  14   45.29    2.69   1
   1   6  15    4.12    1.46   1
   1   7 -20   13.54    4.27   1
   1   7 -19    4.37    3.68   1
   1   7 -18    1.99    3.67   1
   1   7 -17   11.63    3.48   1
   1   7 -16    4.04    2.53   1
   1   7 -15   49.14    4.21   1
   1   7 -14   30.36    3.75   1
   1   7 -13  112.57    6.58   1
   1   7 -12  204.78   10.02   1
   1   7 -11   24.70    3.48   1
   1   7 -10   70.06    4.85   1
   1   7  -9  387.70   16.15   1
   1   7  -8   -0.32    2.50   1
   1   7  -8    0.41    2.06   1
   1   7  -7    3.50    1.61   1
   1   7  -7    0.77    1.97   1
   1   7  -6   -0.41    1.56   1
   1   7  -6    3.42    1.59   1
   1   7  -5   88.74    4.52   1
   1   7  -5   87.05    4.29   1
   1   7  -4   30.80    2.22   1
   1   7  -4   27.14    2.50   1
   1   7  -3    1.14    1.07   1
   1   7  -3    1.39    1.46   1
   1   7  -2   56.25    3.15   1
   1   7  -2   58.98    2.92   1
   1   7  -1    0.59    0.91   1
   1   7  -1    0.85    1.27   1
   1   7   0    0.44    1.07   1
   1   7   0    0.53    0.89   1
   1   7   1  143.76    5.99   1
   1   7   1  142.32    5.97   1
   1   7   2   11.02    1.06   1
   1   7   2   11.09    0.93   1
   1   8 -18   24.60    4.36   1
   1   8 -17   10.76    3.67   1
   1   8 -16    5.57    3.49   1
   1   8 -15    2.86    3.18   1
   1   8 -14   19.01    2.96   1
   1   8 -13   25.20    3.61   1
   1   8 -12   40.07    4.05   1
   1   8 -11    0.96    2.47   1
   1   8 -10  122.99    6.43   1
   1   8  -9   48.44    3.76   1
   1   8  -8   52.85    3.63   1
   1   8  -7    6.76    2.24   1
   1   8  -6   40.07    2.91   1
   1   8  -6   45.29    3.37   1
   1   8  -5   -1.66    1.83   1
   1   8  -4   64.00    3.52   1
   1   8  -4   60.68    3.58   1
   1   8  -3   25.00    2.10   1
   1   8  -3   22.94    2.39   1
   1   8  -2   20.43    2.08   1
   1   8  -2   13.91    1.64   1
   1   8  -1    1.44    1.08   1
   1   8   0   34.57    1.88   1
   1   8   0   31.36    2.13   1
   1   8   1   18.66    1.38   1
   1   8   1   22.56    1.33   1
   1   9 -16    3.06    3.64   1
   1   9 -15   10.82    3.62   1
   1   9 -14    4.49    2.97   1
   1   9 -13    1.46    2.90   1
   1   9 -11    7.90    2.59   1
   1   9 -10    1.04    2.47   1
   1   9  -9    2.86    2.47   1
   1   9  -8   95.65    5.48   1
   1   9  -7    2.02    2.19   1
   1   9  -6   14.29    2.34   1
   1   9  -5   58.06    3.66   1
   1   9  -4    2.43    1.72   1
   1   9  -3    8.47    1.80   1
   1   9  -2    6.30    1.56   1
   1   9  -1   88.17    4.32   1
   1   9   0   48.58    2.51   1
   1  10 -13   -1.44    3.19   1
   1  10 -11   -5.15    2.95   1
   1  10 -10   -3.20    2.58   1
   1  10  -9    6.00    2.35   1
   1  10  -8   14.90    2.70   1
   1  10  -6    1.30    2.01   1
   1  10  -5    7.45    1.97   1
   2 -11  -5   -4.00    3.16   1
   2 -11  -3   -0.03    3.43   1
   2 -11  -2   -1.02    2.59   1
   2 -11   0    3.50    3.85   1
   2 -11   1    4.00    4.00   1
   2 -11   2   12.46    4.24   1
   2 -11   3   37.82    5.17   1
   2 -11   4    5.52    4.23   1
   2 -10  -4    3.80    3.28   1
   2 -10  -3    5.24    2.98   1
   2 -10  -2   -0.52    3.31   1
   2 -10  -1    6.76    3.22   1
   2 -10   0    3.92    3.13   1
   2 -10   1    4.00    3.52   1
   2 -10   2   30.03    4.38   1
   2 -10   3    6.15    3.57   1
   2 -10   4    5.15    3.77   1
   2 -10   5    0.76    3.88   1
   2 -10   6   11.83    4.27   1
   2 -10   7   -1.88    4.11   1
   2 -10   8    5.86    3.97   1
   2 -10   9   -4.12    4.22   1
   2 -10  10   -5.38    4.64   1
   2  -9  -6   22.09    3.57   1
   2  -9  -5    3.13    2.97   1
   2  -9  -4   -1.12    2.78   1
   2  -9  -3    0.19    3.14   1
   2  -9  -2   19.62    3.01   1
   2  -9  -1    1.80    3.24   1
   2  -9   0   18.75    3.20   1
   2  -9   1   -7.51    3.62   1
   2  -9   2   -0.90    3.36   1
   2  -9   3    2.13    3.53   1
   2  -9   4   -0.02    3.05   1
   2  -9   5    6.71    3.16   1
   2  -9   6   14.06    3.68   1
   2  -9   7    1.82    3.67   1
   2  -9   9   13.84    4.39   1
   2  -9  10    6.66    3.15   1
   2  -9  11   13.76    4.53   1
   2  -9  12    3.17    3.10   1
   2  -8  -6    5.95    2.98   1
   2  -8  -5    9.06    3.07   1
   2  -8  -4  501.31   21.05   1
   2  -8  -3   85.19    5.91   1
   2  -8  -2  147.62    8.02   1
   2  -8  -1    9.42    3.13   1
   2  -8   0   56.70    4.67   1
   2  -8   1   36.24    4.33   1
   2  -8   2   10.96    3.64   1
   2  -8   3   63.04    4.61   1
   2  -8   4   52.13    3.32   1
   2  -8   4   57.61    4.86   1
   2  -8   5   47.06    4.66   1
   2  -8   5   50.69    3.28   1
   2  -8   6    3.61    2.09   1
   2  -8   6    7.78    3.74   1
   2  -8   7   24.01    4.02   1
   2  -8   7   21.07    2.85   1
   2  -8   8   25.10    3.01   1
   2  -8   9    7.62    2.65   1
   2  -8  10    0.19    2.68   1
   2  -8  12   11.90    3.31   1
   2  -8  13    5.66    3.14   1
   2  -8  14   32.38    3.64   1
   2  -8  15   28.84    4.30   1
   2  -8  16   12.96    3.89   1
   2  -7  -6   27.04    3.22   1
   2  -7  -5   39.69    3.40   1
   2  -7  -4  132.94    6.69   1
   2  -7  -3    6.50    2.19   1
   2  -7  -2   65.77    4.22   1
   2  -7  -1    7.67    2.33   1
   2  -7   0  183.60    7.59   1
   2  -7   0  186.87    9.02   1
   2  -7   1   37.45    4.16   1
   2  -7   1   36.84    2.31   1
   2  -7   2  106.92    6.00   1
   2  -7   2  103.84    4.89   1
   2  -7   3  102.41    5.06   1
   2  -7   3  106.09    6.39   1
   2  -7   4    8.41    1.97   1
   2  -7   4    7.95    3.78   1
   2  -7   5  337.82   13.23   1
   2  -7   5  324.72   14.06   1
   2  -7   7   85.75    4.82   1
   2  -7   8   26.11    3.07   1
   2  -7   9  106.30    5.77   1
   2  -7  10    2.72    2.54   1
   2  -7  11    5.02    2.20   1
   2  -7  12   11.56    2.92   1
   2  -7  13   -1.69    2.86   1
   2  -7  14   12.32    2.67   1
   2  -7  15   15.05    3.57   1
   2  -7  16    8.82    2.97   1
   2  -7  17   10.37    3.61   1
   2  -6 -15   50.41    2.56   1
   2  -6  -6   24.30    2.37   1
   2  -6  -5   22.00    2.91   1
   2  -6  -4    1.46    1.69   1
   2  -6  -3   40.70    3.45   1
   2  -6  -2  212.58    8.46   1
   2  -6  -2  225.30    9.91   1
   2  -6  -1  121.44    6.17   1
   2  -6  -1  124.99    5.14   1
   2  -6   0   17.56    1.51   1
   2  -6   0   17.14    2.48   1
   2  -6   1    3.46    1.19   1
   2  -6   1    2.19    2.40   1
   2  -6   2   77.26    5.10   1
   2  -6   2   78.85    3.91   1
   2  -6   3  263.09   10.71   1
   2  -6   4    8.12    1.82   1
   2  -6   5   40.45    3.05   1
   2  -6   6   79.74    4.47   1
   2  -6   7   22.18    2.73   1
   2  -6   8   30.91    3.11   1
   2  -6   9   32.38    3.19   1
   2  -6  10   51.70    3.88   1
   2  -6  11   45.02    3.76   1
   2  -6  12   25.70    3.45   1
   2  -6  13   28.20    3.61   1
   2  -6  14   14.82    3.23   1
   2  -6  15    4.00    3.04   1
   2  -6  16    3.72    3.09   1
   2  -6  17   15.68    3.64   1
   2  -6  18    0.94    3.45   1
   2  -6  19   50.69    4.98   1
   2  -5 -19    0.62    1.74   1
   2  -5 -18    5.66    1.67   1
   2  -5 -17    9.30    1.71   1
   2  -5 -16   21.62    1.86   1
   2  -5 -16   18.84    1.91   1
   2  -5 -15   15.60    1.58   1
   2  -5 -15   14.67    1.69   1
   2  -5 -14   13.47    1.47   1
   2  -5 -14   13.18    1.45   1
   2  -5 -13   82.26    3.63   1
   2  -5 -13   77.44    3.70   1
   2  -5 -12   91.97    4.03   1
   2  -5 -12   98.41    4.17   1
   2  -5 -11    2.59    0.68   1
   2  -5  -6  119.03    5.67   1
   2  -5  -5    9.55    1.92   1
   2  -5  -4    5.95    2.20   1
   2  -5  -3  109.83    4.61   1
   2  -5  -3  115.13    5.79   1
   2  -5  -2 1068.64   40.54   1
   2  -5  -2 1095.61   41.04   1
   2  -5  -1    0.19   17.64   1
   2  -5  -1    0.00    1.00   1
   2  -5   0  194.88    8.38   1
   2  -5   0  182.25    7.29   1
   2  -5   1   60.06    4.03   1
   2  -5   1   57.00    2.87   1
   2  -5   2  630.01   24.60   1
   2  -5   3   11.36    1.75   1
   2  -5   4    6.30    1.66   1
   2  -5   5    1.54    1.41   1
   2  -5   6    0.98    1.90   1
   2  -5   7   10.37    2.32   1
   2  -5   9   -0.56    2.25   1
   2  -5  10    9.55    2.72   1
   2  -5  11   29.16    3.46   1
   2  -5  12  163.58    7.93   1
   2  -5  13   13.18    2.54   1
   2  -5  14    2.69    2.89   1
   2  -5  15   12.82    2.58   1
   2  -5  16   11.02    3.19   1
   2  -5  17   25.30    3.92   1
   2  -5  18    2.16    2.23   1
   2  -5  19   17.14    3.89   1
   2  -5  20    2.37    3.48   1
   2  -4 -22   11.56    2.38   1
   2  -4 -21   28.41    2.88   1
   2  -4 -20   -3.31    2.04   1
   2  -4 -19    0.30    1.78   1
   2  -4 -18    0.42    1.56   1
   2  -4 -18   -0.38    1.72   1
   2  -4 -17  115.13    6.01   1
   2  -4 -17  139.24    6.14   1
   2  -4 -16   23.81    2.24   1
   2  -4 -16   20.07    1.97   1
   2  -4 -15   12.32    1.61   1
   2  -4 -15    8.41    1.74   1
   2  -4 -14   65.77    3.41   1
   2  -4 -14   67.24    3.44   1
   2  -4 -13   10.05    1.33   1
   2  -4 -13    9.00    1.44   1
   2  -4 -12   10.43    1.23   1
   2  -4 -12   13.62    1.48   1
   2  -4 -11    8.35    1.04   1
   2  -4 -11    8.64    1.12   1
   2  -4 -10   22.28    1.42   1
   2  -4 -10   20.16    1.44   1
   2  -4  -9  309.76   11.62   1
   2  -4  -9  290.36   11.93   1
   2  -4  -8  138.77    6.13   1
   2  -4  -8  149.82    7.10   1
   2  -4  -6  209.96    8.98   1
   2  -4  -5   -1.88    1.67   1
   2  -4  -4  530.38   20.27   1
   2  -4  -3  355.32   13.95   1
   2  -4  -3  373.26   14.30   1
   2  -4  -2    4.84    1.89   1
   2  -4  -2    3.80    0.66   1
   2  -4  -1   25.00    1.50   1
   2  -4  -1   27.46    2.52   1
   2  -4   0   53.00    2.48   1
   2  -4   1   70.90    3.20   1
   2  -4   2  187.42    7.94   1
   2  -4   3    7.45    1.47   1
   2  -4   4  135.49    6.05   1
   2  -4   5    4.84    1.58   1
   2  -4   6    9.06    1.93   1
   2  -4   7   27.88    2.32   1
   2  -4   8   39.69    3.15   1
   2  -4   9  175.30    7.94   1
   2  -4  10    1.93    2.56   1
   2  -4  11   95.26    5.47   1
   2  -4  12    5.48    2.95   1
   2  -4  13   29.27    3.46   1
   2  -4  14   43.82    3.57   1
   2  -4  15    1.99    2.88   1
   2  -4  16    3.69    2.88   1
   2  -4  17    7.84    2.41   1
   2  -4  18   -0.11    2.96   1
   2  -4  19   -6.20    3.39   1
   2  -4  20    2.66    2.41   1
   2  -4  21   14.90    3.94   1
   2  -3 -24    1.64    2.33   1
   2  -3 -23    5.34    2.86   1
   2  -3 -22   -0.22    2.36   1
   2  -3 -21    1.37    2.27   1
   2  -3 -20   12.46    2.61   1
   2  -3 -19    0.17    1.92   1
   2  -3 -18   -0.13    1.65   1
   2  -3 -18   -0.30    1.93   1
   2  -3 -17    7.02    1.96   1
   2  -3 -17    7.45    1.86   1
   2  -3 -16   47.47    3.17   1
   2  -3 -16   49.84    3.11   1
   2  -3 -15    3.17    1.60   1
   2  -3 -15    0.05    1.62   1
   2  -3 -14   19.01    2.18   1
   2  -3 -14   21.25    1.94   1
   2  -3 -13  187.96    8.50   1
   2  -3 -13  215.80    8.81   1
   2  -3 -12   27.35    1.99   1
   2  -3 -12   28.84    1.93   1
   2  -3 -11   15.37    1.57   1
   2  -3 -11   14.59    1.38   1
   2  -3 -10  102.01    4.85   1
   2  -3 -10  120.78    4.84   1
   2  -3  -9    2.92    0.96   1
   2  -3  -9    1.10    0.76   1
   2  -3  -8   15.76    1.19   1
   2  -3  -8   19.18    2.54   1
   2  -3  -7  854.98   35.67   1
   2  -3  -7  952.96   35.19   1
   2  -3  -6  124.10    4.90   1
   2  -3  -5   96.24    4.32   1
   2  -3  -5   98.21    3.96   1
   2  -3  -4  167.96    7.00   1
   2  -3  -4  155.00    6.47   1
   2  -3  -3   18.66    1.12   1
   2  -3  -3   20.25    1.89   1
   2  -3  -2  638.07   24.75   1
   2  -3  -2  655.36   24.58   1
   2  -3  -1   20.07    1.34   1
   2  -3   0  191.82    7.76   1
   2  -3   1  157.75    6.53   1
   2  -3   2  277.89   10.67   1
   2  -3   3  577.92   22.12   1
   2  -3   4  693.80   26.34   1
   2  -3   5   70.22    3.85   1
   2  -3   6   13.10    1.88   1
   2  -3   7   23.33    2.32   1
   2  -3   8   68.72    3.98   1
   2  -3  10   67.08    4.26   1
   2  -3  11   10.18    2.04   1
   2  -3  12    1.00    1.78   1
   2  -3  13   32.15    3.52   1
   2  -3  14   17.47    3.01   1
   2  -3  15   33.76    3.60   1
   2  -3  16   13.03    2.53   1
   2  -3  17   17.64    3.19   1
   2  -3  18    3.65    3.17   1
   2  -3  19    0.23    3.00   1
   2  -3  20   29.27    3.90   1
   2  -2 -25    8.12    3.31   1
   2  -2 -24   34.69    4.01   1
   2  -2 -23   -4.16    3.22   1
   2  -2 -22    6.50    2.75   1
   2  -2 -20  163.07    8.17   1
   2  -2 -19   27.88    3.17   1
   2  -2 -18   21.25    3.04   1
   2  -2 -17  133.86    6.71   1
   2  -2 -17  152.28    6.91   1
   2  -2 -16   12.25    2.38   1
   2  -2 -16    6.60    1.85   1
   2  -2 -15  152.77    6.67   1
   2  -2 -15  145.68    6.52   1
   2  -2 -14    0.31    1.50   1
   2  -2 -14    2.07    1.87   1
   2  -2 -13  136.66    6.08   1
   2  -2 -13  124.77    6.03   1
   2  -2 -12   14.98    1.63   1
   2  -2 -12   10.37    1.80   1
   2  -2 -11   79.57    3.75   1
   2  -2 -11   80.28    3.94   1
   2  -2 -10   34.46    2.11   1
   2  -2 -10   36.36    2.29   1
   2  -2  -9  163.58    6.39   1
   2  -2  -9  147.87    6.32   1
   2  -2  -8  433.47   17.07   1
   2  -2  -8  451.14   16.99   1
   2  -2  -7    9.99    1.20   1
   2  -2  -7    9.73    1.06   1
   2  -2  -6  935.14   37.31   1
   2  -2  -5 1709.82   69.47   1
   2  -2  -5 1759.80   67.96   1
   2  -2  -4  188.24    7.68   1
   2  -2  -4  192.38    7.77   1
   2  -2  -3  334.52   12.44   1
   2  -2  -3  308.00   12.64   1
   2  -2  -2    6.76    0.83   1
   2  -2  -1   20.43    1.36   1
   2  -2   1   78.68    3.55   1
   2  -2   2   23.04    1.73   1
   2  -2   3   25.30    1.91   1
   2  -2   4  181.44    7.54   1
   2  -2   5  531.76   20.75   1
   2  -2   6  496.84   19.62   1
   2  -2   7   39.56    2.64   1
   2  -2   8   60.53    3.73   1
   2  -2   9   97.22    4.93   1
   2  -2  10   -4.41    2.14   1
   2  -2  11  144.24    6.97   1
   2  -2  12   47.33    3.85   1
   2  -2  13    2.16    2.65   1
   2  -2  14    6.76    2.86   1
   2  -2  15   14.59    3.06   1
   2  -2  16    0.86    1.92   1
   2  -2  17    7.40    2.34   1
   2  -2  18   10.11    3.18   1
   2  -2  19    4.41    3.32   1
   2  -2  20    1.37    3.21   1
   2  -2  22    4.41    2.86   1
   2  -1 -25    7.78    3.79   1
   2  -1 -24    7.56    3.08   1
   2  -1 -23  122.99    7.32   1
   2  -1 -22   42.64    3.79   1
   2  -1 -21   32.95    4.02   1
   2  -1 -20  101.00    6.23   1
   2  -1 -19   19.71    2.58   1
   2  -1 -18   49.28    3.79   1
   2  -1 -17   -1.23    2.24   1
   2  -1 -16    2.82    1.65   1
   2  -1 -15  133.86    6.48   1
   2  -1 -15  135.02    6.27   1
   2  -1 -14  222.90    9.56   1
   2  -1 -14  223.80    9.57   1
   2  -1 -13   52.71    3.19   1
   2  -1 -13   42.25    2.73   1
   2  -1 -12   -1.21    1.50   1
   2  -1 -11   19.54    2.03   1
   2  -1 -11   18.23    1.88   1
   2  -1 -10  636.55   24.22   1
   2  -1 -10  646.18   24.40   1
   2  -1  -9    1.61    1.14   1
   2  -1  -9   -0.09    2.44   1
   2  -1  -8  358.72   14.02   1
   2  -1  -8  374.04   13.92   1
   2  -1  -7  273.57   10.92   1
   2  -1  -7  276.89   10.98   1
   2  -1  -6  278.56   12.68   1
   2  -1  -5  720.39   26.84   1
   2  -1  -4  170.04    6.78   1
   2  -1  -4  165.64    6.43   1
   2  -1  -3   13.84    0.89   1
   2  -1  -3   16.32    1.21   1
   2  -1  -2 2804.76  110.16   1
   2  -1  -1 2376.56   92.62   1
   2  -1   0  841.00   30.74   1
   2  -1   1 3676.00  137.02   1
   2  -1   2  127.01    5.41   1
   2  -1   3  739.84   29.38   1
   2  -1   4  268.96   12.46   1
   2  -1   5 1245.38   46.58   1
   2  -1   6  168.22    8.56   1
   2  -1   7  543.36   22.84   1
   2  -1   8  135.02    6.51   1
   2  -1   9  159.77    7.08   1
   2  -1  10   26.42    2.47   1
   2  -1  11  183.87    8.14   1
   2  -1  12    4.33    2.50   1
   2  -1  13   45.29    3.63   1
   2  -1  15  174.24    8.45   1
   2  -1  16   37.70    3.93   1
   2  -1  17   -1.39    2.71   1
   2  -1  18   -1.72    2.17   1
   2  -1  19    6.66    2.48   1
   2  -1  21    1.85    3.37   1
   2   0 -24   17.81    3.97   1
   2   0 -22   51.98    5.05   1
   2   0 -20  457.53   19.25   1
   2   0 -18   17.72    3.12   1
   2   0 -16    8.82    2.26   1
   2   0 -14    6.35    2.12   1
   2   0 -14    6.76    1.82   1
   2   0 -12   38.81    2.74   1
   2   0 -12   34.22    2.57   1
   2   0 -10   25.20    2.11   1
   2   0 -10   25.20    2.01   1
   2   0  -8 2120.60   89.34   1
   2   0  -8 2307.84   84.55   1
   2   0  -6 1110.89   44.66   1
   2   0   0   10.63    1.11   1
   2   0   2  567.39   21.91   1
   2   0   4  200.22    8.21   1
   2   0   6 3219.43  130.50   1
   2   0   8   46.10    3.12   1
   2   0  10 1171.69   44.50   1
   2   0  12  676.52   25.49   1
   2   0  14   34.57    3.41   1
   2   0  16  199.94    9.62   1
   2   0  18   31.36    3.81   1
   2   0  20   16.24    3.63   1
   2   0  22   -5.15    3.54   1
   2   1 -25   10.69    4.25   1
   2   1 -24   12.11    4.11   1
   2   1 -23  130.87    7.78   1
   2   1 -22   46.79    4.92   1
   2   1 -21   31.02    3.45   1
   2   1 -20  106.71    6.40   1
   2   1 -19   29.05    3.77   1
   2   1 -18   44.62    3.87   1
   2   1 -17    2.28    1.99   1
   2   1 -16    0.40    2.48   1
   2   1 -15  126.56    6.52   1
   2   1 -15  133.17    6.69   1
   2   1 -14  220.23    9.79   1
   2   1 -14  223.80    9.57   1
   2   1 -13   45.97    3.12   1
   2   1 -13   50.13    3.40   1
   2   1 -12   -1.93    1.81   1
   2   1 -12   -1.44    1.34   1
   2   1 -11   19.98    2.32   1
   2   1 -11   15.52    2.05   1
   2   1 -10  578.88   24.54   1
   2   1 -10  656.38   24.60   1
   2   1  -9    1.77    1.44   1
   2   1  -9   -0.48    1.23   1
   2   1  -8  338.56   13.98   1
   2   1  -8  351.94   14.26   1
   2   1  -7  283.92   11.12   1
   2   1  -7  274.56   11.27   1
   2   1  -6  330.15   12.72   1
   2   1  -5  725.22   27.47   1
   2   1  -4  166.15    6.96   1
   2   1  -3   14.29    1.59   1
   2   1  -3   16.56    1.06   1
   2   1  -2 2953.92  105.44   1
   2   1  -2 2743.66  107.90   1
   2   1  -1 2476.06   91.56   1
   2   1   0  778.97   31.26   1
   2   1   1 3493.99  139.50   1
   2   1   2  117.94    5.21   1
   2   1   3  751.86   29.61   1
   2   1   4  280.23   11.05   1
   2   1   5 1135.69   46.51   1
   2   1   6  172.40   10.50   1
   2   1   7  598.78   23.00   1
   2   1   8  142.80    6.45   1
   2   1   9  145.44    6.75   1
   2   1  10   39.06    2.88   1
   2   1  11  184.69    8.15   1
   2   1  12    3.84    2.20   1
   2   1  13   46.51    3.41   1
   2   1  14    7.08    1.92   1
   2   1  15  169.26    8.33   1
   2   1  16   35.05    3.79   1
   2   1  17   -0.90    2.68   1
   2   1  18    2.62    2.79   1
   2   1  19    1.04    2.79   1
   2   1  20   12.53    3.19   1
   2   1  21   -0.04    3.18   1
   2   1  22   -0.42    3.41   1
   2   2 -25    2.89    4.08   1
   2   2 -24   27.04    4.78   1
   2   2 -23    8.64    3.12   1
   2   2 -20  176.09    9.02   1
   2   2 -19   29.81    4.04   1
   2   2 -18   20.16    3.68   1
   2   2 -17  139.71    7.33   1
   2   2 -16    2.76    2.12   1
   2   2 -15  132.94    6.92   1
   2   2 -14    2.40    2.17   1
   2   2 -14   -1.46    1.84   1
   2   2 -13  145.44    6.51   1
   2   2 -13  147.14    6.79   1
   2   2 -12   14.59    2.37   1
   2   2 -12   13.18    2.03   1
   2   2 -11   78.85    4.26   1
   2   2 -11   77.09    4.21   1
   2   2 -10   33.29    2.65   1
   2   2 -10   35.40    2.74   1
   2   2  -9  145.20    6.75   1
   2   2  -9  157.25    6.77   1
   2   2  -8  441.42   17.23   1
   2   2  -8  436.81   17.56   1
   2   2  -7    7.62    2.48   1
   2   2  -7    7.73    4.56   1
   2   2  -6  996.66   37.88   1
   2   2  -5 1826.71   69.24   1
   2   2  -4  196.56    8.13   1
   2   2  -3  317.20   12.82   1
   2   2  -3  353.06   12.78   1
   2   2  -2    6.76    1.30   1
   2   2  -2    5.81    1.25   1
   2   2  -1   21.07    1.65   1
   2   2  -1   22.18    1.60   1
   2   2   0    0.13    1.17   1
   2   2   0    0.92    0.75   1
   2   2   1   76.21    3.67   1
   2   2   2   23.23    1.54   1
   2   2   3   28.41    1.81   1
   2   2   4  169.00    7.28   1
   2   2   5  485.76   20.28   1
   2   2   6  516.20   19.54   1
   2   2   7   41.34    3.99   1
   2   2   8   62.88    3.33   1
   2   2   9   94.09    4.66   1
   2   2  10   -1.74    1.32   1
   2   2  11  142.56    6.45   1
   2   2  12   46.92    3.42   1
   2   2  13    5.15    2.32   1
   2   2  14    3.31    1.93   1
   2   2  15   16.48    2.68   1
   2   2  16    4.54    2.47   1
   2   2  17   12.67    2.92   1
   2   2  18   11.22    2.95   1
   2   2  19    2.10    2.78   1
   2   2  22   -3.39    3.28   1
   2   3 -24   -0.18    3.96   1
   2   3 -23    0.94    3.41   1
   2   3 -22   -1.54    3.05   1
   2   3 -21    4.33    3.49   1
   2   3 -20   13.18    3.34   1
   2   3 -19    3.03    2.19   1
   2   3 -18    1.77    2.87   1
   2   3 -17   14.52    3.20   1
   2   3 -16   46.38    4.09   1
   2   3 -15    1.00    2.74   1
   2   3 -14   18.06    2.97   1
   2   3 -13  217.86    9.45   1
   2   3 -13  203.63    9.13   1
   2   3 -12   25.50    2.22   1
   2   3 -12   24.21    2.36   1
   2   3 -11   16.56    2.36   1
   2   3 -11   14.98    2.17   1
   2   3 -10  117.07    5.41   1
   2   3 -10  106.71    5.37   1
   2   3  -9    4.93    1.60   1
   2   3  -9    1.85    1.82   1
   2   3  -8   15.29    2.35   1
   2   3  -8   16.56    1.71   1
   2   3  -7  955.43   35.24   1
   2   3  -7  891.02   35.22   1
   2   3  -6  121.22    5.73   1
   2   3  -6  119.46    5.47   1
   2   3  -5   98.80    4.57   1
   2   3  -4  170.04    7.04   1
   2   3  -3   22.09    2.07   1
   2   3  -3   21.53    1.76   1
   2   3  -2  644.65   24.88   1
   2   3  -2  665.12   24.76   1
   2   3  -1   22.00    1.69   1
   2   3  -1   24.80    2.09   1
   2   3   0  196.28    8.13   1
   2   3   0  198.81    7.90   1
   2   3   1  160.28    6.84   1
   2   3   1  161.54    6.61   1
   2   3   2  260.50   10.65   1
   2   3   2  283.92   10.78   1
   2   3   3  560.74   21.79   1
   2   3   4  625.00   26.50   1
   2   3   5   73.10    3.42   1
   2   3   6   12.74    1.29   1
   2   3   7   23.04    1.73   1
   2   3   8   66.42    3.42   1
   2   3  10   69.89    3.68   1
   2   3  11   13.76    2.15   1
   2   3  13   33.99    2.91   1
   2   3  14   18.32    2.31   1
   2   3  15   30.69    2.99   1
   2   3  16   11.22    2.61   1
   2   3  17   16.56    2.77   1
   2   3  18   -1.82    1.94   1
   2   3  20   26.73    3.31   1
   2   3  21    7.84    3.02   1
   2   4 -23    7.24    4.03   1
   2   4 -22   15.13    3.89   1
   2   4 -21   27.04    3.74   1
   2   4 -20   -1.30    2.83   1
   2   4 -18    2.59    3.03   1
   2   4 -17  133.86    7.17   1
   2   4 -16   27.67    3.58   1
   2   4 -15   12.82    3.15   1
   2   4 -14   62.73    4.59   1
   2   4 -13   12.82    2.79   1
   2   4 -12   14.52    2.36   1
   2   4 -12   11.16    2.07   1
   2   4 -11    7.67    2.11   1
   2   4 -11    8.88    2.44   1
   2   4 -10   20.43    2.53   1
   2   4 -10   27.46    2.52   1
   2   4  -9  298.60   12.44   1
   2   4  -9  297.56   12.42   1
   2   4  -8  162.56    6.89   1
   2   4  -8  164.10    7.17   1
   2   4  -7  151.54    6.89   1
   2   4  -7  156.00    6.74   1
   2   4  -6  223.20    9.26   1
   2   4  -6  221.12    9.22   1
   2   4  -5   -3.20    1.79   1
   2   4  -5   -1.56    1.35   1
   2   4  -4  526.24   20.65   1
   2   4  -3  356.83   14.36   1
   2   4  -3  369.41   14.22   1
   2   4  -2    1.74    1.87   1
   2   4  -2    3.28    1.34   1
   2   4  -1   24.11    1.87   1
   2   4  -1   27.67    2.42   1
   2   4   0   53.29    2.63   1
   2   4   0   45.29    3.10   1
   2   4   1   68.72    3.32   1
   2   4   1   70.56    3.70   1
   2   4   2  181.17    7.81   1
   2   4   2  193.77    8.07   1
   2   4   3   10.43    1.94   1
   2   4   3    8.18    1.14   1
   2   4   4  140.42    5.93   1
   2   4   4  139.00    6.13   1
   2   4   5    0.94    1.75   1
   2   4   5    5.11    1.04   1
   2   4   7   31.25    2.01   1
   2   4   8   39.06    2.50   1
   2   4   9  148.35    7.06   1
   2   4  10    2.16    1.68   1
   2   4  11   96.63    4.91   1
   2   4  12    6.05    1.87   1
   2   4  13   33.76    2.67   1
   2   4  14   48.72    3.35   1
   2   4  15    3.42    2.15   1
   2   4  16    2.99    2.21   1
   2   4  17    5.66    2.38   1
   2   4  18    3.06    2.35   1
   2   4  19    5.11    2.12   1
   2   4  20    3.69    2.42   1
   2   5 -23    4.37    4.01   1
   2   5 -22    4.88    3.58   1
   2   5 -21    3.61    2.74   1
   2   5 -20   14.90    3.71   1
   2   5 -19   -1.66    3.20   1
   2   5 -17    3.88    3.03   1
   2   5 -16   19.71    3.37   1
   2   5 -15   16.24    3.39   1
   2   5 -14   16.24    3.14   1
   2   5 -13   87.42    5.24   1
   2   5 -12  102.41    5.46   1
   2   5 -11    1.10    2.46   1
   2   5 -11    4.49    2.33   1
   2   5 -10  100.40    5.41   1
   2   5 -10  107.33    5.39   1
   2   5  -9  253.45   11.14   1
   2   5  -9  273.90   11.25   1
   2   5  -8    1.35    1.69   1
   2   5  -8   -0.48    1.64   1
   2   5  -7   38.19    3.09   1
   2   5  -7   39.19    2.75   1
   2   5  -6  117.07    5.63   1
   2   5  -6  120.34    5.49   1
   2   5  -5    6.55    1.74   1
   2   5  -5   10.69    1.70   1
   2   5  -4    7.90    1.24   1
   2   5  -4    9.00    1.80   1
   2   5  -3  117.51    5.42   1
   2   5  -2 1064.72   41.11   1
   2   5  -2 1044.58   41.37   1
   2   5  -1   -2.16    2.44   1
   2   5  -1   -0.64    1.39   1
   2   5   0  171.35    7.85   1
   2   5   0  179.02    7.49   1
   2   5   1   52.85    3.78   1
   2   5   1   49.28    2.81   1
   2   5   2  639.08   24.27   1
   2   5   2  639.08   24.77   1
   2   5   3   11.29    1.21   1
   2   5   4    7.40    1.69   1
   2   5   4    5.86    1.02   1
   2   5   5    3.06    0.91   1
   2   5   6    1.37    0.96   1
   2   5   6    1.10    1.97   1
   2   5   7    7.29    1.24   1
   2   5   7    7.34    2.28   1
   2   5   8    7.78    1.28   1
   2   5   9   -0.32    1.16   1
   2   5  10    8.58    1.52   1
   2   5  11   29.48    2.39   1
   2   5  12  140.90    6.88   1
   2   5  13   10.89    2.05   1
   2   5  15   11.63    2.18   1
   2   5  16    8.24    2.12   1
   2   5  17   30.47    2.87   1
   2   5  18    0.85    2.10   1
   2   6 -21   18.32    3.85   1
   2   6 -20    4.49    3.65   1
   2   6 -19    7.51    3.62   1
   2   6 -18   -1.28    3.19   1
   2   6 -17   37.21    4.15   1
   2   6 -16   79.03    5.51   1
   2   6 -15   56.85    4.67   1
   2   6 -13   19.27    2.72   1
   2   6 -11  228.92   10.29   1
   2   6 -10   50.13    3.40   1
   2   6 -10   55.65    4.03   1
   2   6  -9  138.30    6.59   1
   2   6  -9  138.53    6.83   1
   2   6  -8   14.06    2.62   1
   2   6  -8   19.36    1.94   1
   2   6  -7  356.08   14.72   1
   2   6  -7  361.76   14.84   1
   2   6  -6   25.00    2.60   1
   2   6  -6   19.45    2.20   1
   2   6  -5   23.72    2.43   1
   2   6  -5   23.91    2.15   1
   2   6  -4    2.13    1.34   1
   2   6  -4    1.39    1.82   1
   2   6  -3   39.31    2.51   1
   2   6  -3   33.76    2.56   1
   2   6  -2  208.51    8.95   1
   2   6  -2  218.45    9.75   1
   2   6  -2  225.30    9.01   1
   2   6  -1  121.00    5.50   1
   2   6  -1  121.44    6.39   1
   2   6   0   20.70    3.00   1
   2   6   0   21.72    1.86   1
   2   6   1    2.66    1.17   1
   2   6   1    2.40    2.42   1
   2   6   2   80.46    4.84   1
   2   6   2   80.82    3.78   1
   2   6   3  257.92   11.24   1
   2   6   3  258.24   10.28   1
   2   6   4    3.53    2.74   1
   2   6   4    4.97    0.98   1
   2   6   5   43.82    2.25   1
   2   6   6   78.50    3.54   1
   2   6   7   19.80    1.51   1
   2   6   8   27.25    1.88   1
   2   6   9   32.95    2.07   1
   2   6  10   45.16    2.69   1
   2   6  11   45.83    2.71   1
   2   6  12   23.72    2.05   1
   2   6  13   28.09    2.23   1
   2   6  14    7.90    1.69   1
   2   7 -20    2.76    3.35   1
   2   7 -19    2.13    3.47   1
   2   7 -18   25.60    4.15   1
   2   7 -17    1.82    3.29   1
   2   7 -16   10.50    3.30   1
   2   7 -15   28.62    3.32   1
   2   7 -14    8.01    3.17   1
   2   7 -13  124.32    6.91   1
   2   7 -12  152.28    7.65   1
   2   7 -11   19.27    3.34   1
   2   7 -10   38.81    3.86   1
   2   7  -9   59.91    4.33   1
   2   7  -8   75.86    4.70   1
   2   7  -8   74.13    4.13   1
   2   7  -7    3.06    2.10   1
   2   7  -7    6.50    1.84   1
   2   7  -6   27.67    2.84   1
   2   7  -6   25.50    2.42   1
   2   7  -5   38.07    2.71   1
   2   7  -5   38.94    3.12   1
   2   7  -4  131.10    5.95   1
   2   7  -4  138.77    6.36   1
   2   7  -3    6.10    1.43   1
   2   7  -3    3.24    1.80   1
   2   7  -2   64.80    3.54   1
   2   7  -2   69.89    3.34   1
   2   7  -1    9.61    1.43   1
   2   7  -1   11.56    1.70   1
   2   7   0  192.65    7.77   1
   2   7   0  187.42    7.94   1
   2   7   1   36.24    2.29   1
   2   7   1   35.40    2.14   1
   2   7   2  105.06    4.72   1
   2   7   3  105.47    4.52   1
   2   7   4    6.20    0.95   1
   2   7   5  282.91   14.13   1
   2   7   6    3.72    0.93   1
   2   7   7   78.85    3.55   1
   2   7   8   27.67    1.68   1
   2   7   9  101.61    4.44   1
   2   7  10    1.54    0.87   1
   2   8 -18   -6.76    3.54   1
   2   8 -17   -2.62    3.53   1
   2   8 -16    6.92    3.52   1
   2   8 -15    1.10    3.38   1
   2   8 -14   19.62    3.10   1
   2   8 -13    5.06    3.11   1
   2   8 -12    4.12    2.76   1
   2   8 -11   13.76    3.12   1
   2   8 -10   28.94    3.34   1
   2   8  -9   -3.50    2.47   1
   2   8  -8   22.94    2.97   1
   2   8  -7   -0.61    1.68   1
   2   8  -7    1.69    2.24   1
   2   8  -6    7.84    2.30   1
   2   8  -6    6.45    1.52   1
   2   8  -5    1.56    2.22   1
   2   8  -4  523.49   20.59   1
   2   8  -4  534.53   20.81   1
   2   8  -3   77.62    4.41   1
   2   8  -3   81.18    4.14   1
   2   8  -2  157.00    6.77   1
   2   8  -2  150.55    6.87   1
   2   8  -1    6.71    1.55   1
   2   8  -1    6.10    1.33   1
   2   8   0   54.32    2.80   1
   2   8   0   53.88    2.94   1
   2   8   1   34.93    2.01   1
   2   8   1   38.32    2.23   1
   2   8   2   13.76    1.26   1
   2   8   2   12.46    1.13   1
   2   8   3   53.88    2.64   1
   2   8   3   55.95    2.54   1
   2   9 -16   12.53    3.47   1
   2   9 -14   14.36    3.49   1
   2   9 -12   17.98    3.48   1
   2   9 -11   -3.92    2.69   1
   2   9 -10    0.62    2.46   1
   2   9  -9    8.76    2.72   1
   2   9  -8    6.45    2.49   1
   2   9  -7   -0.35    1.90   1
   2   9  -6   21.72    2.61   1
   2   9  -5    1.90    1.99   1
   2   9  -4    2.22    1.82   1
   2   9  -3   -0.61    1.68   1
   2   9  -2   14.75    2.00   1
   2   9  -1    3.57    1.47   1
   2   9   0   16.89    1.81   1
   2  10 -13    9.61    3.35   1
   2  10 -12    2.89    2.69   1
   2  10 -11    4.67    2.81   1
   2  10 -10    1.66    2.61   1
   2  10  -9    7.08    2.66   1
   2  10  -8   -0.81    2.12   1
   2  10  -7   19.89    2.85   1
   2  10  -6    2.10    2.20   1
   2  10  -5   10.37    2.19   1
   3 -11  -6    3.46    3.46   1
   3 -11  -5    0.37    3.25   1
   3 -11  -4   11.90    3.45   1
   3 -11  -3    3.76    3.61   1
   3 -11  -2    3.46    3.65   1
   3 -11  -1   32.72    4.00   1
   3 -11   0    3.06    3.15   1
   3 -11   1   -1.85    3.54   1
   3 -11   2    6.25    4.10   1
   3 -11   3    0.92    3.96   1
   3 -11   4    4.58    3.77   1
   3 -10  -7   -4.16    2.33   1
   3 -10  -6    9.92    3.53   1
   3 -10  -5    0.30    2.37   1
   3 -10  -4    3.13    3.26   1
   3 -10  -3   -0.83    2.38   1
   3 -10  -2    1.37    3.37   1
   3 -10  -1   -2.34    3.37   1
   3 -10   0   14.29    3.02   1
   3 -10   1    6.86    3.41   1
   3 -10   2    3.28    3.73   1
   3 -10   4    2.22    3.78   1
   3 -10   5   12.74    4.00   1
   3 -10   6   -3.84    3.10   1
   3 -10   7    7.51    4.33   1
   3 -10   8   -2.34    4.41   1
   3 -10   9    1.80    3.91   1
   3  -9  -7   15.21    2.96   1
   3  -9  -6   14.59    3.13   1
   3  -9  -5   12.82    3.29   1
   3  -9  -4   -1.00    2.16   1
   3  -9  -3   34.22    4.09   1
   3  -9  -2   64.48    4.50   1
   3  -9   0    6.60    2.88   1
   3  -9   1   11.83    3.65   1
   3  -9   2   51.98    4.90   1
   3  -9   3    9.99    1.83   1
   3  -9   4    5.34    1.85   1
   3  -9   4    1.32    3.61   1
   3  -9   5    0.32    3.73   1
   3  -9   6    6.50    3.98   1
   3  -9   6    6.92    2.31   1
   3  -9   7   13.54    4.12   1
   3  -9   7    5.15    2.54   1
   3  -9   8    0.40    2.78   1
   3  -9   8    3.42    2.55   1
   3  -9   9   -1.10    3.97   1
   3  -9   9    3.28    2.68   1
   3  -9  10    5.06    2.92   1
   3  -9  11    3.42    3.11   1
   3  -9  12   22.75    3.82   1
   3  -8  -7   20.34    3.34   1
   3  -8  -5    8.76    3.08   1
   3  -8  -4    6.50    3.31   1
   3  -8  -3   14.29    2.95   1
   3  -8  -2   -0.04    2.87   1
   3  -8  -1    5.81    3.13   1
   3  -8  -1    1.49    1.00   1
   3  -8   0    5.57    2.31   1
   3  -8   0    1.39    1.23   1
   3  -8   1    0.05    1.27   1
   3  -8   1    1.30    3.19   1
   3  -8   2   -3.96    3.46   1
   3  -8   2    4.54    1.58   1
   3  -8   3   32.49    2.62   1
   3  -8   3   33.52    3.47   1
   3  -8   4    2.53    1.84   1
   3  -8   4    2.40    3.13   1
   3  -8   5   18.84    2.43   1
   3  -8   5   19.54    3.80   1
   3  -8   7    2.28    2.26   1
   3  -8   9    6.35    2.82   1
   3  -8  10    6.30    2.86   1
   3  -8  11   19.01    2.70   1
   3  -8  12   22.94    3.64   1
   3  -8  13   -5.62    3.32   1
   3  -8  14    3.24    3.02   1
   3  -7  -7   16.00    2.88   1
   3  -7  -6   46.10    3.80   1
   3  -7  -4   -0.85    2.70   1
   3  -7  -3   51.55    2.44   1
   3  -7  -3   51.84    4.18   1
   3  -7  -2    1.21    0.90   1
   3  -7  -2    1.25    3.02   1
   3  -7  -1  139.48    7.09   1
   3  -7  -1  134.56    5.57   1
   3  -7   0   31.58    4.05   1
   3  -7   0   33.99    2.22   1
   3  -7   1   81.18    5.23   1
   3  -7   1   79.92    3.93   1
   3  -7   2   20.98    2.38   1
   3  -7   2   23.43    4.07   1
   3  -7   3  221.41   10.42   1
   3  -7   3  219.63    9.48   1
   3  -7   4   17.56    2.51   1
   3  -7   5  200.22    8.49   1
   3  -7   7    2.31    2.10   1
   3  -7   8   17.47    2.84   1
   3  -7   9   47.47    3.86   1
   3  -7  10   18.84    3.04   1
   3  -7  11    3.88    2.68   1
   3  -7  12    2.43    2.46   1
   3  -7  13   -0.38    3.10   1
   3  -7  14    6.15    2.58   1
   3  -7  15    3.03    3.20   1
   3  -7  16   -0.48    2.91   1
   3  -6  -7    2.62    2.40   1
   3  -6  -6  166.67    7.49   1
   3  -6  -5    1.59    2.47   1
   3  -6  -4  134.79    5.80   1
   3  -6  -4  144.96    6.98   1
   3  -6  -3   20.61    3.00   1
   3  -6  -3   18.66    1.30   1
   3  -6  -2   35.64    2.03   1
   3  -6  -2   29.27    3.46   1
   3  -6  -1  278.22   12.01   1
   3  -6  -1  286.29   11.51   1
   3  -6   0   49.84    3.95   1
   3  -6   0   58.52    2.91   1
   3  -6   1    8.76    2.96   1
   3  -6   1   11.16    1.54   1
   3  -6   2    1.56    1.42   1
   3  -6   3   76.39    4.02   1
   3  -6   4   87.05    4.66   1
   3  -6   5   10.37    2.19   1
   3  -6   6   -0.56    2.10   1
   3  -6   7   49.56    3.52   1
   3  -6   8   -1.66    2.43   1
   3  -6   9   34.57    3.53   1
   3  -6  10   -0.28    2.37   1
   3  -6  11   -0.30    2.57   1
   3  -6  12    5.11    2.08   1
   3  -6  13   14.21    3.24   1
   3  -6  15    3.28    3.11   1
   3  -6  16    4.04    3.30   1
   3  -6  17    0.28    2.52   1
   3  -5 -19   27.56    2.41   1
   3  -5 -18   14.06    1.95   1
   3  -5 -17    5.66    1.57   1
   3  -5 -16   77.62    3.88   1
   3  -5 -16   76.04    3.84   1
   3  -5 -15   27.04    1.87   1
   3  -5 -15   21.72    1.96   1
   3  -5 -14   79.21    3.56   1
   3  -5 -14   75.52    3.65   1
   3  -5 -13   12.25    1.40   1
   3  -5 -13   12.96    1.15   1
   3  -5 -12  121.00    5.06   1
   3  -5 -12  118.59    5.01   1
   3  -5 -11    8.76    1.01   1
   3  -5 -11    5.52    0.75   1
   3  -5  -7   59.75    3.56   1
   3  -5  -6    0.81    2.07   1
   3  -5  -5   -1.61    2.41   1
   3  -5  -4  662.55   26.25   1
   3  -5  -4  667.71   26.36   1
   3  -5  -3  117.94    5.86   1
   3  -5  -3  117.72    5.86   1
   3  -5  -2   87.98    3.94   1
   3  -5  -2   88.74    4.90   1
   3  -5  -1  459.67   18.44   1
   3  -5  -1  449.86   18.24   1
   3  -5   0   57.00    3.02   1
   3  -5   1  136.66    6.08   1
   3  -5   2  119.90    5.26   1
   3  -5   3   19.27    2.11   1
   3  -5   4   10.43    1.87   1
   3  -5   5   -0.83    1.35   1
   3  -5   6   75.52    4.34   1
   3  -5   7  118.37    5.88   1
   3  -5   8   17.22    2.82   1
   3  -5   9   90.25    4.94   1
   3  -5  10  366.34   15.69   1
   3  -5  11   35.52    3.93   1
   3  -5  12    6.40    2.23   1
   3  -5  13    5.90    2.82   1
   3  -5  14   15.13    3.35   1
   3  -5  15    3.53    2.90   1
   3  -5  16    1.02    2.71   1
   3  -5  17    2.86    3.08   1
   3  -5  18    0.90    3.46   1
   3  -5  19   -1.02    2.61   1
   3  -4 -22   20.43    2.71   1
   3  -4 -21   36.48    3.26   1
   3  -4 -20    7.90    2.02   1
   3  -4 -19    1.99    1.83   1
   3  -4 -18   19.54    2.30   1
   3  -4 -18   11.90    1.86   1
   3  -4 -17   49.98    3.11   1
   3  -4 -17   51.98    3.32   1
   3  -4 -16    3.35    1.39   1
   3  -4 -15   -0.28    1.07   1
   3  -4 -15    0.15    1.53   1
   3  -4 -14    2.16    1.38   1
   3  -4 -13   11.36    1.28   1
   3  -4 -13   14.67    1.61   1
   3  -4 -12   33.64    2.20   1
   3  -4 -12   29.38    1.95   1
   3  -4 -11    3.31    0.91   1
   3  -4 -11    0.77    1.07   1
   3  -4 -10   11.63    1.23   1
   3  -4 -10   12.04    1.11   1
   3  -4  -9   21.25    1.38   1
   3  -4  -9   23.81    1.56   1
   3  -4  -8  127.46    5.19   1
   3  -4  -7   55.06    3.12   1
   3  -4  -7   53.14    2.48   1
   3  -4  -6  327.61   13.39   1
   3  -4  -6  341.88   13.68   1
   3  -4  -5   21.90    1.40   1
   3  -4  -5   25.20    2.21   1
   3  -4  -4  119.46    5.47   1
   3  -4  -4  115.35    4.73   1
   3  -4  -3    8.29    1.56   1
   3  -4  -3   10.43    0.97   1
   3  -4  -2   19.80    2.31   1
   3  -4  -2   22.94    1.53   1
   3  -4  -1   56.85    2.87   1
   3  -4   0  273.57   10.92   1
   3  -4   1  604.18   23.60   1
   3  -4   2  253.76   10.20   1
   3  -4   3  218.74    9.17   1
   3  -4   4   35.16    2.61   1
   3  -4   5    2.40    1.80   1
   3  -4   6  165.12    7.71   1
   3  -4   7  120.12    5.92   1
   3  -4   8    4.93    2.35   1
   3  -4   9  152.03    7.64   1
   3  -4  10   22.94    3.16   1
   3  -4  11   73.79    4.81   1
   3  -4  12    9.73    2.81   1
   3  -4  13    3.96    2.07   1
   3  -4  14    4.58    2.23   1
   3  -4  15   39.06    4.12   1
   3  -4  16    4.12    3.05   1
   3  -4  17   11.63    3.48   1
   3  -4  18    4.71    2.34   1
   3  -4  19    5.66    3.28   1
   3  -3 -24   -0.71    2.59   1
   3  -3 -23    1.80    2.47   1
   3  -3 -22   -3.96    2.47   1
   3  -3 -21    6.66    2.43   1
   3  -3 -20   18.23    2.73   1
   3  -3 -19    4.49    2.20   1
   3  -3 -18    7.67    1.83   1
   3  -3 -18   13.18    2.40   1
   3  -3 -17    7.08    1.81   1
   3  -3 -17   13.62    2.07   1
   3  -3 -16  169.52    7.03   1
   3  -3 -16  140.90    6.88   1
[truncated: 165,405 more chars]
