# Supplementary material for: Crystal structures of butyl 2-amino-5-hy­droxy-4-(4-nitro­phen­yl)benzo­furan-3-carboxyl­ate and 2-meth­oxy­ethyl 2-amino-5-hy­droxy-4-(4-nitro­phen­yl)benzo­furan-3-carboxyl­ate
Source: Acta Crystallogr E Crystallogr Commun. 2019 May 24;75(Pt 6):880–7. doi: 10.1107/S205698901900728X (PMC6658937; doi:10.1107/S205698901900728X)
Supplement: Supplementary file 2 [file e-75-00880-BF1sup2.hkl]

data_BF1                                                                        
_shelx_title ' Compound X'                                                      
_shelx_refln_list_code          4                                               
_shelx_F_calc_maximum      106.18                                               
_exptl_crystal_F_000       388.00                                               
_reflns_d_resolution_high  0.8409                                               
                                                                                
loop_                                                                           
 _space_group_symop_operation_xyz                                               
 'x, y, z'                                                                      
 '-x, -y, -z'                                                                   
                                                                                
_cell_length_a     9.4420                                                       
_cell_length_b     9.5580                                                       
_cell_length_c    11.4190                                                       
_cell_angle_alpha 110.577                                                       
_cell_angle_beta   95.669                                                       
_cell_angle_gamma 108.863                                                       
                                                                                
_shelx_F_squared_multiplier     1.000                                           
                                                                                
loop_                                                                           
 _refln_index_h                                                                 
 _refln_index_k                                                                 
 _refln_index_l                                                                 
 _refln_F_squared_calc                                                          
 _refln_F_squared_meas                                                          
 _refln_F_squared_sigma                                                         
 _refln_observed_status                                                         
   2   0   0        208.44        182.10        27.20 o                         
   3   0   0       1790.80       1030.14        87.37 o                         
   4   0   0         64.78         50.75         7.08 o                         
   5   0   0        313.57        376.78        30.66 o                         
   6   0   0         16.15         26.92         9.92 o                         
   7   0   0          0.44         17.33         6.29 o                         
   8   0   0          0.66          4.52         7.17 o                         
   9   0   0          2.51         -4.56         7.51 o                         
  10   0   0          9.16          5.92         9.19 o                         
 -10   1   0         19.05         26.01         7.33 o                         
  -9   1   0          3.91         14.64        13.06 o                         
  -8   1   0         62.29         62.70         8.61 o                         
  -7   1   0        169.96        117.29        13.25 o                         
  -6   1   0        122.39        123.28        10.19 o                         
  -5   1   0        116.81        118.21        10.84 o                         
  -4   1   0       3051.20       2978.52       174.12 o                         
  -3   1   0       3498.08       3336.92       187.93 o                         
  -2   1   0         17.12         20.95         6.68 o                         
   1   1   0       1522.56       1397.00        61.30 o                         
   2   1   0        246.46        213.63        14.37 o                         
   3   1   0         99.87         80.19         7.68 o                         
   4   1   0        138.21        111.79        12.12 o                         
   5   1   0        674.04        676.72        56.32 o                         
   6   1   0          4.08         -7.89         7.89 o                         
   7   1   0         16.59         14.52        11.83 o                         
   8   1   0         16.46          9.18         6.38 o                         
   9   1   0          0.01         18.02         8.65 o                         
 -10   2   0         11.74         10.02         6.25 o                         
  -9   2   0         37.76         32.30         5.58 o                         
  -8   2   0        257.53        297.96        20.24 o                         
  -7   2   0        119.23        130.53        14.69 o                         
  -6   2   0          5.53          1.22         8.87 o                         
  -5   2   0          0.88         -1.62         7.52 o                         
  -3   2   0        167.56        177.42        10.96 o                         
  -2   2   0       1041.52       1150.60        94.35 o                         
  -1   2   0        498.89        538.76        27.27 o                         
   0   2   0        687.98        809.39        48.44 o                         
   1   2   0        741.57        741.31        29.52 o                         
   2   2   0         50.47         46.70         3.57 o                         
   3   2   0        208.71        223.80        13.74 o                         
   4   2   0         18.55         21.69         3.90 o                         
   5   2   0        135.91        135.29        13.44 o                         
   6   2   0          0.03         -1.50         5.66 o                         
   7   2   0          5.05         10.41         8.91 o                         
   8   2   0          8.14         11.56         6.49 o                         
   9   2   0          4.52          5.02         6.36 o                         
 -11   3   0          9.68         70.62        18.90 o                         
 -10   3   0          0.48          2.75         5.40 o                         
  -9   3   0         11.89          8.25         5.32 o                         
  -8   3   0          8.46         12.54        11.83 o                         
  -7   3   0          1.15         -8.01         8.01 o                         
  -6   3   0         15.13         19.00         7.35 o                         
  -5   3   0         16.42         11.72        13.09 o                         
  -4   3   0        791.56        837.91        50.08 o                         
  -3   3   0        412.08        424.59        26.65 o                         
  -2   3   0          0.03          2.91         3.41 o                         
  -1   3   0          1.00          2.66         2.46 o                         
   0   3   0         38.11         33.64         4.67 o                         
   1   3   0          8.97          1.37         2.73 o                         
   2   3   0         37.61         32.63         3.32 o                         
   3   3   0         18.31          4.62         7.52 o                         
   4   3   0         17.19         16.78         4.63 o                         
   5   3   0          5.45          6.72         4.18 o                         
   6   3   0          2.46         -2.37         5.71 o                         
   7   3   0          0.36         -1.01         5.38 o                         
   8   3   0          1.71         -5.50         5.50 o                         
 -11   4   0          0.64         -3.28         7.84 o                         
 -10   4   0          0.57         -2.81         8.08 o                         
  -9   4   0          1.62         -3.24         6.79 o                         
  -8   4   0         78.84         77.95         9.03 o                         
  -7   4   0         10.31         11.57         5.52 o                         
  -6   4   0         74.43         96.33         7.23 o                         
  -5   4   0        123.29        125.77         7.31 o                         
  -4   4   0        133.61        137.15        10.78 o                         
  -3   4   0        464.71        494.41        25.72 o                         
  -2   4   0         36.38         37.00         3.82 o                         
  -1   4   0        715.76        635.38        54.21 o                         
   0   4   0         67.07         40.32         5.83 o                         
   1   4   0          3.28          1.54         3.29 o                         
   2   4   0          3.31         10.15         3.44 o                         
   3   4   0          8.58          6.83         3.71 o                         
   4   4   0         18.64         18.92         2.10 o                         
   5   4   0          0.12         -0.82         4.12 o                         
   6   4   0          0.01          8.24         5.44 o                         
   7   4   0          1.58          0.70         4.86 o                         
 -11   5   0          8.75         -5.52        16.19 o                         
 -10   5   0         10.52         10.07         6.78 o                         
  -9   5   0          7.44          4.78         5.41 o                         
  -8   5   0         50.11         51.79         7.60 o                         
  -7   5   0          4.44          6.93         5.36 o                         
  -6   5   0         10.14          9.53         5.47 o                         
  -5   5   0          9.13          8.77         5.25 o                         
  -4   5   0        129.84        139.12         7.46 o                         
  -3   5   0         22.03         21.18         3.37 o                         
  -2   5   0         15.23         12.75         2.99 o                         
  -1   5   0         15.25         19.40         4.59 o                         
   0   5   0        123.83        133.26         7.81 o                         
   1   5   0          4.14          2.09         4.60 o                         
   2   5   0          1.31          6.76         5.08 o                         
   3   5   0          1.30         -6.48         8.04 o                         
   4   5   0          9.56         18.49         9.16 o                         
   5   5   0          0.16          9.05         8.84 o                         
   6   5   0          2.38          9.84         8.29 o                         
   7   5   0          5.16         -1.85         8.16 o                         
 -10   6   0          1.27          4.61         6.23 o                         
  -9   6   0          5.56          9.50         6.85 o                         
  -8   6   0         78.24         77.22         6.77 o                         
  -7   6   0         72.90         71.57         6.96 o                         
  -6   6   0          7.65          2.69         9.66 o                         
  -5   6   0          7.95          3.84         4.27 o                         
  -4   6   0         18.27         21.68         4.71 o                         
  -3   6   0        213.70        204.54        10.51 o                         
  -2   6   0         35.82         39.06         5.56 o                         
  -1   6   0        134.03        134.00        10.32 o                         
   0   6   0         41.25         39.90         5.10 o                         
   1   6   0          0.01         -4.80         5.57 o                         
   2   6   0         18.82         16.68         6.68 o                         
   3   6   0         12.12          1.83         7.54 o                         
   5   6   0          1.48         -7.36         7.87 o                         
   6   6   0         11.30         40.60         9.30 o                         
 -10   7   0         15.39         -2.05         6.13 o                         
  -9   7   0          6.50         10.79         6.06 o                         
  -7   7   0         56.51         44.93         5.90 o                         
  -6   7   0         20.38         29.75        10.23 o                         
  -5   7   0         62.88         57.12         5.44 o                         
  -4   7   0          0.18          2.95         4.23 o                         
  -3   7   0         79.30         81.52         5.35 o                         
  -2   7   0         20.52         17.33         5.66 o                         
  -1   7   0         70.04         67.76         5.84 o                         
   0   7   0        100.69         96.62        16.69 o                         
   1   7   0          9.03          5.98         6.13 o                         
   2   7   0          3.50         -7.36         7.60 o                         
   3   7   0         33.10         33.41         7.98 o                         
 -10   8   0          7.20         -0.87         7.43 o                         
  -9   8   0          1.68          8.99         7.34 o                         
  -8   8   0         23.61          8.58         8.32 o                         
  -7   8   0          6.80          5.59         6.66 o                         
  -6   8   0          2.91          1.60         5.91 o                         
  -5   8   0          8.25          2.61         4.16 o                         
  -4   8   0          1.13         -2.87         3.46 o                         
  -2   8   0         52.64         51.93         6.79 o                         
  -1   8   0         11.81         15.49         5.28 o                         
   0   8   0          5.56          4.07         7.04 o                         
   1   8   0          3.09          2.31         6.11 o                         
   2   8   0         16.99          8.76         7.30 o                         
   3   8   0          0.66         -2.33         6.39 o                         
  -9   9   0          1.82          2.54         5.56 o                         
  -8   9   0          6.56          1.62         9.46 o                         
  -7   9   0          2.92          2.06         7.53 o                         
  -6   9   0          0.76         -6.41         6.41 o                         
  -5   9   0         58.15         47.58         6.45 o                         
  -4   9   0         60.64         58.24         6.49 o                         
  -3   9   0          5.47          1.93         3.13 o                         
  -2   9   0          0.04          7.41         4.00 o                         
  -1   9   0          0.94         -2.70         4.68 o                         
   0   9   0          3.08         -3.66         5.32 o                         
   1   9   0          0.01         -5.89         5.89 o                         
  -7  10   0          0.57          2.69         4.26 o                         
  -6  10   0          3.51         -0.20         3.97 o                         
  -5  10   0         12.67         12.05         7.74 o                         
  -4  10   0         29.56         36.30         6.04 o                         
  -3  10   0          0.13          1.51         2.27 o                         
  -2  10   0          2.94          1.80         2.80 o                         
   1 -10   1          5.16          6.94         6.28 o                         
   2 -10   1          1.81          0.11         5.73 o                         
   3 -10   1          5.11         -3.60         4.82 o                         
   4 -10   1          3.27          1.72         6.78 o                         
   5 -10   1          3.98          5.84         5.58 o                         
   6 -10   1          2.23          2.78         4.32 o                         
   7 -10   1          2.87          7.83         6.00 o                         
  -2  -9   1          0.09          4.49         4.82 o                         
  -1  -9   1          0.05          0.37         4.97 o                         
   0  -9   1          0.08         -2.65         6.03 o                         
   1  -9   1          1.55          4.45         3.76 o                         
   2  -9   1          6.17         10.12         4.59 o                         
   3  -9   1         32.35         41.63         5.51 o                         
   4  -9   1          0.89         22.51         8.51 o                         
   5  -9   1          6.68          7.54         3.73 o                         
   6  -9   1         23.62         18.84         6.67 o                         
   7  -9   1         17.37         21.38         6.79 o                         
   8  -9   1         17.03          9.31         6.92 o                         
   9  -9   1          4.63         13.17         8.88 o                         
  -4  -8   1          0.02          1.61         6.02 o                         
  -3  -8   1          0.02         15.80         6.82 o                         
  -2  -8   1         16.34         15.96         7.01 o                         
  -1  -8   1          1.53         -1.01         5.92 o                         
   0  -8   1          3.73          1.73         3.30 o                         
   1  -8   1          0.98         -1.72         3.37 o                         
   2  -8   1          0.56          7.89         4.25 o                         
   3  -8   1         17.52         34.44         7.30 o                         
   4  -8   1          0.20          1.72         4.58 o                         
   5  -8   1         15.17          9.35         4.60 o                         
   6  -8   1          0.00          0.76         5.35 o                         
   7  -8   1         45.51         49.60         9.31 o                         
   8  -8   1        130.89        131.40        10.91 o                         
   9  -8   1          0.19          3.60         6.82 o                         
  10  -8   1          1.88          9.08         9.33 o                         
  -5  -7   1          0.34         -7.10         7.10 o                         
  -4  -7   1          0.01          4.09         7.62 o                         
  -3  -7   1          4.92         -1.85         6.77 o                         
  -2  -7   1          0.05         -1.72         6.31 o                         
  -1  -7   1          1.83         -0.60         6.33 o                         
   0  -7   1         63.05         55.90         6.34 o                         
   1  -7   1          0.06         -1.20         2.52 o                         
   2  -7   1         49.32         46.60         3.67 o                         
   3  -7   1         25.85         18.70         3.68 o                         
   4  -7   1         27.92         25.26         7.79 o                         
   5  -7   1          1.32          9.02         4.44 o                         
   6  -7   1          0.06          2.42         6.28 o                         
   7  -7   1          1.35         -0.17         4.56 o                         
   8  -7   1         40.20         37.28         9.63 o                         
   9  -7   1          0.01         -3.26         5.01 o                         
  10  -7   1          0.18         -1.78         6.08 o                         
  -6  -6   1          0.86          6.28         7.81 o                         
  -5  -6   1          2.30         -7.87         7.87 o                         
  -4  -6   1          6.37          4.33         8.45 o                         
  -3  -6   1          2.37         -5.74         8.08 o                         
  -2  -6   1          0.01         -2.95         7.69 o                         
  -1  -6   1          5.40          8.76         3.97 o                         
   0  -6   1         11.07         10.99         2.61 o                         
   1  -6   1         41.10         43.93         4.45 o                         
   2  -6   1         58.74         48.84         4.29 o                         
   3  -6   1          0.16          2.26         3.93 o                         
   4  -6   1        199.88        184.09        10.72 o                         
   5  -6   1          0.77          1.52         6.30 o                         
   6  -6   1          3.26          2.17         3.95 o                         
   7  -6   1         10.44          9.22         4.92 o                         
   8  -6   1         72.38         73.88         6.45 o                         
   9  -6   1         10.06          4.72         5.05 o                         
  10  -6   1          3.59          5.26         5.58 o                         
  -7  -5   1          0.48          2.23         4.50 o                         
  -6  -5   1          1.15          0.60         6.46 o                         
  -5  -5   1          0.67          3.71         3.53 o                         
  -4  -5   1         37.36         20.41         8.82 o                         
  -3  -5   1         11.39         13.04         7.91 o                         
  -2  -5   1         18.04          8.70         6.93 o                         
  -1  -5   1         41.39         30.22         3.90 o                         
   0  -5   1        119.11        107.11         5.29 o                         
   1  -5   1         87.81         93.14        11.62 o                         
   2  -5   1         17.22         17.45         2.70 o                         
   3  -5   1        217.77        217.57        12.35 o                         
   4  -5   1        525.77        625.20        49.82 o                         
   5  -5   1         21.25         30.83         5.02 o                         
   6  -5   1         27.87         22.79         9.42 o                         
   7  -5   1        106.41        107.08         8.72 o                         
   8  -5   1          7.39          9.90        11.17 o                         
   9  -5   1         31.65         31.80         9.86 o                         
  10  -5   1         14.70         11.23         7.98 o                         
  11  -5   1         15.22         36.68         8.75 o                         
  -8  -4   1          1.40         14.48        14.83 o                         
  -7  -4   1          1.58          2.03         4.66 o                         
  -6  -4   1          0.64         -0.72         5.91 o                         
  -5  -4   1         18.15          4.75         9.42 o                         
  -4  -4   1         35.55         19.22         7.29 o                         
  -3  -4   1         12.81         23.23         6.30 o                         
  -2  -4   1         20.44         17.15         2.23 o                         
  -1  -4   1        174.29        139.41         8.80 o                         
   0  -4   1         74.51         72.38         3.96 o                         
   1  -4   1         10.92         10.59         3.73 o                         
   3  -4   1       2414.06       2238.43       159.91 o                         
   4  -4   1         26.32         39.11         8.67 o                         
   5  -4   1         53.26         48.90         5.59 o                         
   6  -4   1         63.70         61.71         6.89 o                         
   7  -4   1          0.42          2.27         8.38 o                         
   8  -4   1          0.39         -3.74         7.60 o                         
   9  -4   1         25.00         33.55        10.68 o                         
  10  -4   1          0.30          2.29         5.24 o                         
  11  -4   1          5.21          5.87         7.79 o                         
  -8  -3   1          3.34          5.63         5.72 o                         
  -7  -3   1          0.53          3.04         7.90 o                         
  -6  -3   1          1.78         -8.64         9.74 o                         
  -5  -3   1         42.13         57.13         8.31 o                         
  -4  -3   1         18.78          9.22         6.70 o                         
  -3  -3   1         36.92         43.71         6.68 o                         
  -2  -3   1         33.67         29.17         4.04 o                         
  -1  -3   1         42.58         21.87         6.64 o                         
   0  -3   1       5763.11       6033.51       452.58 o                         
   1  -3   1          0.02          0.77         6.01 o                         
   2  -3   1        152.16        151.86         9.16 o                         
   3  -3   1        117.06        115.93         8.15 o                         
   4  -3   1        116.45        130.50        10.81 o                         
   5  -3   1        150.93        137.30         8.37 o                         
   6  -3   1          2.76         -1.54         5.80 o                         
   7  -3   1         15.62         21.48         7.08 o                         
   8  -3   1         18.44         25.80        11.63 o                         
   9  -3   1          3.73          0.42         8.60 o                         
  10  -3   1         15.01         -1.92        17.25 o                         
  -9  -2   1          4.92          7.77         6.35 o                         
  -8  -2   1         38.58         39.61         6.58 o                         
  -7  -2   1          0.20         -4.38         8.24 o                         
  -6  -2   1          5.52         -0.85        10.37 o                         
  -5  -2   1         27.64         41.95         9.54 o                         
  -4  -2   1         89.45         99.44         8.87 o                         
  -3  -2   1         43.04         45.82         8.18 o                         
  -2  -2   1        152.17        152.66         9.73 o                         
  -1  -2   1       3063.84       2833.79       201.13 o                         
   0  -2   1       6485.24       6328.87       401.57 o                         
   1  -2   1       1124.27       1093.11        57.08 o                         
   2  -2   1         73.27        109.61         6.12 o                         
   3  -2   1         54.03         64.20         6.48 o                         
   4  -2   1        312.42        310.08        14.90 o                         
   5  -2   1         85.79         88.24         7.76 o                         
   6  -2   1        155.34        155.63         9.94 o                         
   7  -2   1          8.30          7.85        14.15 o                         
   8  -2   1        287.30        295.86        16.66 o                         
   9  -2   1          9.02         10.33         7.40 o                         
  10  -2   1         10.34          6.65         7.11 o                         
 -10  -1   1          0.21          4.86         9.61 o                         
  -9  -1   1          5.04          2.14         8.61 o                         
  -8  -1   1        154.36        181.34        14.93 o                         
  -7  -1   1          3.13          8.46        10.04 o                         
  -6  -1   1          8.39          9.88         7.78 o                         
  -5  -1   1        377.25        242.56        21.51 o                         
  -4  -1   1         29.02         34.56         8.46 o                         
  -3  -1   1         88.13         78.63        10.15 o                         
  -2  -1   1      11273.71       7014.22      1027.64 o                         
  -1  -1   1       2113.92       2265.88       179.35 o                         
   1  -1   1        883.66        732.71        28.56 o                         
   2  -1   1       9558.76       9000.62       460.37 o                         
   3  -1   1        178.98        195.56         9.99 o                         
   4  -1   1          0.55         -1.46         5.09 o                         
   5  -1   1       1040.48       1089.56        56.99 o                         
   6  -1   1         28.38         37.52         8.47 o                         
   7  -1   1          0.11          9.68         6.56 o                         
   8  -1   1        230.63        237.15        14.13 o                         
   9  -1   1          5.11          7.57        12.38 o                         
  10  -1   1          0.75          0.44         6.49 o                         
 -10   0   1          8.92          1.79         7.58 o                         
  -9   0   1          3.47          4.94         3.21 o                         
  -8   0   1        223.48        173.57        24.03 o                         
  -7   0   1          5.19         -3.06         8.46 o                         
  -6   0   1        346.18        421.64        52.86 o                         
  -5   0   1        225.14        226.41        12.64 o                         
  -4   0   1        216.73        197.70         9.77 o                         
  -3   0   1        189.56        187.76        11.65 o                         
  -2   0   1       3579.68       2351.74       226.94 o                         
   1   0   1         47.59         48.08         4.79 o                         
   2   0   1       2966.54       2729.97       133.93 o                         
   3   0   1        270.31        267.94        12.89 o                         
   4   0   1          7.17          3.43         4.81 o                         
   5   0   1         34.01         50.75         6.40 o                         
   6   0   1         31.07         44.59        13.83 o                         
   7   0   1          0.21          2.49         6.50 o                         
   8   0   1         55.72         54.98         7.66 o                         
   9   0   1         12.48         -4.48         8.06 o                         
  10   0   1          2.12          7.25        11.36 o                         
 -10   1   1         18.19         14.72         4.39 o                         
  -9   1   1         83.58         95.64         7.37 o                         
  -8   1   1          0.17          0.78         4.45 o                         
  -7   1   1         29.15         23.74         6.34 o                         
  -6   1   1        163.64        157.62         8.88 o                         
  -5   1   1        592.69        625.22        29.03 o                         
  -4   1   1          1.50         -3.51         3.51 o                         
  -3   1   1       1779.01       1852.43        81.80 o                         
  -2   1   1        698.18        658.10        27.91 o                         
  -1   1   1        587.88        547.06        27.41 o                         
   0   1   1        373.27        481.97        24.69 o                         
   1   1   1        555.94        379.87        36.14 o                         
   2   1   1         18.68         18.86         3.33 o                         
   3   1   1        101.83         94.99         6.02 o                         
   4   1   1        146.84        121.97        10.87 o                         
   5   1   1         31.56         44.34         5.98 o                         
   6   1   1         14.85         20.65         5.99 o                         
   7   1   1          2.00         33.98        14.84 o                         
   8   1   1          4.26         13.79         7.68 o                         
   9   1   1          4.87         -0.40         7.38 o                         
 -11   2   1          5.25          0.46        11.22 o                         
 -10   2   1         11.85         15.34        12.02 o                         
  -9   2   1         10.58          0.09         4.74 o                         
  -8   2   1          0.18         -2.45         6.00 o                         
  -7   2   1         61.91         59.37         6.50 o                         
  -6   2   1          2.79         -2.47         4.68 o                         
  -5   2   1          6.04          4.13         6.83 o                         
  -4   2   1        111.52        119.55         6.99 o                         
  -3   2   1        441.64        388.02        24.80 o                         
  -2   2   1         86.09         85.56        13.97 o                         
  -1   2   1       2486.68       2447.51       114.17 o                         
   0   2   1        101.52         86.52         4.67 o                         
   2   2   1         22.12         11.18         2.64 o                         
   3   2   1          9.58         11.11         4.21 o                         
   4   2   1        475.27        535.05        41.18 o                         
   5   2   1          0.02         -4.99         4.99 o                         
   6   2   1         17.02         36.32        13.55 o                         
   7   2   1          5.15          0.50         4.95 o                         
   8   2   1          3.30         -1.54         6.11 o                         
   9   2   1          0.22        -10.18        10.18 o                         
 -11   3   1          9.40         -2.16         5.78 o                         
 -10   3   1          1.33         13.61        10.06 o                         
  -9   3   1          8.13         -5.72         5.72 o                         
  -8   3   1         10.86         16.95         7.97 o                         
  -7   3   1          0.67         -1.02         5.47 o                         
  -6   3   1         12.67         16.06         5.53 o                         
  -5   3   1          0.98         -4.19         4.19 o                         
  -4   3   1        306.17        307.40        23.48 o                         
  -3   3   1         98.79        106.10         7.11 o                         
  -2   3   1         18.09         19.70         4.82 o                         
  -1   3   1          0.65          2.28         2.92 o                         
   0   3   1       1167.66       1136.34        54.39 o                         
   1   3   1         16.42         15.08         3.02 o                         
   2   3   1         20.39         22.33         3.20 o                         
   3   3   1          1.13         14.35         8.22 o                         
   4   3   1        113.31        116.46         7.56 o                         
   5   3   1          4.19          4.43         2.89 o                         
   6   3   1         21.71         21.22         6.25 o                         
   7   3   1          0.09         -5.71         6.37 o                         
   8   3   1          0.12         -2.31         7.58 o                         
 -11   4   1          0.50         -5.80         5.80 o                         
 -10   4   1          0.24          6.80         5.22 o                         
  -9   4   1          0.13         15.93        13.22 o                         
  -8   4   1         19.02         30.49         7.20 o                         
  -7   4   1        127.73        151.63         9.26 o                         
  -6   4   1         11.67          8.18         4.90 o                         
  -5   4   1         71.42         63.57         6.65 o                         
  -4   4   1        198.67        182.99        10.76 o                         
  -3   4   1        109.37        122.23         7.53 o                         
  -2   4   1        152.51        157.46         8.65 o                         
  -1   4   1         96.31        106.22         5.19 o                         
   0   4   1        315.53        306.12        15.51 o                         
   1   4   1         13.82         16.40         3.41 o                         
   2   4   1         33.50         36.32         4.10 o                         
   3   4   1         12.89         15.50         3.74 o                         
   4   4   1          4.17          2.76         4.77 o                         
   5   4   1          9.98         -1.42         3.85 o                         
   6   4   1          3.84         -0.42         4.67 o                         
   7   4   1          0.03         -5.99         5.99 o                         
 -11   5   1          2.48         -5.00         5.78 o                         
 -10   5   1          8.17         20.02         5.93 o                         
  -9   5   1          0.46         -1.68         7.18 o                         
  -8   5   1         40.50         34.66         7.59 o                         
  -7   5   1          8.00         -1.97        12.27 o                         
  -6   5   1          2.40          1.48         4.73 o                         
  -5   5   1          1.87         -3.37         5.25 o                         
  -4   5   1          0.57         -3.45         4.73 o                         
  -3   5   1         21.36         28.66         4.16 o                         
  -2   5   1        194.89        212.14         9.37 o                         
  -1   5   1         11.53         17.24         2.98 o                         
   0   5   1        297.61        319.56        16.41 o                         
   1   5   1        103.49        123.98        16.56 o                         
   2   5   1          0.01         -1.74         3.96 o                         
   3   5   1          7.70          7.29         4.26 o                         
   4   5   1          6.95          2.98         4.71 o                         
   5   5   1          2.51          1.20         4.49 o                         
   6   5   1          3.53          1.25         9.06 o                         
 -10   6   1          5.32         20.41         9.46 o                         
  -9   6   1          9.29         16.10         7.45 o                         
  -8   6   1        160.64        146.42        11.51 o                         
  -7   6   1        149.79        142.15         8.90 o                         
  -6   6   1          0.04          4.16         4.82 o                         
  -5   6   1          7.18          8.21         4.17 o                         
  -4   6   1          1.59          4.42         4.46 o                         
  -3   6   1         30.35         25.31         4.41 o                         
  -2   6   1         87.72         92.83         6.38 o                         
  -1   6   1         16.54         21.22         6.01 o                         
   0   6   1         36.60         40.13         3.96 o                         
   1   6   1          7.00         -2.14         4.58 o                         
   2   6   1         91.97        114.98        17.76 o                         
   3   6   1          1.20         -1.62         4.59 o                         
   4   6   1          0.38         -8.15         8.15 o                         
   5   6   1         49.95         78.10        11.51 o                         
 -10   7   1         15.75          7.34         7.32 o                         
  -9   7   1          0.01          0.11         5.74 o                         
  -8   7   1         16.32          6.23        12.75 o                         
  -7   7   1         34.08         40.86         7.13 o                         
  -6   7   1         16.11         13.95         6.23 o                         
  -5   7   1         53.04         45.54         5.32 o                         
  -4   7   1          5.74          8.04         3.68 o                         
  -3   7   1          1.87          1.21         3.86 o                         
  -2   7   1         75.26         55.16         6.89 o                         
   0   7   1         42.45         43.28         8.31 o                         
   1   7   1         55.14         55.02         8.48 o                         
   2   7   1          3.72          9.59         7.27 o                         
   3   7   1         33.63         43.02         8.93 o                         
   4   7   1         18.89         25.21         8.32 o                         
  -9   8   1          2.02          4.89         6.09 o                         
  -8   8   1          1.73         -5.69         5.69 o                         
  -7   8   1         19.48         29.81         6.47 o                         
  -6   8   1         73.68         82.76         7.61 o                         
  -5   8   1        108.80         98.00         6.89 o                         
  -4   8   1        109.68         97.50         6.55 o                         
  -3   8   1        107.27        104.53         7.97 o                         
  -2   8   1         20.23         21.40         6.02 o                         
  -1   8   1          7.43         10.90        12.53 o                         
   0   8   1          9.21          6.48         6.53 o                         
   1   8   1          7.75          7.69         6.18 o                         
   2   8   1          0.79         -6.97         6.97 o                         
  -8   9   1          1.78         -5.33         5.33 o                         
  -7   9   1          0.48          5.50         4.87 o                         
  -6   9   1          0.49          3.08         6.93 o                         
  -5   9   1         41.18         33.67         6.78 o                         
  -4   9   1          1.22         -2.44         5.53 o                         
  -3   9   1          0.00         10.83         4.38 o                         
  -2   9   1          0.12         -0.18         1.35 o                         
  -1   9   1          1.23          0.17         5.92 o                         
   0   9   1          0.07          3.47         5.85 o                         
   1   9   1          0.27         -0.33         5.59 o                         
  -6  10   1          0.02         -0.17         5.72 o                         
  -5  10   1         35.01         44.06         8.51 o                         
  -4  10   1          1.16          7.76         5.48 o                         
  -3  10   1          3.18          0.40         2.97 o                         
   3 -11   2          0.24         -1.10        10.28 o                         
   4 -11   2          3.45          2.39         6.69 o                         
   5 -11   2          2.97          4.58         5.86 o                         
   1 -10   2          6.58          0.10         4.04 o                         
   2 -10   2          0.05         -4.56         5.04 o                         
   3 -10   2          4.18          6.08         7.88 o                         
   4 -10   2          2.77         -1.96         5.34 o                         
   5 -10   2         10.80         15.88         7.71 o                         
   6 -10   2          2.31          3.43         3.19 o                         
   7 -10   2          0.02          2.09         4.25 o                         
   8 -10   2         18.07          7.63         5.32 o                         
  -2  -9   2          1.31          1.61         5.15 o                         
  -1  -9   2          3.05          5.06         3.32 o                         
   0  -9   2          9.57         16.03         5.37 o                         
   1  -9   2          7.91         11.20         4.47 o                         
   2  -9   2          1.15          2.07         7.78 o                         
   3  -9   2         44.21         54.68         9.96 o                         
   4  -9   2         16.23          4.30         7.97 o                         
   5  -9   2          6.72          0.84         4.74 o                         
   6  -9   2         18.16         26.23         8.39 o                         
   7  -9   2          5.13         -1.93         6.48 o                         
   8  -9   2          0.42         -4.70         4.70 o                         
   9  -9   2          2.00         -2.24         6.09 o                         
  -3  -8   2          0.71          6.32         5.70 o                         
  -2  -8   2          1.06         -4.71         5.91 o                         
  -1  -8   2          0.71         -0.63         7.41 o                         
   0  -8   2         50.53         62.57         5.28 o                         
   1  -8   2         28.52         43.25         8.84 o                         
   2  -8   2          1.86         -0.68         4.31 o                         
   3  -8   2          3.29          5.47         6.41 o                         
   4  -8   2          2.12          8.32         5.22 o                         
   5  -8   2          2.03         -2.10         4.03 o                         
   6  -8   2          1.15         -4.55         4.55 o                         
   7  -8   2          2.29          2.97         5.25 o                         
   8  -8   2         11.43          0.13        18.98 o                         
   9  -8   2          7.24          2.66         6.54 o                         
  10  -8   2          0.02          1.58         6.37 o                         
  -5  -7   2          0.06         -7.65         7.65 o                         
  -3  -7   2          1.11          1.33         6.03 o                         
  -2  -7   2          3.45         14.65         5.89 o                         
  -1  -7   2         28.49         40.24         3.79 o                         
   0  -7   2          6.35         18.23         3.53 o                         
   1  -7   2         14.95         14.57         6.85 o                         
   2  -7   2          4.28         10.30         4.52 o                         
   3  -7   2         13.24         25.91         7.83 o                         
   4  -7   2         17.01          6.99         3.15 o                         
   5  -7   2          7.41          4.26         6.07 o                         
   6  -7   2          6.63          2.59         9.84 o                         
   7  -7   2          4.14         -0.29         7.90 o                         
   8  -7   2          3.39          7.09         6.33 o                         
   9  -7   2          3.03          3.78         5.98 o                         
  10  -7   2         12.95         15.30         6.68 o                         
  -6  -6   2          0.00         -1.91         3.07 o                         
  -5  -6   2          0.11          8.35         8.09 o                         
  -4  -6   2          0.95         -7.58         7.58 o                         
  -3  -6   2          3.02          0.03         4.04 o                         
  -2  -6   2          7.08          6.26         2.52 o                         
  -1  -6   2          1.85         -1.81         2.49 o                         
   0  -6   2          8.50         10.76         3.12 o                         
   1  -6   2        246.40        290.39        13.21 o                         
   2  -6   2          0.81          4.17         3.42 o                         
   3  -6   2        523.12        487.72        39.65 o                         
   4  -6   2          7.93         13.36         5.33 o                         
   5  -6   2         73.25         68.66         5.83 o                         
   6  -6   2         29.55         33.77         5.98 o                         
   7  -6   2          0.04         -3.44         7.54 o                         
   8  -6   2         12.71         13.19         8.40 o                         
   9  -6   2          0.04         -7.08         7.39 o                         
  10  -6   2          1.23          0.99         5.40 o                         
  -7  -5   2          1.43         11.04         6.48 o                         
  -6  -5   2          0.98          2.19         4.49 o                         
  -4  -5   2          3.64          2.99         6.00 o                         
  -3  -5   2          0.69         -4.03         4.81 o                         
  -2  -5   2        126.47        127.26         7.54 o                         
  -1  -5   2         13.76         20.66         2.66 o                         
   0  -5   2        187.01        203.81         9.52 o                         
   1  -5   2        581.73        649.93        92.34 o                         
   2  -5   2         79.10        103.77         9.61 o                         
   3  -5   2          8.14          4.80         2.28 o                         
   4  -5   2        209.11        278.02        13.43 o                         
   5  -5   2         10.56          5.24         5.99 o                         
   6  -5   2          7.34          1.87         8.38 o                         
   7  -5   2          0.13         -6.64         6.64 o                         
   8  -5   2        126.08        129.15        12.11 o                         
   9  -5   2         23.22         11.97         9.33 o                         
  10  -5   2          1.13         -4.33         9.73 o                         
  -8  -4   2          7.74         34.67        17.31 o                         
  -7  -4   2          2.32         11.54        13.91 o                         
  -6  -4   2          0.00         -3.68         9.29 o                         
  -5  -4   2        145.31        174.08        13.48 o                         
  -4  -4   2         10.25         -2.19         8.20 o                         
  -3  -4   2         37.12         32.30         6.16 o                         
  -2  -4   2        275.58        243.94        13.06 o                         
  -1  -4   2         12.70         17.44         2.24 o                         
   0  -4   2        308.66        274.44        16.03 o                         
   1  -4   2          4.31          5.23         5.73 o                         
   2  -4   2        189.49        201.94        31.89 o                         
   3  -4   2          0.83         -1.99         3.84 o                         
   4  -4   2          0.57          3.87         5.14 o                         
   5  -4   2        305.19        318.12        15.51 o                         
   6  -4   2         77.79         82.70         7.64 o                         
   7  -4   2         10.72          6.93         6.34 o                         
   8  -4   2        255.53        241.95        14.25 o                         
   9  -4   2          5.85          9.15        12.42 o                         
  10  -4   2          1.10          2.01        11.23 o                         
  -9  -3   2          1.85         -1.04         6.27 o                         
  -8  -3   2         19.01         22.60        10.97 o                         
  -7  -3   2          2.76          5.22        10.94 o                         
  -6  -3   2         48.04         49.27         9.37 o                         
  -5  -3   2        115.91        119.72        21.20 o                         
  -4  -3   2         21.43         18.98         6.77 o                         
  -3  -3   2        175.01        170.31        11.27 o                         
  -2  -3   2        120.54        114.65         5.39 o                         
  -1  -3   2        184.63        183.22         8.93 o                         
   0  -3   2       6488.42       6514.76       727.02 o                         
   1  -3   2        313.01        374.89        21.29 o                         
   2  -3   2          2.16         -6.33         6.33 o                         
   3  -3   2         68.38         71.75         8.71 o                         
   4  -3   2        158.15        141.69         8.41 o                         
   5  -3   2         32.02         41.77         6.48 o                         
   6  -3   2         69.07         66.15         8.52 o                         
   7  -3   2        102.57         86.71         8.72 o                         
   8  -3   2        199.97        207.57        13.36 o                         
   9  -3   2          9.60         15.00         7.32 o                         
  10  -3   2          4.54         -7.18         7.19 o                         
  -9  -2   2          9.81         14.83         9.20 o                         
  -8  -2   2          0.05         -6.43         8.99 o                         
  -7  -2   2          4.42          5.47        12.84 o                         
  -6  -2   2          3.69         -4.17         8.18 o                         
  -5  -2   2         82.03         88.07         9.20 o                         
  -4  -2   2          8.92          3.56         6.19 o                         
  -3  -2   2         53.98         29.21         6.02 o                         
  -2  -2   2        102.67         90.00         6.92 o                         
  -1  -2   2        549.35        505.08        24.97 o                         
   1  -2   2        562.47        552.07        29.06 o                         
   2  -2   2        425.43        389.17        15.22 o                         
   3  -2   2        307.61        306.14        14.22 o                         
   4  -2   2         98.17        109.76         9.14 o                         
   5  -2   2        208.57        209.58        11.36 o                         
   6  -2   2         88.47         74.83         9.99 o                         
   7  -2   2        119.19        101.12        10.86 o                         
   8  -2   2         10.82         18.08        10.82 o                         
   9  -2   2         13.49          7.54         7.04 o                         
  10  -2   2         10.38          9.63         9.40 o                         
 -10  -1   2          2.41          5.85        13.94 o                         
  -9  -1   2         23.42         26.33         9.15 o                         
  -8  -1   2         14.31         14.07        10.70 o                         
  -7  -1   2         25.30         43.41        11.30 o                         
  -6  -1   2          4.07         -1.49         8.07 o                         
  -5  -1   2         21.69         27.52         7.48 o                         
  -4  -1   2        442.86        401.87        22.79 o                         
  -3  -1   2        820.95       1015.00        76.05 o                         
  -2  -1   2        155.59        231.76        13.48 o                         
  -1  -1   2        814.21       1008.97        93.13 o                         
   1  -1   2         40.44         49.55         4.89 o                         
   2  -1   2        199.34        221.77        13.18 o                         
   3  -1   2         81.32         65.83         5.09 o                         
   4  -1   2          2.10          9.14        13.59 o                         
   5  -1   2        253.36        249.95        13.62 o                         
   6  -1   2          3.50          1.89         7.20 o                         
   7  -1   2         23.27         27.13         8.25 o                         
   8  -1   2          2.90          4.81         9.32 o                         
   9  -1   2          6.82          1.75        15.23 o                         
  10  -1   2          0.13          0.25         9.75 o                         
 -10   0   2         15.61         10.79         9.79 o                         
  -9   0   2         44.68         49.02         9.88 o                         
  -8   0   2         95.00        100.94        11.89 o                         
  -7   0   2        127.51        176.94        14.03 o                         
  -6   0   2          0.44         -7.69         7.69 o                         
  -5   0   2         63.70         47.81         4.37 o                         
  -4   0   2       1270.60        999.94        52.90 o                         
  -3   0   2        693.30        675.11        29.42 o                         
  -2   0   2        872.31        822.79        41.48 o                         
   0   0   2        205.47        206.96        12.13 o                         
   1   0   2        988.94       1279.14        98.78 o                         
   2   0   2        190.62        153.46         9.42 o                         
   3   0   2        617.88        629.95        28.97 o                         
   4   0   2         67.48         57.48         5.61 o                         
   5   0   2          4.18         -2.35         5.38 o                         
   6   0   2          1.44         -5.18         7.06 o                         
   7   0   2          2.94         13.90         7.73 o                         
   8   0   2          0.15         -1.17         8.72 o                         
   9   0   2          2.76          2.24         6.09 o                         
 -10   1   2          0.41         -4.64         6.97 o                         
  -9   1   2          0.12         -7.68         7.68 o                         
  -8   1   2         15.88          7.58         8.56 o                         
  -7   1   2         65.39         54.91         5.26 o                         
  -6   1   2          4.35         -1.06         4.91 o                         
  -5   1   2         96.07        106.82         6.64 o                         
  -4   1   2       1314.20       1326.27        68.88 o                         
  -3   1   2       1217.41       1194.33        49.13 o                         
  -2   1   2         34.25         15.46         4.33 o                         
  -1   1   2        436.37        396.59        26.32 o                         
   0   1   2         65.12         85.23         9.65 o                         
   1   1   2        325.04        247.66        17.56 o                         
   2   1   2        402.82        272.51        18.26 o                         
   3   1   2         44.35         48.77         7.30 o                         
   4   1   2         51.40         55.65         6.04 o                         
   5   1   2         11.09         15.78         5.31 o                         
   6   1   2         10.73          4.53         5.62 o                         
   7   1   2          1.13          0.27         5.89 o                         
   8   1   2          0.06          8.35         9.87 o                         
   9   1   2          0.03         -7.63        11.44 o                         
 -11   2   2          3.92          1.73         7.69 o                         
 -10   2   2          0.63         -2.00         4.70 o                         
  -9   2   2         13.34         14.26        20.14 o                         
  -8   2   2         38.04         48.91         8.00 o                         
  -7   2   2         57.23         66.76         6.17 o                         
  -6   2   2         55.97         53.25         6.13 o                         
  -5   2   2          0.32          0.12         5.23 o                         
  -4   2   2        164.81        184.52        10.82 o                         
  -3   2   2          5.39          7.24         3.48 o                         
  -2   2   2       1138.97        972.76        45.88 o                         
  -1   2   2        261.26        278.90        13.39 o                         
   0   2   2         66.36         57.98         5.25 o                         
   1   2   2        447.64        410.85        27.59 o                         
   2   2   2         13.89         20.62         6.51 o                         
   3   2   2          4.54         13.25         4.95 o                         
   4   2   2          8.86          3.05         9.02 o                         
   5   2   2          0.18          1.27         6.97 o                         
   6   2   2          0.16         -5.32         6.21 o                         
   7   2   2          2.97         -2.38         6.66 o                         
   8   2   2         25.20         21.95         4.74 o                         
 -11   3   2          1.61          4.87         9.85 o                         
 -10   3   2          0.25         11.74         5.83 o                         
  -9   3   2         51.39         55.98        10.53 o                         
  -8   3   2        165.46        189.34        10.92 o                         
  -7   3   2         82.41        100.39         7.80 o                         
  -6   3   2          2.42         -4.69         4.69 o                         
  -5   3   2        216.39        261.06        14.83 o                         
  -4   3   2         60.89         74.43         4.92 o                         
  -3   3   2        452.20        480.10        23.07 o                         
  -2   3   2        333.65        314.72        15.46 o                         
  -1   3   2         41.83         39.25         3.69 o                         
   0   3   2        181.86        142.44        12.01 o                         
   1   3   2          1.67         -0.20         3.46 o                         
   2   3   2        142.19        154.13         9.00 o                         
   3   3   2         62.70         72.67         5.70 o                         
   4   3   2          6.25          4.39         7.71 o                         
   5   3   2         62.00         71.40         5.09 o                         
   6   3   2         40.60         39.73         4.80 o                         
   7   3   2          1.14          1.75         4.46 o                         
 -11   4   2          1.32          4.56         6.08 o                         
 -10   4   2          0.02         -1.10         6.12 o                         
  -9   4   2         62.55         97.36         8.48 o                         
  -8   4   2        159.16         95.16        13.47 o                         
  -7   4   2        252.43        283.53        17.07 o                         
  -6   4   2          1.39         24.42        11.11 o                         
  -5   4   2        130.32        206.98        15.24 o                         
  -4   4   2        345.94        334.34        18.08 o                         
  -3   4   2        188.12        203.96        10.66 o                         
  -2   4   2         28.59         31.17         5.18 o                         
  -1   4   2        110.31        108.64         6.47 o                         
   0   4   2         27.78         26.21         4.54 o                         
   1   4   2        134.36        114.31         7.34 o                         
   2   4   2         73.33         90.43         6.55 o                         
   3   4   2          7.57         10.98         4.11 o                         
   4   4   2         34.87         47.79         5.56 o                         
   5   4   2         13.09          5.42         4.37 o                         
   6   4   2         51.18         57.56         6.21 o                         
   7   4   2          0.49         -2.55         9.61 o                         
 -11   5   2          1.47         -3.91         8.41 o                         
 -10   5   2         38.13         43.54        12.02 o                         
  -9   5   2         13.59         30.96         8.56 o                         
  -8   5   2         26.12         38.37        13.32 o                         
  -7   5   2         75.45         80.83         9.62 o                         
  -6   5   2         78.67         71.35         7.83 o                         
  -5   5   2         46.37         40.93         8.08 o                         
  -4   5   2         58.21         62.28         6.74 o                         
  -3   5   2        115.77        111.91         7.23 o                         
  -2   5   2        107.68        102.63         6.63 o                         
  -1   5   2         84.74         77.48         7.66 o                         
   0   5   2         77.06         67.19         7.28 o                         
   1   5   2         12.34         21.82         4.57 o                         
   2   5   2          7.06          6.83         4.33 o                         
   3   5   2         55.32         58.73         7.56 o                         
   4   5   2         38.19         41.92         5.51 o                         
   5   5   2          3.13          2.47         4.85 o                         
   6   5   2          0.27         -4.76         4.76 o                         
 -10   6   2          4.97          5.10         6.91 o                         
  -9   6   2          3.30          0.03        12.97 o                         
  -8   6   2         16.73         23.33         7.85 o                         
  -7   6   2         38.85         53.90         8.23 o                         
  -6   6   2         17.89         16.90        11.21 o                         
  -5   6   2         59.70         40.81         6.77 o                         
  -4   6   2          1.09          7.16         5.30 o                         
  -3   6   2         13.66         24.08         4.10 o                         
  -2   6   2        261.83        261.91        16.36 o                         
  -1   6   2         95.73         92.07         6.06 o                         
   0   6   2         35.71         31.28         6.62 o                         
   1   6   2          2.57          3.32         4.87 o                         
   2   6   2        105.05        129.62         8.98 o                         
   3   6   2         14.40         31.85         6.02 o                         
   4   6   2          6.07         -0.71         5.07 o                         
   5   6   2         10.39          2.88         6.19 o                         
 -10   7   2          8.87          6.42         6.95 o                         
  -9   7   2         12.89         11.01         8.30 o                         
  -8   7   2         15.78         40.78         9.33 o                         
  -7   7   2         15.38         12.88         7.06 o                         
  -6   7   2         11.08          0.57        14.83 o                         
  -5   7   2        371.42        384.09        36.18 o                         
  -4   7   2        300.16        317.45        21.25 o                         
  -3   7   2         25.62         25.58         4.60 o                         
  -2   7   2         79.30         88.82         6.55 o                         
  -1   7   2        102.51        106.24        10.58 o                         
   0   7   2         18.15          9.84         6.74 o                         
   1   7   2          4.90         -1.33         7.81 o                         
   2   7   2          1.20         -5.01         5.01 o                         
   3   7   2          3.42          5.26         5.16 o                         
  -9   8   2          2.02          4.60         7.72 o                         
  -8   8   2         40.98         43.02        10.48 o                         
  -7   8   2          4.93          8.22         5.13 o                         
  -6   8   2         61.32         57.34         9.65 o                         
  -5   8   2         24.56         -6.48         9.59 o                         
  -4   8   2          6.87         -2.25         4.21 o                         
  -3   8   2          1.58          2.65         3.83 o                         
  -2   8   2          3.55          1.42         3.67 o                         
  -1   8   2          1.91         -7.23         7.23 o                         
   0   8   2          2.22          7.36         6.90 o                         
   1   8   2          0.67          0.14         6.61 o                         
   2   8   2          3.23         -1.47         7.35 o                         
  -8   9   2          3.28          7.44         5.44 o                         
  -7   9   2          2.33          5.76         6.04 o                         
  -6   9   2         13.88          4.01         6.55 o                         
  -5   9   2          2.90          3.64         4.28 o                         
  -4   9   2          6.75          3.41         4.88 o                         
  -3   9   2          0.00         -1.67         3.75 o                         
  -1   9   2          6.46          6.63         6.65 o                         
   0   9   2          2.81          3.08         6.65 o                         
   2 -11   3          0.53         -0.82         5.77 o                         
   3 -11   3         11.91         32.84        11.53 o                         
   4 -11   3          1.06          6.98         5.88 o                         
   5 -11   3          0.60         -0.63         5.94 o                         
   6 -11   3          3.35         -6.42         6.42 o                         
  -1 -10   3          0.29         -0.62         4.93 o                         
   0 -10   3          0.00         -1.50         5.55 o                         
   1 -10   3          0.48         -4.82         4.82 o                         
   2 -10   3          3.36          0.23        10.57 o                         
   3 -10   3          0.17         -0.10         5.44 o                         
   4 -10   3          0.76         10.87         5.76 o                         
   5 -10   3         19.86          4.19         7.27 o                         
   6 -10   3          0.01         -7.16         7.16 o                         
   7 -10   3          6.19          6.24         4.08 o                         
   8 -10   3         53.95         28.79         6.16 o                         
  -2  -9   3          2.36         -4.57         4.57 o                         
  -1  -9   3          2.95         -2.36         4.52 o                         
   0  -9   3          2.22          6.56         3.92 o                         
   1  -9   3          5.06          6.32         6.46 o                         
   2  -9   3         23.04         35.05         5.88 o                         
   3  -9   3          1.20          0.67         5.34 o                         
   4  -9   3         56.10         53.27         6.82 o                         
   5  -9   3         16.01         18.25         8.92 o                         
   6  -9   3          0.74          2.08         5.90 o                         
   7  -9   3         13.13         23.55         6.48 o                         
   8  -9   3          6.42          2.43         6.51 o                         
   9  -9   3          0.05         -0.98         6.52 o                         
  -3  -8   3          9.12          7.63         6.16 o                         
  -2  -8   3          2.02          2.24         2.48 o                         
  -1  -8   3          4.31          3.06         3.25 o                         
   0  -8   3         17.17         25.21         4.44 o                         
   1  -8   3         31.70         36.61         4.24 o                         
   2  -8   3          0.04          1.46         8.45 o                         
   3  -8   3          0.77          3.20         5.39 o                         
   4  -8   3         41.91         41.09         6.44 o                         
   5  -8   3          2.28          0.56         7.28 o                         
   6  -8   3          0.97          5.03         6.15 o                         
   7  -8   3          7.18          4.93         5.23 o                         
   8  -8   3          7.53          2.99         6.79 o                         
   9  -8   3         15.53          7.96         7.92 o                         
  -5  -7   3          2.35         -4.16         7.98 o                         
  -4  -7   3          4.08          1.67         6.11 o                         
  -3  -7   3          1.06         -0.83         4.29 o                         
  -2  -7   3          4.04         10.52         3.10 o                         
  -1  -7   3          1.56          0.81         2.50 o                         
   0  -7   3         27.45         31.50         3.86 o                         
   1  -7   3         29.55         39.93         5.41 o                         
   2  -7   3          8.57         -0.35         8.49 o                         
   3  -7   3          1.80         -1.94         5.55 o                         
   4  -7   3         31.77         32.14         4.20 o                         
   5  -7   3          1.07          0.31         3.99 o                         
   6  -7   3          4.75         -4.75         7.23 o                         
   7  -7   3          2.32          0.32         6.79 o                         
   8  -7   3          4.39         -0.72         6.70 o                         
   9  -7   3         12.70         12.53         7.51 o                         
  10  -7   3          3.49          8.10         9.02 o                         
  -6  -6   3          0.62         11.16         4.65 o                         
  -5  -6   3         16.14         13.38         5.17 o                         
  -4  -6   3          0.23         -1.08         7.21 o                         
  -3  -6   3          0.02         -0.75         3.39 o                         
  -2  -6   3         26.80         28.58         3.09 o                         
  -1  -6   3        188.36        253.61        15.54 o                         
   0  -6   3         51.83         44.80         5.00 o                         
   1  -6   3          1.56         -0.76         4.94 o                         
   2  -6   3          6.38         18.15         6.98 o                         
   3  -6   3        481.73        544.39        31.24 o                         
   4  -6   3          1.01          8.82         5.03 o                         
   5  -6   3         60.72         44.73         5.88 o                         
   6  -6   3         40.99         43.61         6.38 o                         
   7  -6   3         14.06         37.88        13.11 o                         
   8  -6   3         14.17          9.88         7.51 o                         
   9  -6   3          1.02         13.35         7.56 o                         
  10  -6   3          0.79         -0.45         7.70 o                         
  -7  -5   3          0.84          1.32         5.34 o                         
  -6  -5   3          8.17         10.22         5.19 o                         
  -5  -5   3         15.72          4.16         4.95 o                         
  -4  -5   3         14.52         32.32         7.19 o                         
  -3  -5   3         22.58         19.27         3.85 o                         
  -2  -5   3         28.60         33.70         2.98 o                         
  -1  -5   3        229.35        269.88        11.63 o                         
   0  -5   3       2749.06       4046.68       227.53 o                         
   1  -5   3          0.00         10.21         7.90 o                         
   2  -5   3        106.79         95.35        10.79 o                         
   3  -5   3         32.69         32.69         4.10 o                         
   4  -5   3        266.72        267.80        11.31 o                         
   5  -5   3         42.28         38.61         6.96 o                         
   6  -5   3          4.38         15.70         7.52 o                         
   7  -5   3         45.10         50.69         9.10 o                         
   9  -5   3          7.69         -3.92        10.63 o                         
  10  -5   3          5.56          0.74         7.54 o                         
  -8  -4   3          8.14         -9.14         9.14 o                         
  -7  -4   3          0.85          3.23         8.33 o                         
  -6  -4   3          1.31          3.17         8.18 o                         
  -5  -4   3          8.77         11.36         5.65 o                         
  -4  -4   3         69.48         60.26         8.43 o                         
  -3  -4   3          4.46          5.87         2.63 o                         
  -2  -4   3         29.19         33.08         4.10 o                         
  -1  -4   3       1942.90       2183.68       253.37 o                         
   0  -4   3       2013.38       2689.89       146.47 o                         
   1  -4   3          3.43         -0.29         7.65 o                         
   2  -4   3        163.25        142.84         7.31 o                         
   3  -4   3         20.70         23.20         3.37 o                         
   4  -4   3        107.52        110.30         6.23 o                         
   5  -4   3        421.79        477.96        27.01 o                         
   6  -4   3          0.40          8.62         6.62 o                         
   7  -4   3         42.47         39.48        10.91 o                         
   8  -4   3         81.34         98.55        11.18 o                         
   9  -4   3         12.24        -12.89        16.58 o                         
  10  -4   3          7.65         -0.52         8.72 o                         
  -9  -3   3          0.00         -0.41         9.58 o                         
  -8  -3   3         61.26         69.43        10.95 o                         
  -7  -3   3          7.59         10.70         9.07 o                         
  -6  -3   3          6.50         40.22        15.01 o                         
  -5  -3   3          0.74         -2.08         8.15 o                         
  -4  -3   3          7.97          2.07         8.52 o                         
  -3  -3   3          6.47          3.03         4.35 o                         
  -2  -3   3        194.69        167.27         8.44 o                         
  -1  -3   3        686.51        627.89        44.10 o                         
   0  -3   3        180.34        238.67        15.33 o                         
   1  -3   3        605.10        758.78        54.45 o                         
   2  -3   3        214.78        204.52        10.17 o                         
   3  -3   3         67.14         91.55         7.29 o                         
   4  -3   3        133.95        179.78         8.51 o                         
   5  -3   3         61.93         80.90         9.76 o                         
   6  -3   3         91.38         94.17         8.27 o                         
   7  -3   3          0.40          1.42         7.38 o                         
   8  -3   3        173.11        190.34        12.88 o                         
   9  -3   3          2.03         10.02         7.30 o                         
  10  -3   3          0.03         -5.20         8.27 o                         
  -9  -2   3          1.57         17.38         9.48 o                         
  -8  -2   3         25.00         24.92         9.35 o                         
  -7  -2   3          0.24         -2.73         8.72 o                         
  -6  -2   3         14.03          7.25         8.92 o                         
  -5  -2   3          4.64         -4.18         9.91 o                         
  -4  -2   3          2.95          1.41         6.17 o                         
  -3  -2   3         35.33         31.41         5.54 o                         
  -2  -2   3         18.87         33.75         7.22 o                         
  -1  -2   3       3059.92       3478.27       192.36 o                         
   0  -2   3          3.74         -9.36         9.36 o                         
   1  -2   3         44.69         33.98         8.74 o                         
   2  -2   3         66.18         59.40         5.13 o                         
   3  -2   3         82.44         84.75         6.04 o                         
   4  -2   3         21.97         27.82         4.74 o                         
   5  -2   3         75.28         77.21         7.31 o                         
   6  -2   3         67.78         67.57         7.72 o                         
   7  -2   3         36.01         50.83        10.97 o                         
   8  -2   3          1.57          7.52        13.69 o                         
   9  -2   3          8.81         13.29         9.09 o                         
  10  -2   3          1.72         14.56        10.86 o                         
 -10  -1   3          7.02         15.57        12.22 o                         
  -9  -1   3         29.40         14.27        17.37 o                         
  -8  -1   3          0.15          3.43        15.47 o                         
  -7  -1   3          0.40          1.84        13.14 o                         
  -6  -1   3         31.43         34.90         8.52 o                         
  -5  -1   3         94.06        116.11        10.34 o                         
  -4  -1   3          0.18         -1.35         8.17 o                         
  -3  -1   3        309.64        373.58        19.09 o                         
  -2  -1   3         60.80         66.21         8.18 o                         
  -1  -1   3       1435.49       1535.67       119.05 o                         
   0  -1   3         15.80         64.32        11.62 o                         
   1  -1   3        898.24        706.62        93.41 o                         
   2  -1   3        210.50        200.91        12.43 o                         
   3  -1   3         57.06         54.42         4.94 o                         
   4  -1   3        860.73        885.80        41.37 o                         
   5  -1   3         23.46         19.70         6.92 o                         
   6  -1   3         20.73         15.71         6.40 o                         
   7  -1   3          0.49         11.65         9.65 o                         
   8  -1   3          0.09         14.44        13.71 o                         
   9  -1   3          3.77         18.15         6.56 o                         
 -10   0   3          2.32        -12.39        15.42 o                         
  -9   0   3          0.22         -4.41         8.97 o                         
  -8   0   3         12.75          3.79         9.19 o                         
  -7   0   3         39.59         55.40         9.71 o                         
  -6   0   3         30.99         36.68         8.26 o                         
  -5   0   3          7.62         14.10         8.03 o                         
  -4   0   3         13.31         18.57         2.66 o                         
  -3   0   3          0.02          7.12         2.89 o                         
  -1   0   3       1307.18       1446.55       120.79 o                         
   0   0   3        294.60        343.33        19.64 o                         
   1   0   3        356.81        296.20        18.29 o                         
   2   0   3         13.05         -0.30         5.80 o                         
   3   0   3         37.79         32.38         5.69 o                         
   4   0   3        591.84        566.70        65.10 o                         
   5   0   3          0.04          4.05         6.83 o                         
   6   0   3          4.34         -6.28         6.96 o                         
   7   0   3          0.16          9.59        10.02 o                         
   8   0   3         10.27         12.96        10.09 o                         
   9   0   3          1.69          1.64        11.13 o                         
 -10   1   3          1.62          6.02         8.80 o                         
  -9   1   3         17.05         12.76         4.35 o                         
  -8   1   3         58.92         54.52         8.60 o                         
  -7   1   3        133.91        140.81         9.59 o                         
  -6   1   3         22.69         32.93         7.79 o                         
  -5   1   3         37.42         38.30         4.13 o                         
  -4   1   3          0.55          2.77         2.56 o                         
  -3   1   3          8.33          3.36         3.44 o                         
  -2   1   3        105.38        104.02         9.46 o                         
   0   1   3       1472.44       1250.37       113.70 o                         
   1   1   3        602.80        513.93        59.19 o                         
   2   1   3         10.79         -0.68         4.53 o                         
   3   1   3         49.12         49.18         4.35 o                         
   4   1   3         37.20         31.09         6.10 o                         
   5   1   3          0.01         -2.84         8.10 o                         
   6   1   3        211.57        173.65        17.94 o                         
   7   1   3          0.40          3.56         6.40 o                         
   8   1   3          0.34          1.70         6.61 o                         
 -11   2   3          0.00         -0.11         9.81 o                         
 -10   2   3          2.61          9.94         4.86 o                         
  -9   2   3          8.62          4.45         8.50 o                         
  -8   2   3         12.60         18.46         5.76 o                         
  -7   2   3        152.57        144.58         8.78 o                         
  -6   2   3         75.14        117.10        17.42 o                         
  -5   2   3        198.63        194.89         9.05 o                         
  -4   2   3        147.88        163.54         7.64 o                         
  -3   2   3       1450.33       1477.72        73.42 o                         
  -2   2   3         40.35         48.77         5.23 o                         
  -1   2   3        535.58        456.44        30.34 o                         
   0   2   3       1248.21       1235.87        66.58 o                         
   1   2   3        104.41         69.63         7.08 o                         
   2   2   3        789.57        500.71        43.99 o                         
   3   2   3        234.39        144.09        16.81 o                         
   4   2   3          0.65          2.72         5.22 o                         
   5   2   3          3.40         12.70         9.49 o                         
   6   2   3         13.28          9.92         6.12 o                         
   7   2   3          3.13         21.22        10.18 o                         
   8   2   3          6.53          0.95        10.13 o                         
 -11   3   3          0.00         33.07        17.13 o                         
 -10   3   3          9.76          3.37         5.74 o                         
  -9   3   3          0.19         -2.46         5.81 o                         
  -8   3   3          3.76         10.39         7.25 o                         
  -7   3   3          0.35          2.92         6.30 o                         
  -6   3   3          0.41         12.95        14.38 o                         
  -5   3   3         36.56         47.01         4.44 o                         
  -4   3   3         63.79         76.06         4.96 o                         
  -2   3   3       1609.40       1731.74       113.28 o                         
  -1   3   3       1057.48       1145.26        75.44 o                         
   0   3   3         21.18          9.07         6.00 o                         
   1   3   3        107.84         77.75         6.96 o                         
   2   3   3         59.98         63.12         5.54 o                         
   3   3   3          1.05          5.52         4.21 o                         
   4   3   3          9.68         13.84         5.02 o                         
   5   3   3         24.47         20.10         4.92 o                         
   6   3   3          0.00          7.11         7.33 o                         
   7   3   3          0.26         -3.81         4.57 o                         
 -11   4   3          4.38          5.28        14.23 o                         
 -10   4   3          0.40          6.42        15.15 o                         
  -9   4   3          1.37         18.66        14.49 o                         
  -8   4   3        113.35        131.71        11.94 o                         
  -7   4   3         87.60        101.52        10.06 o                         
  -6   4   3          0.73          3.96         6.59 o                         
  -5   4   3        112.85        115.23         6.84 o                         
  -4   4   3        242.12        240.05        12.64 o                         
  -3   4   3         49.54         37.25         4.28 o                         
  -2   4   3        113.98        115.08         6.95 o                         
  -1   4   3         11.70         12.82         4.38 o                         
   0   4   3         15.29          9.11         4.52 o                         
   2   4   3         60.02         62.79         6.03 o                         
   3   4   3          4.93         -4.49         4.49 o                         
   4   4   3          9.82         11.17         5.89 o                         
   5   4   3         33.83         39.26         5.89 o                         
   6   4   3          9.21         18.58        10.29 o                         
 -10   5   3         37.29         32.06        11.62 o                         
  -9   5   3          0.89         35.37        14.19 o                         
  -8   5   3         10.14          0.93        12.93 o                         
  -7   5   3          3.20          5.97         7.52 o                         
  -6   5   3         31.92         36.82         7.75 o                         
  -5   5   3          0.00          7.81         6.31 o                         
  -4   5   3          3.95          4.20         3.11 o                         
  -3   5   3          1.25         -3.98         3.98 o                         
  -2   5   3         23.57         20.50         4.64 o                         
  -1   5   3          8.24          2.64         3.48 o                         
   0   5   3         20.09         13.61         5.17 o                         
   1   5   3         32.84         35.06         5.05 o                         
   2   5   3          0.27          2.98         5.10 o                         
   3   5   3         89.61        112.31         8.73 o                         
   4   5   3         20.46         20.23         5.33 o                         
   5   5   3          0.24         -1.82         6.52 o                         
  -9   6   3          0.30         17.78         8.68 o                         
  -8   6   3          3.35          4.49         7.94 o                         
  -7   6   3         45.58         61.95        11.18 o                         
  -6   6   3        146.60        172.12        12.74 o                         
  -5   6   3        415.72        435.85        44.95 o                         
  -4   6   3        392.03        413.71        22.65 o                         
  -3   6   3         77.86         71.74         6.26 o                         
  -2   6   3         29.84         24.52         6.45 o                         
  -1   6   3          0.19         -0.86         2.11 o                         
   0   6   3         38.19         36.43         6.91 o                         
   1   6   3         19.08         30.05         5.62 o                         
   2   6   3          4.92         -5.09         6.45 o                         
   3   6   3          7.90         -4.07         6.68 o                         
   4   6   3          1.41          2.96         5.28 o                         
  -8   7   3          6.13          4.45         9.46 o                         
  -7   7   3         40.85         42.38        10.40 o                         
  -6   7   3          2.29          7.09        13.29 o                         
  -5   7   3         56.00         39.11         8.64 o                         
  -4   7   3          9.09          0.41         9.23 o                         
  -3   7   3         75.36         77.95         5.20 o                         
  -2   7   3          3.84         -3.46         3.46 o                         
  -1   7   3         11.56         -3.47         6.51 o                         
   0   7   3          5.33         -0.79         9.72 o                         
   1   7   3          0.20          3.10         5.60 o                         
   2   7   3          7.68          0.01         5.69 o                         
   3   7   3          2.33         -5.91         5.91 o                         
  -9   8   3          4.36         13.32         7.66 o                         
  -8   8   3          6.36          8.57         5.52 o                         
  -7   8   3         16.66         13.40        16.26 o                         
  -6   8   3          5.22          3.44         4.97 o                         
  -5   8   3         32.20         29.54         7.82 o                         
  -4   8   3          6.29          4.63         4.41 o                         
  -3   8   3          4.40          5.10         5.44 o                         
  -2   8   3          2.47         -1.82         3.09 o                         
  -1   8   3          7.24         10.98         7.65 o                         
   0   8   3          0.28         12.58         8.28 o                         
   1   8   3          0.23          8.10        10.41 o                         
  -7   9   3          0.65         -0.25         7.88 o                         
  -6   9   3          0.67          1.15         4.97 o                         
  -5   9   3          6.84         13.38         4.60 o                         
  -4   9   3          1.90          9.01         3.83 o                         
  -3   9   3          3.64          7.57         5.37 o                         
   2 -11   4          0.32         -5.73         5.73 o                         
   3 -11   4          4.19         12.94         6.28 o                         
   4 -11   4          3.46         -8.62         8.62 o                         
   5 -11   4          0.82         -1.31         6.49 o                         
   6 -11   4          1.41          2.51         6.54 o                         
  -1 -10   4          0.93          3.51         5.51 o                         
   0 -10   4         11.52          7.36         5.99 o                         
   1 -10   4          0.49          1.93         5.23 o                         
   2 -10   4          5.01         -3.27         5.41 o                         
   3 -10   4         21.61         38.35         6.85 o                         
   4 -10   4          0.11         -0.85         5.18 o                         
   5 -10   4          1.31         12.22         6.46 o                         
   6 -10   4          6.76          8.49         7.12 o                         
   7 -10   4          0.06         -0.16         8.92 o                         
   8 -10   4          1.26         13.84         7.83 o                         
  -3  -9   4          0.86         -5.20         5.20 o                         
  -2  -9   4          1.22          4.33         3.14 o                         
  -1  -9   4         20.46         30.78         4.33 o                         
   0  -9   4          3.50          7.61         4.69 o                         
   1  -9   4          2.38          4.54         4.06 o                         
   2  -9   4          7.38         24.13         7.56 o                         
   3  -9   4          6.02         11.38         8.93 o                         
   4  -9   4          0.02         -4.98         5.94 o                         
   5  -9   4          1.11         26.92        10.55 o                         
   8  -9   4          0.06         -3.94         5.01 o                         
   9  -9   4          1.71          7.80         7.54 o                         
  -4  -8   4          0.16         -0.56         6.54 o                         
  -3  -8   4          1.02         -4.11         4.11 o                         
  -2  -8   4          5.05          9.20         3.52 o                         
  -1  -8   4         13.15         18.00         4.00 o                         
   0  -8   4         17.57         30.05         6.37 o                         
   1  -8   4          1.42          5.67         4.66 o                         
   2  -8   4         15.17         19.05         6.97 o                         
   3  -8   4         51.81         31.05         9.13 o                         
   6  -8   4          0.00          8.31         5.01 o                         
   7  -8   4          0.56          3.38         4.90 o                         
   8  -8   4          0.47          0.69         6.46 o                         
   9  -8   4         16.28         25.18         7.56 o                         
  -6  -7   4          0.02         -2.73         6.97 o                         
  -5  -7   4          3.52          1.86         5.07 o                         
  -4  -7   4          1.06         -2.34         4.61 o                         
  -3  -7   4          0.04          0.75         2.33 o                         
  -2  -7   4          7.78          7.30         4.71 o                         
  -1  -7   4         79.65         99.74         6.26 o                         
   0  -7   4         36.47         51.85         4.99 o                         
   1  -7   4        109.07        137.00        23.57 o                         
   2  -7   4          5.15         -0.04         5.98 o                         
   3  -7   4          0.00          1.50         8.01 o                         
   4  -7   4         80.56         84.93        11.98 o                         
   5  -7   4         47.33         40.72         8.18 o                         
   6  -7   4         11.92          2.78         8.06 o                         
   7  -7   4          7.10          0.78         6.17 o                         
   8  -7   4         41.34         45.78        11.48 o                         
   9  -7   4          2.18          8.84         7.22 o                         
  10  -7   4          0.05          8.77        13.44 o                         
  -7  -6   4          0.40         -1.96         5.18 o                         
  -6  -6   4          0.06         -4.77         4.77 o                         
  -5  -6   4         20.30         20.89         6.12 o                         
  -4  -6   4          0.01         -4.09         4.69 o                         
  -3  -6   4          2.27          1.67         2.08 o                         
  -2  -6   4         47.18         46.17         3.87 o                         
  -1  -6   4         74.18         57.90         4.96 o                         
   0  -6   4         10.34          8.99         8.45 o                         
   1  -6   4         22.07         23.36         8.86 o                         
   2  -6   4         13.68         15.04        12.87 o                         
   3  -6   4          0.00         -3.21         3.21 o                         
   4  -6   4         44.28         57.33         5.65 o                         
   5  -6   4         94.76        116.91        10.55 o                         
   6  -6   4         53.24         55.59         8.59 o                         
   7  -6   4          6.56          7.59         6.74 o                         
   8  -6   4        196.13        195.02        12.90 o                         
   9  -6   4          1.09          1.89        10.84 o                         
  10  -6   4          7.86         12.45         9.06 o                         
  -7  -5   4          0.19         -6.15         6.15 o                         
  -6  -5   4         17.92          8.35        11.22 o                         
  -5  -5   4         11.61          9.13         5.41 o                         
  -4  -5   4          0.09          2.33         4.28 o                         
  -3  -5   4         18.43         10.29         3.96 o                         
  -2  -5   4          1.83          4.54         5.56 o                         
  -1  -5   4         34.31         42.87         5.97 o                         
   0  -5   4        486.60        773.37        43.39 o                         
   1  -5   4         12.27         -1.25         7.78 o                         
   2  -5   4          8.23          3.75         6.62 o                         
   3  -5   4         44.13         52.07         4.99 o                         
   4  -5   4          1.46         -0.18         8.85 o                         
   5  -5   4          5.63          9.25         6.79 o                         
   6  -5   4        120.37        115.56         8.77 o                         
   7  -5   4        230.94        215.96        16.80 o                         
   8  -5   4        100.13         72.91         8.74 o                         
   9  -5   4          2.80         11.88         8.49 o                         
  10  -5   4          0.53         -7.58         7.58 o                         
  -8  -4   4          0.53         -2.56         9.11 o                         
  -7  -4   4          3.86          4.98         6.97 o                         
  -6  -4   4          0.48         -8.18        11.32 o                         
  -5  -4   4          8.26          4.34         8.89 o                         
  -4  -4   4          8.47          4.93         4.65 o                         
  -3  -4   4         14.32         22.28         4.42 o                         
  -2  -4   4         35.77         33.19         5.05 o                         
  -1  -4   4         70.58         75.42        10.82 o                         
   0  -4   4        396.85        448.57        25.85 o                         
   1  -4   4         37.14         31.12         5.34 o                         
   2  -4   4          4.39          5.70         3.52 o                         
   3  -4   4         11.10          9.84         7.86 o                         
   4  -4   4          1.70          4.75        10.23 o                         
   5  -4   4          0.00         -1.48         5.38 o                         
   6  -4   4        112.35        110.17         8.66 o                         
   7  -4   4        193.23        202.49        12.83 o                         
   8  -4   4          7.68          6.68         8.84 o                         
   9  -4   4          8.48         12.51         8.74 o                         
  10  -4   4          7.21         23.15        16.50 o                         
  -9  -3   4         12.80         51.99        17.92 o                         
  -8  -3   4          6.48         -0.59        11.22 o                         
  -7  -3   4          1.81          5.38        12.75 o                         
  -6  -3   4          0.10          7.63         8.40 o                         
  -5  -3   4          0.01         -9.21         9.21 o                         
  -4  -3   4         61.03         76.22         8.38 o                         
  -3  -3   4         29.56         30.93         4.34 o                         
  -2  -3   4        485.17        517.31        28.49 o                         
  -1  -3   4          7.12         -2.67         3.63 o                         
   0  -3   4        255.37        339.78        19.91 o                         
   1  -3   4        116.37        107.10        11.26 o                         
   2  -3   4        153.56        139.88         7.80 o                         
   3  -3   4          2.45          3.45         5.00 o                         
   4  -3   4        285.32        300.64        14.79 o                         
   5  -3   4          8.45         -2.08         4.62 o                         
   6  -3   4          4.57          6.37        10.11 o                         
   7  -3   4          0.68         -3.16         6.33 o                         
   8  -3   4          2.29          5.32         9.20 o                         
   9  -3   4         12.17         14.96         8.49 o                         
  10  -3   4          1.25         10.66        15.97 o                         
  -9  -2   4          6.12          1.53         9.62 o                         
  -8  -2   4         13.48         17.34         9.51 o                         
  -7  -2   4          0.00         -3.08        15.65 o                         
  -6  -2   4          6.23         16.04         7.16 o                         
  -5  -2   4          0.16          5.23         6.17 o                         
  -4  -2   4         89.82         79.07         5.04 o                         
  -3  -2   4         65.06         54.14         9.15 o                         
  -2  -2   4        560.68        547.78        30.18 o                         
  -1  -2   4        144.77        135.49        21.42 o                         
   0  -2   4        129.22        175.99        18.69 o                         
   1  -2   4         44.16         71.28        11.16 o                         
   2  -2   4        397.76        407.85        23.65 o                         
   3  -2   4        998.64       1044.65        47.34 o                         
   4  -2   4        294.54        335.43        19.54 o                         
   5  -2   4          6.13          8.77         6.44 o                         
   6  -2   4          0.78          0.61         4.20 o                         
   7  -2   4          1.79         -6.66         8.80 o                         
   8  -2   4          2.98          9.63         7.90 o                         
   9  -2   4          6.76         13.85         8.50 o                         
 -10  -1   4          2.67         14.68        11.29 o                         
  -9  -1   4          2.93         -4.36         9.28 o                         
  -8  -1   4          6.61          7.96         9.14 o                         
  -7  -1   4         48.15         54.97         9.42 o                         
  -6  -1   4         21.83         16.93         9.96 o                         
  -5  -1   4          0.02          4.92         6.39 o                         
  -4  -1   4        459.44        448.69        23.13 o                         
  -3  -1   4        231.22        206.24        17.85 o                         
  -2  -1   4        518.33        485.55        39.12 o                         
  -1  -1   4        513.03        514.21        41.60 o                         
   0  -1   4        244.27        254.17        27.60 o                         
   2  -1   4        232.82        230.74        16.00 o                         
   3  -1   4         36.77         33.17         4.81 o                         
   4  -1   4         32.24         27.14         5.75 o                         
   5  -1   4         30.36         44.99        11.51 o                         
   6  -1   4         76.03         69.96        10.95 o                         
   7  -1   4         12.58         16.92        10.79 o                         
   8  -1   4          2.47         21.76        11.68 o                         
   9  -1   4          0.09          1.53         7.78 o                         
 -10   0   4          3.03          6.28        10.77 o                         
  -9   0   4         11.79          9.02         9.01 o                         
  -8   0   4         19.08         29.54        11.26 o                         
  -7   0   4         40.18         44.07        10.41 o                         
  -6   0   4        127.26        144.35        11.62 o                         
  -5   0   4         24.98         31.02         9.79 o                         
  -4   0   4         47.14         54.06         4.83 o                         
  -3   0   4        121.20        134.33         7.90 o                         
  -1   0   4       1007.22        909.78        75.56 o                         
   0   0   4        425.63        575.42        45.90 o                         
   1   0   4        734.89        729.72        41.39 o                         
   2   0   4          2.76         13.90         7.94 o                         
   3   0   4        146.71        157.08         8.68 o                         
   4   0   4        154.26        152.44         8.66 o                         
   5   0   4         25.80         32.28         9.87 o                         
   6   0   4          0.07         -1.71         7.14 o                         
   7   0   4          2.56          2.85        13.35 o                         
   8   0   4         32.57         27.54         7.87 o                         
 -10   1   4          1.49          4.91        13.44 o                         
  -9   1   4         62.48         49.04        12.02 o                         
  -8   1   4         95.39         97.45        15.48 o                         
  -7   1   4        103.25        125.99        17.27 o                         
  -6   1   4          1.27         13.90        11.69 o                         
  -5   1   4        496.49        541.23        28.23 o                         
  -4   1   4        114.58        103.46         6.79 o                         
  -3   1   4        212.28        202.30        14.31 o                         
  -2   1   4        705.67        723.49        47.76 o                         
  -1   1   4         28.03         -8.22         8.22 o                         
   0   1   4       1052.42       1107.52        95.20 o                         
   1   1   4          3.32         16.32        11.89 o                         
   2   1   4        299.68        285.94        18.32 o                         
   3   1   4        137.93        147.07         8.20 o                         
   4   1   4         42.14         34.79         8.84 o                         
   5   1   4        192.22        188.49        24.17 o                         
   6   1   4        115.61        165.36        12.55 o                         
   7   1   4          0.08         13.80        10.54 o                         
 -10   2   4          3.01         -4.92        14.10 o                         
  -9   2   4         35.30         66.70        17.07 o                         
  -8   2   4         67.38         68.14        14.35 o                         
  -7   2   4        168.79        185.98        23.83 o                         
  -6   2   4          5.14          8.12        10.91 o                         
  -5   2   4         88.90        120.53         9.07 o                         
  -4   2   4        695.62        762.11        50.60 o                         
  -3   2   4         88.67         73.64         6.61 o                         
  -2   2   4        899.12        923.52        61.15 o                         
  -1   2   4        217.33        302.39        20.59 o                         
   0   2   4         47.82         37.40         7.24 o                         
   1   2   4        597.89        558.05        51.26 o                         
   2   2   4         54.00         54.64         4.67 o                         
   3   2   4          4.54         -3.46         4.30 o                         
   4   2   4        236.61        279.35        17.49 o                         
   5   2   4         37.73         42.89        10.21 o                         
   6   2   4         69.05         68.13         8.45 o                         
   7   2   4          2.27          0.21         9.55 o                         
 -11   3   4          0.58         23.36        13.45 o                         
 -10   3   4         35.61         56.64         9.35 o                         
  -9   3   4          8.73         11.31         7.70 o                         
  -8   3   4          6.32         19.82         7.07 o                         
  -7   3   4          2.22         10.51         6.01 o                         
  -6   3   4        179.32        213.21        10.29 o                         
  -5   3   4         78.09         92.66         5.87 o                         
  -4   3   4          3.18          9.12         8.47 o                         
  -3   3   4         99.48         97.87         8.40 o                         
  -2   3   4         18.43         12.89         3.69 o                         
  -1   3   4         30.07         32.33         4.06 o                         
   0   3   4          3.67         -3.45         3.45 o                         
   1   3   4          2.96          0.19         3.11 o                         
   2   3   4         26.94         28.77         3.21 o                         
   3   3   4          2.28          0.10         2.46 o                         
   4   3   4         45.43         26.59         4.46 o                         
   5   3   4          3.67          1.17         5.42 o                         
   6   3   4          6.17          2.36         9.75 o                         
 -10   4   4          2.60          0.17        10.09 o                         
  -9   4   4          0.14          5.93         8.05 o                         
  -8   4   4         20.21         28.64         8.09 o                         
  -7   4   4          0.04          0.06         7.62 o                         
  -6   4   4         37.11         39.58         5.07 o                         
  -5   4   4        352.12        405.18        17.76 o                         
  -4   4   4          7.56         14.16         9.87 o                         
  -3   4   4          9.15          2.84         4.62 o                         
  -2   4   4         19.17         24.71         5.00 o                         
  -1   4   4         10.05          9.35         4.08 o                         
   0   4   4          0.02          2.62         3.54 o                         
   1   4   4          0.79         -4.80         4.84 o                         
   2   4   4         79.75         85.07         7.33 o                         
   3   4   4          7.29         13.79         7.35 o                         
   4   4   4         17.08         14.99         9.40 o                         
   5   4   4          0.66         -4.32         5.59 o                         
   6   4   4          0.04         -5.58         5.58 o                         
 -10   5   4          8.81          1.83         9.21 o                         
  -9   5   4          5.96         11.61         8.72 o                         
  -8   5   4          0.32         -5.84         8.25 o                         
  -7   5   4         22.36         29.11        10.00 o                         
  -6   5   4          6.84          3.97         7.34 o                         
  -5   5   4        105.64        103.04        12.92 o                         
  -4   5   4         52.03         51.09         6.85 o                         
  -3   5   4         43.84         52.42         6.71 o                         
  -2   5   4         29.34         24.52         5.37 o                         
  -1   5   4         42.03         31.63         4.46 o                         
   0   5   4          0.04         -3.22         5.35 o                         
   1   5   4          2.20         11.85         5.70 o                         
   2   5   4         40.78         44.10         6.34 o                         
   3   5   4         21.80         21.86        10.79 o                         
   4   5   4          6.99          7.49         5.96 o                         
   5   5   4          0.10         -1.31         6.16 o                         
 -10   6   4          3.11          0.84        11.64 o                         
  -9   6   4          0.17         -8.89         8.89 o                         
  -8   6   4         12.64         10.22         8.55 o                         
  -7   6   4          1.76          8.58         9.53 o                         
  -6   6   4        148.36        173.65        16.37 o                         
  -5   6   4         26.32         37.96         5.20 o                         
  -4   6   4          2.86         11.31         6.37 o                         
  -2   6   4          9.32          0.93         5.32 o                         
  -1   6   4          1.86         -2.18         2.34 o                         
   0   6   4          1.05         -5.76         5.76 o                         
   1   6   4          0.52          9.35        11.05 o                         
   2   6   4          9.73          9.23         5.70 o                         
   3   6   4          9.50         -0.12         8.34 o                         
  -9   7   4         38.82         17.24        15.64 o                         
  -8   7   4         28.34         23.16         8.74 o                         
  -7   7   4          0.41          3.37         7.74 o                         
  -6   7   4         32.68         54.14        15.97 o                         
  -5   7   4          5.91          6.55         6.41 o                         
  -4   7   4          1.35          1.33         5.20 o                         
  -3   7   4          9.35         -1.16         6.15 o                         
  -2   7   4          5.79          0.36         3.48 o                         
   0   7   4          1.64         -5.62         5.62 o                         
   1   7   4          1.48         -7.56         7.99 o                         
   2   7   4          0.50          4.54        15.07 o                         
  -8   8   4          9.05          7.23         8.14 o                         
  -7   8   4          1.32          0.31         8.71 o                         
  -5   8   4          0.96         -2.55         6.33 o                         
  -4   8   4          2.21          0.27         6.07 o                         
  -3   8   4          2.12         -3.97         4.21 o                         
  -2   8   4          0.00         -0.35         6.67 o                         
   0   8   4          4.34         -5.11         6.17 o                         
   1 -11   5          0.01         -5.75         5.75 o                         
   2 -11   5          1.97          2.38         6.28 o                         
   3 -11   5          3.39         -5.06        11.09 o                         
   4 -11   5          6.47         15.39         7.16 o                         
   5 -11   5          2.72         29.11        10.22 o                         
   6 -11   5          0.02         13.19         7.41 o                         
  -1 -10   5          1.43         -0.49         4.33 o                         
   0 -10   5         12.87         18.57         5.16 o                         
   1 -10   5          4.04          6.15         4.71 o                         
   2 -10   5          0.11          4.59         5.17 o                         
   3 -10   5          0.18         10.71         6.80 o                         
   4 -10   5          2.14         -4.68         6.64 o                         
   5 -10   5          3.13          0.65        10.22 o                         
   6 -10   5          0.09         -6.58        11.79 o                         
   7 -10   5          0.43         -0.03        11.41 o                         
  -3  -9   5          0.39          4.09         7.46 o                         
  -2  -9   5          0.82          5.11         8.64 o                         
  -1  -9   5          2.46         -3.30         7.15 o                         
   0  -9   5          0.48         -2.46         5.24 o                         
   1  -9   5         14.58         33.34         5.43 o                         
   2  -9   5          0.64         -6.59         6.59 o                         
   3  -9   5         11.12         22.59         9.02 o                         
   4  -9   5          4.14          0.74         6.66 o                         
   6  -9   5          1.93          6.89        11.91 o                         
   7  -9   5         12.10          6.63         5.69 o                         
   8  -9   5          1.67         -4.19         8.77 o                         
  -4  -8   5          0.00          8.52         8.64 o                         
  -3  -8   5          0.58          4.74         5.74 o                         
  -2  -8   5          3.22          9.15         3.50 o                         
  -1  -8   5         16.40         10.67         4.66 o                         
   0  -8   5         65.95        100.15         7.14 o                         
   1  -8   5         19.25         14.50         9.31 o                         
   2  -8   5         25.11         43.66         7.91 o                         
   3  -8   5          8.99          9.84         9.04 o                         
   4  -8   5         33.77         38.98        11.58 o                         
   5  -8   5          6.72          7.53         4.40 o                         
   6  -8   5          8.77          3.79         6.35 o                         
   7  -8   5          9.59         11.38         9.98 o                         
   8  -8   5         24.74          7.69        11.31 o                         
   9  -8   5         13.98         44.99        11.65 o                         
  -6  -7   5          3.11         -2.72         6.17 o                         
  -5  -7   5          2.79         10.01         6.70 o                         
  -4  -7   5          0.66         15.72         7.74 o                         
  -3  -7   5          0.44          7.42         3.12 o                         
  -2  -7   5          6.14          2.71         9.04 o                         
  -1  -7   5         90.99        158.68        11.95 o                         
   0  -7   5        195.03        287.96        20.38 o                         
   1  -7   5          9.74          7.28         6.54 o                         
   2  -7   5         23.03         35.49         9.99 o                         
   3  -7   5          0.00         -1.83         6.69 o                         
   4  -7   5         72.79         72.46         7.56 o                         
   5  -7   5         33.47         29.93         7.07 o                         
   6  -7   5         55.32         55.53         8.37 o                         
   7  -7   5        149.05        135.32        12.50 o                         
   8  -7   5          7.47         14.65        16.63 o                         
   9  -7   5          1.60          3.82        19.64 o                         
  -7  -6   5          0.01         -1.44         6.54 o                         
  -6  -6   5          3.78         -5.08         5.27 o                         
  -5  -6   5          0.25         -0.31         7.28 o                         
  -4  -6   5          1.40          4.54         6.09 o                         
  -3  -6   5          0.83         -1.89         3.67 o                         
  -2  -6   5          7.73          6.89         5.53 o                         
  -1  -6   5        251.34        310.34        37.75 o                         
   0  -6   5        233.05        239.69        35.93 o                         
   1  -6   5         22.99          8.76         9.63 o                         
   2  -6   5        103.57        108.03         9.36 o                         
   3  -6   5         51.96         43.39         7.64 o                         
   4  -6   5         30.28         25.10         6.25 o                         
   5  -6   5         20.96         19.31         5.52 o                         
   6  -6   5         44.02         70.43         9.59 o                         
   7  -6   5         60.91         52.27        11.41 o                         
   8  -6   5         36.47         82.17        18.60 o                         
   9  -6   5         43.18         42.19         9.28 o                         
  -7  -5   5          0.08          5.74        14.28 o                         
  -6  -5   5          2.83          1.00         5.45 o                         
  -5  -5   5          1.63         -5.15        10.36 o                         
  -4  -5   5          0.00         -6.96         6.96 o                         
  -3  -5   5          3.66          4.52         5.22 o                         
  -2  -5   5         65.26         66.07         6.95 o                         
  -1  -5   5        760.67        640.82        58.88 o                         
   0  -5   5         11.72         18.52         6.57 o                         
   1  -5   5         45.13         53.09         7.50 o                         
   2  -5   5          0.10          5.73         3.17 o                         
   3  -5   5          2.81          3.89         4.11 o                         
   4  -5   5          8.52         -3.79         6.76 o                         
   5  -5   5         12.84          2.02         7.37 o                         
   6  -5   5         26.03         27.02        10.36 o                         
   7  -5   5          3.05         13.35         8.91 o                         
   8  -5   5         13.46         43.41        16.76 o                         
   9  -5   5          1.16         -8.37         8.37 o                         
  -8  -4   5          8.01         -2.77         7.20 o                         
  -7  -4   5          0.25          2.38         6.17 o                         
  -6  -4   5          0.80          2.03         6.08 o                         
  -5  -4   5          5.34         -0.68         5.38 o                         
  -4  -4   5          9.05          1.13         5.97 o                         
  -3  -4   5         20.59         17.90         5.69 o                         
  -2  -4   5         11.30          6.35         4.94 o                         
  -1  -4   5        521.09        695.98        39.17 o                         
   0  -4   5         16.53         19.11        10.43 o                         
   1  -4   5         14.23         11.86         9.61 o                         
   2  -4   5         75.14         78.40         5.73 o                         
   3  -4   5         20.60         34.32         5.01 o                         
   4  -4   5         48.11         45.32         6.27 o                         
   5  -4   5          6.05         -5.15         5.56 o                         
   6  -4   5         92.10         90.00        10.54 o                         
   7  -4   5         10.36          8.10         8.87 o                         
   8  -4   5         15.09          2.49         8.75 o                         
   9  -4   5          8.32         14.64         9.28 o                         
  -9  -3   5          2.58         -3.42         8.84 o                         
  -8  -3   5          0.41          5.87        10.24 o                         
  -7  -3   5          8.67          4.20         8.10 o                         
  -6  -3   5          5.20          5.42        15.50 o                         
  -5  -3   5         10.21         17.03        14.30 o                         
  -4  -3   5          0.88         10.85        11.27 o                         
  -3  -3   5         31.86         34.56         8.11 o                         
  -2  -3   5        423.37        397.74        22.51 o                         
  -1  -3   5         97.09        117.63         9.29 o                         
   0  -3   5         53.07         99.80        13.71 o                         
   1  -3   5         61.07         64.11         7.92 o                         
   2  -3   5        241.95        234.38        15.15 o                         
   3  -3   5         28.49         23.63         6.00 o                         
   4  -3   5        673.54        642.98        29.85 o                         
   5  -3   5         63.50         63.12         6.57 o                         
   6  -3   5         10.37         10.05         7.86 o                         
   7  -3   5         63.71         66.84         9.86 o                         
   8  -3   5          4.10          0.06         8.06 o                         
   9  -3   5          1.22          4.13         7.97 o                         
  -9  -2   5          3.56         -9.41        14.09 o                         
  -8  -2   5         19.15          8.51         8.97 o                         
  -7  -2   5          0.01         -3.81         8.71 o                         
  -6  -2   5         46.66         50.71         8.93 o                         
  -5  -2   5         81.25         58.86        10.44 o                         
  -4  -2   5         28.14         30.42         3.24 o                         
  -3  -2   5         79.49         70.81         6.67 o                         
  -2  -2   5        115.34        118.36        13.10 o                         
  -1  -2   5        125.13        116.06        10.85 o                         
   0  -2   5        489.23        584.88        33.03 o                         
   1  -2   5       1288.36       1340.08        73.64 o                         
   2  -2   5        378.38        459.27        26.68 o                         
   3  -2   5        111.89        141.78         8.63 o                         
   4  -2   5         14.83          9.05         6.22 o                         
   5  -2   5         23.46         13.68         7.81 o                         
   6  -2   5         14.22         20.41        10.43 o                         
   7  -2   5          9.59         18.03         8.34 o                         
   8  -2   5         14.54         -5.08         7.66 o                         
   9  -2   5          0.71         15.67         8.37 o                         
 -10  -1   5          0.04         -2.73        10.09 o                         
  -9  -1   5         46.88         54.76        15.28 o                         
  -8  -1   5         74.48         78.58        11.07 o                         
  -7  -1   5         37.84         16.35        14.04 o                         
  -6  -1   5        110.20        120.52        16.02 o                         
  -5  -1   5        305.61        377.19        25.29 o                         
  -4  -1   5          0.22         -3.16         3.16 o                         
  -3  -1   5        309.30        318.73        26.06 o                         
  -2  -1   5        112.06         90.79        11.84 o                         
  -1  -1   5        121.42        117.72        13.70 o                         
   0  -1   5         19.80          9.53        10.05 o                         
   1  -1   5         89.15        126.41         9.79 o                         
   2  -1   5        426.92        490.19        28.24 o                         
   3  -1   5          1.41         -1.79         4.79 o                         
   4  -1   5         65.74         74.18         7.59 o                         
   5  -1   5        145.41        166.46        12.56 o                         
   6  -1   5        311.50        353.04        21.99 o                         
   8  -1   5          0.03         -4.59         7.93 o                         
 -10   0   5          0.32         -9.65        16.42 o                         
  -9   0   5          8.88         33.07        13.73 o                         
  -7   0   5         57.62         75.00        14.87 o                         
  -6   0   5         24.45         21.38         9.18 o                         
  -5   0   5        118.11        107.97        13.08 o                         
  -4   0   5        348.54        427.41        28.54 o                         
  -3   0   5        637.79        656.66        43.48 o                         
  -2   0   5        910.23        656.15        59.12 o                         
  -1   0   5          2.74         -9.61         9.61 o                         
   0   0   5         25.03         30.74         5.65 o                         
   2   0   5        270.48        280.69        29.60 o                         
   3   0   5         22.23         18.41         4.91 o                         
   4   0   5          6.66          1.00         4.91 o                         
   5   0   5         34.27         53.42        11.54 o                         
   6   0   5         66.68         42.09         9.52 o                         
   7   0   5          3.17          8.78         7.32 o                         
   8   0   5          3.30          4.60        10.72 o                         
 -10   1   5          0.53         22.13        15.87 o                         
  -9   1   5          0.63         10.86        13.07 o                         
  -8   1   5          0.74          1.80        11.32 o                         
  -7   1   5          3.38         20.14        13.10 o                         
  -6   1   5          0.58          3.05         4.38 o                         
  -5   1   5          0.01         15.57         9.96 o                         
  -4   1   5          4.18          2.54         3.39 o                         
  -3   1   5         62.36         59.49         5.78 o                         
  -2   1   5        996.47        903.84       105.57 o                         
  -1   1   5        555.30        604.17        56.73 o                         
   0   1   5          8.10         -8.14         8.14 o                         
   1   1   5         16.99         18.58         7.57 o                         
   2   1   5         70.36         68.67         9.77 o                         
   3   1   5         21.97         20.66         4.89 o                         
   4   1   5          2.53          6.20         4.45 o                         
   5   1   5          0.47        -11.01        11.01 o                         
   6   1   5          0.02         -4.80        10.67 o                         
   7   1   5          0.25         -7.43         7.43 o                         
 -10   2   5          9.82         13.04        14.74 o                         
  -9   2   5          4.29          9.47        13.30 o                         
  -8   2   5         20.09         46.05        14.32 o                         
  -7   2   5          8.44         18.58        12.84 o                         
  -6   2   5         12.30         15.10         5.21 o                         
  -5   2   5         76.64        100.63         8.90 o                         
  -4   2   5        384.85        371.46        25.47 o                         
  -3   2   5         20.94         16.43         4.24 o                         
  -2   2   5          9.57         -5.95         7.29 o                         
  -1   2   5          7.00         -8.42         8.42 o                         
   0   2   5          3.81          0.67         7.71 o                         
   1   2   5         15.30          6.32         6.26 o                         
   2   2   5         43.51         44.61         4.91 o                         
   3   2   5         71.69         66.88         5.29 o                         
   4   2   5          1.88          4.08         6.55 o                         
   5   2   5          0.44         -7.96        10.58 o                         
   6   2   5          4.94          1.69         7.13 o                         
   7   2   5          0.40          7.81         8.28 o                         
 -10   3   5         37.79         51.42        17.26 o                         
  -7   3   5          3.70          9.96        13.39 o                         
  -6   3   5         87.29        105.52         8.56 o                         
  -5   3   5        207.10        210.66        13.45 o                         
  -4   3   5         73.94         72.46         7.05 o                         
  -3   3   5          0.43         -2.04         4.29 o                         
  -2   3   5          4.63         -3.20         4.30 o                         
  -1   3   5         55.62         63.13         5.53 o                         
   0   3   5          2.99         13.82         4.08 o                         
   1   3   5          6.00          6.32         5.26 o                         
   2   3   5          4.40         12.05         4.59 o                         
   3   3   5         93.74        115.14         8.92 o                         
   4   3   5          0.50         11.92         6.27 o                         
   5   3   5          1.56          3.41         4.44 o                         
   6   3   5          0.37         -5.95         5.95 o                         
  -9   4   5         13.68         -1.91        14.11 o                         
  -8   4   5          0.02         13.15         7.77 o                         
  -6   4   5         74.34         82.00         7.75 o                         
  -5   4   5        394.25        437.91        34.93 o                         
  -4   4   5         99.46        109.11         9.48 o                         
  -3   4   5         73.65         81.10         7.64 o                         
  -2   4   5         48.06         43.29         6.79 o                         
  -1   4   5          4.19         -0.96         6.25 o                         
   0   4   5         15.61         13.45         8.03 o                         
   1   4   5          8.95         10.02         5.50 o                         
   2   4   5         14.34          9.65        11.96 o                         
   4   4   5          1.69         -2.47         5.71 o                         
   5   4   5          4.37        -11.12        11.12 o                         
 -10   5   5          3.89         12.59         9.15 o                         
  -9   5   5          2.91         18.49        15.27 o                         
  -8   5   5          1.50          3.18         8.76 o                         
  -6   5   5         74.05         93.44         8.50 o                         
  -5   5   5         42.76         35.49         6.58 o                         
  -4   5   5          1.64         -4.90         4.90 o                         
  -3   5   5          0.21          4.97         4.97 o                         
  -2   5   5          0.91         -1.46         3.92 o                         
  -1   5   5         28.58         31.84         4.78 o                         
   0   5   5          0.00         -0.70         3.84 o                         
   1   5   5          2.97          6.18         5.64 o                         
   2   5   5         18.20         28.61        10.19 o                         
   3   5   5          0.51         -6.03         7.27 o                         
   4   5   5          0.39         -7.72         8.27 o                         
  -8   6   5          0.34         11.40         9.00 o                         
  -7   6   5          0.34         11.79         8.08 o                         
  -6   6   5          0.84         30.40        13.60 o                         
  -5   6   5         30.40         31.61         6.76 o                         
  -4   6   5         13.12          8.64         5.68 o                         
  -3   6   5          1.25         -5.35         5.35 o                         
  -2   6   5          8.03          7.41         5.20 o                         
  -1   6   5         77.25         68.72         6.17 o                         
   0   6   5          0.11         -2.49         6.13 o                         
   1   6   5          2.63          8.97         5.72 o                         
   2   6   5          0.70          2.18         5.81 o                         
  -8   7   5          2.62          6.99        14.63 o                         
  -7   7   5          0.02         -1.20        14.92 o                         
  -6   7   5          2.78         20.76        13.12 o                         
  -3   7   5          7.69         -0.04         4.70 o                         
  -2   7   5          1.26         -1.10         3.13 o                         
  -1   7   5          0.00         -6.94         6.94 o                         
   0   7   5          3.54         -3.87        10.74 o                         
   1   7   5          0.01         -6.65         6.65 o                         
  -7   8   5          1.16          8.99        13.54 o                         
  -6   8   5          4.34         10.79        12.64 o                         
  -5   8   5          0.03          7.69        11.31 o                         
  -4   8   5          6.64          9.67         5.05 o                         
  -3   8   5          0.96         -3.45         3.45 o                         
  -2   8   5          0.07         -0.40         7.22 o                         
   1 -11   6          0.04          3.24         5.51 o                         
   2 -11   6          0.69         -1.41         9.84 o                         
   3 -11   6          4.12          3.56         9.13 o                         
   4 -11   6          1.93         -0.84         7.44 o                         
   5 -11   6          0.41         -6.08        11.67 o                         
  -1 -10   6         10.80         14.27         6.19 o                         
   0 -10   6          4.24         13.69         4.95 o                         
   1 -10   6          0.29          2.67         6.59 o                         
   2 -10   6          0.06          0.02         5.29 o                         
   3 -10   6         10.26          4.28         7.65 o                         
   4 -10   6          0.10         -0.19         7.36 o                         
   5 -10   6          0.04         13.25        11.49 o                         
   6 -10   6          1.22         16.92        12.09 o                         
  -3  -9   6          0.02         -2.56         5.41 o                         
  -2  -9   6          1.43         11.65        10.10 o                         
  -1  -9   6         38.52         31.80         5.85 o                         
   0  -9   6         10.76          5.80         4.75 o                         
   1  -9   6          8.70         27.43         7.30 o                         
   2  -9   6          1.67          0.44         7.15 o                         
   3  -9   6          0.87         -4.30         9.70 o                         
   4  -9   6         22.29         30.73         7.83 o                         
   5  -9   6         12.58          8.56         6.84 o                         
   6  -9   6          1.94         33.53        13.25 o                         
   7  -9   6          0.12         -7.23         7.23 o                         
   8  -9   6          3.94         -3.89         8.85 o                         
  -4  -8   6          0.21          1.32         5.38 o                         
  -3  -8   6          0.16          1.13         2.45 o                         
  -2  -8   6          1.76         -3.86         5.37 o                         
  -1  -8   6         29.38         32.49         7.16 o                         
   0  -8   6          1.54         -4.75         7.12 o                         
   1  -8   6         19.04         27.99         7.58 o                         
   2  -8   6         31.91         43.69        12.09 o                         
   3  -8   6          0.57          4.22         9.49 o                         
   4  -8   6         42.13         22.79         4.71 o                         
   5  -8   6          1.54         -2.05         5.79 o                         
   6  -8   6         32.16         29.89         6.27 o                         
   7  -8   6          1.26          3.31         7.55 o                         
   8  -8   6         87.08         81.98        10.57 o                         
   9  -8   6          5.32         -3.20        12.05 o                         
  -6  -7   6          1.08         -6.87         6.87 o                         
  -5  -7   6          6.43          4.58         6.47 o                         
  -4  -7   6          0.23          6.15         5.71 o                         
  -3  -7   6          0.07          2.36         5.81 o                         
  -2  -7   6          1.36          8.07         8.18 o                         
  -1  -7   6         61.91         77.41         8.77 o                         
   0  -7   6          2.35          5.81         7.36 o                         
   1  -7   6         15.14         19.35        10.41 o                         
   2  -7   6          1.99         -3.64         6.68 o                         
   3  -7   6         63.62         73.67        10.93 o                         
   4  -7   6         68.69         74.39         6.81 o                         
   5  -7   6         25.34         12.37         7.64 o                         
   6  -7   6        124.27        111.98         8.68 o                         
   7  -7   6        303.10        324.42        21.55 o                         
   8  -7   6          0.23          6.42         7.98 o                         
   9  -7   6          0.04          7.70        12.71 o                         
  -7  -6   6          0.11         17.83         8.19 o                         
  -6  -6   6          1.84         -2.74         6.82 o                         
  -5  -6   6          0.00          9.95        10.86 o                         
  -4  -6   6          1.57          5.35         3.52 o                         
  -3  -6   6         28.43         40.62         7.17 o                         
  -2  -6   6        135.46        137.16        10.37 o                         
  -1  -6   6         26.38         38.57         7.15 o                         
   0  -6   6        214.88        248.95        16.38 o                         
   1  -6   6        111.99        116.14        10.32 o                         
   2  -6   6         90.67         89.73         6.19 o                         
   3  -6   6         18.22         10.21         6.54 o                         
   4  -6   6        289.70        306.97        15.58 o                         
   5  -6   6         13.24         19.49         5.80 o                         
   6  -6   6          3.37         17.49         6.36 o                         
   7  -6   6          2.37         -2.65         8.44 o                         
   8  -6   6          0.45         -5.56         8.92 o                         
   9  -6   6         10.38         -4.37         9.15 o                         
  -7  -5   6          0.00          4.75         8.68 o                         
  -6  -5   6          5.67         -2.31         7.28 o                         
  -5  -5   6          0.72         -0.52         6.75 o                         
  -4  -5   6          2.33          6.42        10.15 o                         
  -3  -5   6         23.66         15.73         5.91 o                         
  -2  -5   6        163.65        136.61        13.38 o                         
  -1  -5   6          0.04          9.23         4.16 o                         
   0  -5   6         13.31          7.04         8.79 o                         
   2  -5   6          6.04          4.33         4.07 o                         
   3  -5   6        211.37        214.05        11.67 o                         
   4  -5   6         49.45         46.42         6.14 o                         
   5  -5   6         11.12          5.45         6.90 o                         
   6  -5   6          0.18          5.75         6.07 o                         
   7  -5   6          9.23         24.32        16.54 o                         
   8  -5   6          2.95          3.35         8.55 o                         
   9  -5   6          0.70          3.25        10.03 o                         
  -8  -4   6          9.21          7.05         9.32 o                         
  -7  -4   6          0.61         -8.14         8.14 o                         
  -6  -4   6          5.93         16.61        12.24 o                         
  -5  -4   6          3.25          4.96         6.68 o                         
  -4  -4   6          5.23          4.21         7.38 o                         
  -3  -4   6         11.67         18.33         7.75 o                         
  -2  -4   6        108.02         98.58        11.18 o                         
  -1  -4   6         37.73         38.87         8.85 o                         
   0  -4   6         25.65         31.72         6.64 o                         
   2  -4   6        258.11        275.12        17.79 o                         
   3  -4   6        417.86        417.45        20.11 o                         
   4  -4   6         19.48          5.94         6.02 o                         
   5  -4   6         43.22         29.08         6.54 o                         
   6  -4   6         14.54         29.00         9.78 o                         
   7  -4   6          2.44         -3.54        17.82 o                         
   8  -4   6          0.26         12.69         8.79 o                         
   9  -4   6          4.13          1.79         8.48 o                         
  -9  -3   6          2.55          7.25        15.09 o                         
  -8  -3   6         11.31         15.10        15.57 o                         
  -7  -3   6         18.21          3.22        13.39 o                         
  -6  -3   6         29.90         26.92        10.85 o                         
  -5  -3   6         16.50         20.70         6.41 o                         
  -4  -3   6          2.65          0.89         5.90 o                         
  -3  -3   6         55.29         38.62         6.16 o                         
  -2  -3   6        250.25        314.86        26.95 o                         
  -1  -3   6        509.73        582.97        36.59 o                         
   0  -3   6        144.37        131.00        10.04 o                         
   1  -3   6        248.88        301.52        18.77 o                         
   2  -3   6          2.75          3.48         7.20 o                         
   3  -3   6          7.03         14.22         6.22 o                         
   4  -3   6          8.36         10.52         6.40 o                         
   5  -3   6          0.85          3.28         5.60 o                         
   6  -3   6        174.99        161.84        10.51 o                         
   7  -3   6         18.90         44.06        15.71 o                         
   8  -3   6          1.29         58.89        16.66 o                         
   9  -3   6          0.56          0.11        10.15 o                         
  -9  -2   6          0.21         10.02        16.05 o                         
  -8  -2   6          8.85         27.12        14.69 o                         
  -7  -2   6          3.61        -11.65        12.79 o                         
  -6  -2   6         86.39         65.36         5.55 o                         
  -5  -2   6         67.36         66.15        11.50 o                         
  -4  -2   6         83.69        102.21         9.22 o                         
  -3  -2   6        309.85        307.79        18.46 o                         
  -2  -2   6          2.43         -9.48         9.48 o                         
  -1  -2   6         64.48         69.27        11.59 o                         
   0  -2   6        355.11        371.67        22.32 o                         
   1  -2   6        203.48        283.68        17.82 o                         
   2  -2   6         18.87         15.21        10.11 o                         
   3  -2   6        340.60        359.04        17.60 o                         
   4  -2   6        142.82        146.09         9.15 o                         
   5  -2   6         16.95         22.34         5.70 o                         
   6  -2   6          2.75          7.46        10.46 o                         
   7  -2   6          8.12         -1.55         9.68 o                         
   8  -2   6          6.94         17.23         8.40 o                         
 -10  -1   6          0.87         20.67        16.41 o                         
  -9  -1   6         20.46         28.37        15.65 o                         
  -8  -1   6          8.22          1.03        13.14 o                         
  -7  -1   6         19.95         31.39        12.49 o                         
  -6  -1   6         13.96         13.41         3.57 o                         
  -5  -1   6         51.69         45.25         4.50 o                         
  -4  -1   6        113.65        138.11         8.39 o                         
  -3  -1   6          1.37         -7.14         9.23 o                         
  -2  -1   6         68.12         69.46        11.18 o                         
  -1  -1   6        213.72        229.53        21.82 o                         
   0  -1   6         51.61         87.05         8.96 o                         
   1  -1   6        197.35        169.62        22.19 o                         
   2  -1   6         34.99         62.21         8.93 o                         
   3  -1   6         30.45         24.12         6.27 o                         
   4  -1   6        237.71        241.45        12.99 o                         
   5  -1   6         27.93         22.84         6.23 o                         
   6  -1   6         72.70         73.13        11.81 o                         
   7  -1   6          2.34         21.49        12.26 o                         
   8  -1   6          0.73         16.57        10.41 o                         
 -10   0   6          4.56         -2.43        14.82 o                         
  -9   0   6          0.75         45.12        14.71 o                         
  -8   0   6          5.80         -1.47        12.54 o                         
  -7   0   6         12.26         -0.22        12.20 o                         
  -6   0   6          0.49          2.75         3.77 o                         
  -5   0   6         38.47         33.58         4.51 o                         
  -4   0   6         17.57         11.09         3.99 o                         
  -3   0   6          9.56         -9.19         9.19 o                         
  -2   0   6         54.24         45.39        11.43 o                         
  -1   0   6        247.48        283.48        25.58 o                         
   0   0   6         52.12         56.81         7.04 o                         
   1   0   6         10.45          8.39         6.67 o                         
   2   0   6         28.39         33.29         9.56 o                         
   3   0   6          0.15         -3.31         5.22 o                         
   4   0   6         69.95         74.70         6.74 o                         
   5   0   6         11.20         -5.00         5.00 o                         
   6   0   6         60.98         49.32        10.94 o                         
   7   0   6          2.28         -9.93         9.93 o                         
 -10   1   6         12.79         33.75        14.89 o                         
  -9   1   6          0.00        -13.27        13.27 o                         
  -8   1   6          1.48        -11.02        11.02 o                         
  -7   1   6          0.75         -4.21         4.49 o                         
  -6   1   6         18.03         18.08         4.78 o                         
  -5   1   6        243.45        269.39        15.61 o                         
  -4   1   6         96.54        103.61         8.64 o                         
  -3   1   6         40.66         28.48         4.74 o                         
  -1   1   6          0.52         -7.46         9.70 o                         
   0   1   6          7.73          0.34         9.90 o                         
   1   1   6          4.15         13.54         8.24 o                         
   2   1   6         27.51         26.13         6.12 o                         
   3   1   6          7.60         27.63         6.87 o                         
   4   1   6         34.49         26.85         4.98 o                         
   5   1   6          4.95         15.54        10.99 o                         
   6   1   6          1.70          3.56         8.18 o                         
   7   1   6          3.79          6.82         8.08 o                         
 -10   2   6          2.29         -2.25        13.28 o                         
  -8   2   6         11.01         27.84        13.43 o                         
  -7   2   6         29.74         29.54         8.51 o                         
  -6   2   6          4.43         -0.73         4.50 o                         
  -5   2   6        270.10        313.45        17.20 o                         
  -4   2   6          3.86         -1.28         4.14 o                         
  -3   2   6         13.64         19.70         4.03 o                         
  -2   2   6         16.69          5.37         5.74 o                         
  -1   2   6         22.50         37.76         7.68 o                         
   0   2   6          7.02         -7.90         9.32 o                         
   1   2   6          5.25          0.77         8.04 o                         
   2   2   6        173.93        121.82        11.76 o                         
   3   2   6         25.88         47.40         5.33 o                         
   4   2   6         11.98         14.80        11.61 o                         
   5   2   6          1.18         -8.52        11.12 o                         
   6   2   6          0.15          5.77         6.75 o                         
 -10   3   6          3.87          3.43        14.92 o                         
  -9   3   6          0.00          7.20        11.69 o                         
  -8   3   6          0.02         10.02        12.43 o                         
  -7   3   6         23.48         33.07         6.58 o                         
  -6   3   6          5.05          2.66        10.38 o                         
  -5   3   6          8.86         12.74         5.07 o                         
  -4   3   6         12.56         12.61         4.84 o                         
  -3   3   6         31.08         30.40         5.22 o                         
  -2   3   6         23.89         31.75         4.77 o                         
  -1   3   6          6.19         -2.69         4.43 o                         
   0   3   6         23.24         26.86         6.54 o                         
   1   3   6          0.50          5.37         4.52 o                         
   2   3   6        102.36        105.53         7.96 o                         
   3   3   6         50.63         44.99         7.94 o                         
   4   3   6          9.67         20.95         7.40 o                         
   5   3   6          0.62          5.48        16.91 o                         
 -10   4   6          2.37        -11.78        14.42 o                         
  -9   4   6          4.36          9.90        14.16 o                         
  -8   4   6          8.82         -4.97        13.77 o                         
  -7   4   6          2.84          2.12         6.51 o                         
  -6   4   6        124.87        168.30        11.33 o                         
  -5   4   6         51.08         57.54         7.03 o                         
  -4   4   6          4.30         -3.77         4.52 o                         
  -3   4   6          6.02          8.99         4.79 o                         
  -2   4   6          0.01         -4.18         4.18 o                         
  -1   4   6         11.95          8.95         4.98 o                         
   0   4   6          1.23          1.70         4.79 o                         
   1   4   6         30.21         28.04         7.29 o                         
   2   4   6          3.13         -1.47        11.28 o                         
   3   4   6          7.35          0.61         6.12 o                         
   4   4   6          0.01         -0.85         6.08 o                         
  -9   5   6          8.05         13.76        13.90 o                         
  -8   5   6          9.47         14.27        13.34 o                         
  -7   5   6          0.37          7.73         5.87 o                         
  -6   5   6         83.75         81.32        15.03 o                         
  -5   5   6          8.63         12.19         5.51 o                         
  -4   5   6         47.77         54.43         6.99 o                         
  -3   5   6        109.95         98.00         7.37 o                         
  -2   5   6          6.33         16.75         5.65 o                         
  -1   5   6         48.28         38.89         5.54 o                         
   0   5   6         21.60         16.39         4.64 o                         
   1   5   6          0.85         -6.66         6.66 o                         
   2   5   6          4.46          6.03         6.83 o                         
   3   5   6          0.08         10.14         6.36 o                         
  -8   6   6          6.41         10.27        15.30 o                         
  -7   6   6          0.77          2.36        15.42 o                         
  -6   6   6          1.36         -2.30         6.79 o                         
  -4   6   6          5.19         -0.40         5.42 o                         
  -3   6   6          2.15         -2.39         4.44 o                         
  -2   6   6          2.29          1.46         7.55 o                         
  -1   6   6         46.02         39.65         5.49 o                         
   0   6   6          7.42          5.47         6.41 o                         
   1   6   6         14.48         10.76         6.16 o                         
  -7   7   6          0.02          1.22        14.18 o                         
  -6   7   6          1.19         -0.04         5.92 o                         
  -5   7   6          2.22          2.49         6.10 o                         
  -4   7   6          0.52         -4.83         4.83 o                         
  -3   7   6          0.60         -4.81         4.81 o                         
  -2   7   6          0.04         -4.22         4.62 o                         
  -1   7   6          2.61          5.84         6.05 o                         
   2 -11   7          3.34         -4.72         5.91 o                         
   3 -11   7          1.37          0.16         7.56 o                         
   4 -11   7          8.27          4.65         7.97 o                         
  -1 -10   7          0.00          3.34        11.76 o                         
   0 -10   7          2.16          4.02         7.70 o                         
   1 -10   7          0.01          4.39         7.27 o                         
   2 -10   7          1.55          6.99         9.81 o                         
   3 -10   7          5.07          2.51        10.97 o                         
   4 -10   7          1.44         -5.23         7.55 o                         
   5 -10   7          1.04         -1.40        11.83 o                         
  -3  -9   7          0.00          4.72         3.19 o                         
  -2  -9   7          2.20         -4.82         4.82 o                         
  -1  -9   7         11.21         -8.02         9.55 o                         
   0  -9   7          8.23         -3.82        14.19 o                         
   1  -9   7          1.85          2.50         7.42 o                         
   2  -9   7          0.25         -7.37         7.37 o                         
   3  -9   7          3.99          4.98        13.73 o                         
   4  -9   7          1.52          9.26         6.96 o                         
   5  -9   7          0.13         -3.32         5.72 o                         
   6  -9   7         10.01         28.58        14.03 o                         
   7  -9   7         86.48         52.13        10.62 o                         
  -4  -8   7          0.33         -2.45         2.45 o                         
  -3  -8   7          0.35          1.78         3.34 o                         
  -2  -8   7          5.92         -0.88         5.79 o                         
  -1  -8   7         19.65         16.26         7.02 o                         
   0  -8   7         29.74          8.52         9.68 o                         
   1  -8   7          9.15          2.94         7.65 o                         
   2  -8   7         85.13        105.29        10.64 o                         
   3  -8   7          8.31         10.27        12.71 o                         
   4  -8   7          0.33         -1.95         4.72 o                         
   5  -8   7        123.49        136.40         8.99 o                         
   6  -8   7         76.50         67.05         7.27 o                         
   7  -8   7          4.77         23.55        16.66 o                         
   8  -8   7         13.35         -7.46        16.98 o                         
  -6  -7   7          0.01         44.46        12.75 o                         
  -5  -7   7          6.15         -5.24         7.26 o                         
  -4  -7   7          2.15          2.05         4.31 o                         
  -3  -7   7          2.21          4.49         8.75 o                         
  -2  -7   7         77.94         60.14         6.86 o                         
  -1  -7   7        231.24        296.24        20.81 o                         
   0  -7   7          2.20          5.45         7.48 o                         
   1  -7   7         15.94         18.60         7.08 o                         
   2  -7   7        185.43        193.08        10.80 o                         
   3  -7   7         78.25         66.56         6.38 o                         
   4  -7   7         31.56         22.85        11.92 o                         
   5  -7   7         48.61         49.54         7.24 o                         
   6  -7   7          0.49         -5.69         5.69 o                         
   7  -7   7          4.05         -0.97         8.61 o                         
   8  -7   7          1.69         -2.01        10.74 o                         
  -6  -6   7          0.16         10.41        10.77 o                         
  -5  -6   7          5.81          6.99         8.55 o                         
  -4  -6   7          3.86         12.05         6.47 o                         
  -3  -6   7          4.65         -2.42         6.02 o                         
  -2  -6   7         56.80         74.51         7.44 o                         
  -1  -6   7         19.28         26.54         4.74 o                         
   0  -6   7         13.93         12.02         4.88 o                         
   1  -6   7        105.03        113.02        10.49 o                         
   2  -6   7         13.65         14.63        10.77 o                         
   3  -6   7          6.06          5.82         7.99 o                         
   4  -6   7         68.54         76.66         6.91 o                         
   5  -6   7          0.16         -1.03         6.95 o                         
   6  -6   7         84.47         84.00         7.51 o                         
   7  -6   7         11.72         35.02        17.86 o                         
   8  -6   7          4.75         -6.48         9.49 o                         
  -7  -5   7          3.41          2.85        13.55 o                         
  -6  -5   7         15.36          5.30         9.15 o                         
  -5  -5   7         23.12         44.46        11.84 o                         
  -4  -5   7         13.18          7.75         6.76 o                         
  -3  -5   7         40.91         36.81         6.55 o                         
  -2  -5   7         24.53         14.74         5.02 o                         
  -1  -5   7          4.80         -2.37         4.06 o                         
   0  -5   7          2.06         -0.57         7.20 o                         
   1  -5   7          8.21          9.68         7.46 o                         
   2  -5   7          0.00         -1.07         8.30 o                         
   3  -5   7         22.39         35.49         7.99 o                         
   4  -5   7          6.15          9.54         5.61 o                         
   5  -5   7         21.73         26.44         6.83 o                         
   6  -5   7         33.83         26.29         6.92 o                         
   7  -5   7         51.27         34.21        12.52 o                         
   8  -5   7          3.21         59.03        18.80 o                         
  -8  -4   7          4.00          2.26         8.84 o                         
  -7  -4   7          0.00          7.59         8.47 o                         
  -6  -4   7          0.03         -4.07         7.26 o                         
  -5  -4   7         33.44         32.23         4.21 o                         
  -4  -4   7          0.34         -5.92         5.92 o                         
  -3  -4   7          5.86          7.80         5.57 o                         
  -2  -4   7         26.36         19.57         5.00 o                         
  -1  -4   7         79.31         96.04         9.22 o                         
   0  -4   7          3.19          4.60         8.25 o                         
   1  -4   7        222.23        220.58        15.31 o                         
   2  -4   7        163.27        210.24        14.84 o                         
   3  -4   7          9.20          6.58         6.18 o                         
   4  -4   7        219.97        215.93        12.06 o                         
   5  -4   7         35.90         31.49         6.52 o                         
   6  -4   7         37.14         31.22         6.72 o                         
   7  -4   7         10.69          7.91         8.40 o                         
   8  -4   7          2.26         -3.94         8.18 o                         
  -8  -3   7         19.80          6.14         9.44 o                         
  -7  -3   7          2.33          2.31         8.50 o                         
  -6  -3   7         35.45         23.74         3.27 o                         
  -5  -3   7        104.12        103.54         6.48 o                         
  -4  -3   7          0.47          1.61         6.33 o                         
  -3  -3   7         51.70         65.07         7.13 o                         
  -2  -3   7         16.32         -7.96         9.74 o                         
  -1  -3   7          6.89         -3.61         6.03 o                         
   0  -3   7        293.42        466.33        27.86 o                         
   1  -3   7          0.41         -3.66         7.36 o                         
   2  -3   7        249.91        246.26        16.60 o                         
   3  -3   7          6.26          7.58         5.72 o                         
   4  -3   7        185.81        202.26        11.65 o                         
   5  -3   7        140.58        132.20         9.26 o                         
   6  -3   7        169.07        182.34        14.71 o                         
   7  -3   7          0.91         10.57         8.07 o                         
   8  -3   7          0.02         -8.17         8.17 o                         
  -9  -2   7          3.48         27.64        13.89 o                         
  -8  -2   7          0.36         13.10        13.79 o                         
  -6  -2   7          1.87          0.75         2.91 o                         
  -5  -2   7          0.73         -4.10         5.94 o                         
  -4  -2   7         95.69         67.61         7.76 o                         
  -3  -2   7          0.89         -6.13        10.16 o                         
  -2  -2   7        495.84        486.85        40.48 o                         
  -1  -2   7          0.14         -5.29        11.66 o                         
   0  -2   7         33.69         30.91         6.12 o                         
   1  -2   7          6.77         -2.25         7.08 o                         
   2  -2   7          9.66          8.67        10.60 o                         
   3  -2   7         65.59         64.52         9.02 o                         
   4  -2   7          7.25          9.71         8.25 o                         
   5  -2   7         68.72         70.46         7.27 o                         
   6  -2   7         38.69         35.90         7.11 o                         
   7  -2   7          0.01         -7.20         7.20 o                         
   8  -2   7          1.22         -1.77         8.30 o                         
  -9  -1   7          0.64         22.13        13.74 o                         
  -8  -1   7          4.99         24.32        11.67 o                         
  -7  -1   7          0.29         -1.34         4.24 o                         
  -6  -1   7          0.20          0.94         3.73 o                         
  -5  -1   7         21.50         22.70         3.83 o                         
  -4  -1   7          0.65         -2.62         5.86 o                         
  -3  -1   7         93.52        107.87        14.54 o                         
  -2  -1   7         63.42         84.69        13.44 o                         
  -1  -1   7         15.67         13.76        11.49 o                         
   0  -1   7         61.93         41.74         9.05 o                         
   1  -1   7          3.05          3.74        10.25 o                         
   2  -1   7          7.49         -3.59         9.00 o                         
   3  -1   7         47.61         57.84        12.93 o                         
   4  -1   7          4.61         10.74         8.39 o                         
   5  -1   7         70.16         84.15         9.25 o                         
   6  -1   7          8.13         37.88        12.99 o                         
   7  -1   7          0.45         -3.41        10.48 o                         
  -9   0   7          2.12          7.69        12.41 o                         
  -7   0   7          0.36          7.20         4.81 o                         
  -6   0   7          0.62          0.20         0.96 o                         
  -5   0   7         10.81         11.43         3.89 o                         
  -4   0   7          5.11         -5.22        10.78 o                         
  -3   0   7         16.86          9.16        10.99 o                         
  -2   0   7         49.37         55.45        12.64 o                         
  -1   0   7         20.41          3.02        10.61 o                         
   0   0   7          4.32         12.57         6.35 o                         
   1   0   7          0.00         -6.58        10.12 o                         
   2   0   7        119.30        127.19        10.62 o                         
   3   0   7        116.06        119.51         8.56 o                         
   4   0   7        110.88        134.36         9.23 o                         
   5   0   7          5.25          7.58        10.32 o                         
   6   0   7          0.30         -7.45         7.45 o                         
   7   0   7          3.22         -9.65        12.50 o                         
 -10   1   7         16.81          5.60        13.36 o                         
  -9   1   7          1.06          9.78        11.35 o                         
  -8   1   7          0.73         -8.02         9.99 o                         
  -7   1   7          1.52          6.84         4.47 o                         
  -6   1   7         67.06         73.02        14.47 o                         
  -5   1   7         75.63         89.71         6.90 o                         
  -4   1   7          2.07         -4.18         4.18 o                         
  -3   1   7         52.59         42.51         5.53 o                         
  -2   1   7          3.10        -11.93        11.93 o                         
  -1   1   7         88.72         85.23        13.84 o                         
   0   1   7        195.33        229.23        22.70 o                         
   1   1   7        125.08        114.46         9.42 o                         
   2   1   7          1.46          5.45         6.42 o                         
   3   1   7        200.85        203.65        11.56 o                         
   4   1   7          0.01         11.91         5.07 o                         
   5   1   7         18.26         40.85        11.60 o                         
   6   1   7          0.27         -0.54        11.50 o                         
 -10   2   7          0.88          9.59        12.16 o                         
  -9   2   7          4.83         15.80        12.86 o                         
  -8   2   7          0.02         -5.44         5.44 o                         
  -7   2   7          9.49          8.64         4.81 o                         
  -6   2   7        168.56        174.42        11.12 o                         
  -5   2   7        113.71        127.99        10.71 o                         
  -4   2   7          2.97         -4.37         4.42 o                         
  -3   2   7         31.18         23.64         7.47 o                         
  -2   2   7         29.97         24.04         3.76 o                         
  -1   2   7         12.50         -1.28        10.54 o                         
   0   2   7          0.06        -10.98        10.98 o                         
   1   2   7         33.56         43.80        11.10 o                         
   2   2   7          6.73         -1.57         7.61 o                         
   3   2   7         16.24         18.55         5.40 o                         
   4   2   7          7.52          5.96         4.50 o                         
   5   2   7          6.08        -12.28        12.28 o                         
  -9   3   7          0.02         -6.78        13.46 o                         
  -8   3   7          0.04         -3.70         5.35 o                         
  -7   3   7         20.56         15.03         5.19 o                         
  -6   3   7         78.66         75.17         8.32 o                         
  -5   3   7          0.84          6.23         4.83 o                         
  -4   3   7          7.32         -0.23         4.53 o                         
  -3   3   7         93.74        115.54        14.82 o                         
  -2   3   7         15.09         14.13         4.97 o                         
  -1   3   7         84.47        105.80         8.00 o                         
   0   3   7         10.34          3.86         4.75 o                         
   1   3   7         31.70         47.33         6.05 o                         
   2   3   7          5.61         -1.26         6.13 o                         
   3   3   7          5.34          3.65         3.83 o                         
   4   3   7          7.00          6.58         6.53 o                         
  -9   4   7          5.82         16.35        14.52 o                         
  -8   4   7          1.99         -2.64         7.15 o                         
  -7   4   7         19.01         28.01         8.42 o                         
  -6   4   7          1.50         -4.81         4.81 o                         
  -3   4   7          1.53         -4.27         4.27 o                         
  -2   4   7         14.13          4.58         4.42 o                         
  -1   4   7        166.72        148.52        21.71 o                         
   0   4   7          1.00         -1.95         4.70 o                         
   1   4   7          9.72          8.70         4.68 o                         
   2   4   7          6.20          2.26         3.41 o                         
   3   4   7          0.61         -1.90         6.32 o                         
  -9   5   7         16.92         32.39        15.50 o                         
  -8   5   7          0.43         15.64        14.83 o                         
  -7   5   7          1.62          2.61         5.64 o                         
  -6   5   7          5.49         -5.73         6.97 o                         
  -5   5   7         11.05         13.68         5.33 o                         
  -4   5   7         19.77          5.89         9.67 o                         
  -3   5   7         13.79         -7.96         9.13 o                         
  -2   5   7         11.76          7.14         5.74 o                         
  -1   5   7         12.73         12.02         8.42 o                         
   0   5   7          0.12         -6.88         6.88 o                         
   1   5   7          0.07         -1.88         6.14 o                         
   2   5   7          0.01          1.11         7.29 o                         
  -7   6   7          0.76         -2.32         5.56 o                         
  -6   6   7          0.46          4.36         4.87 o                         
  -5   6   7          1.91         -4.29         5.59 o                         
  -4   6   7          1.05         -2.31         4.76 o                         
  -3   6   7          3.12          5.27         4.75 o                         
  -2   6   7          3.02          1.50         5.82 o                         
  -1   6   7          0.06          4.65         4.59 o                         
  -5   7   7          1.63         -3.97         8.88 o                         
  -4   7   7          1.36          6.67         8.56 o                         
  -1 -10   8         20.25         16.49         7.09 o                         
   0 -10   8          1.06         -3.83        17.36 o                         
   1 -10   8          0.23         -7.88         7.88 o                         
   2 -10   8          0.01          0.34        12.37 o                         
   3 -10   8          0.12          4.09         7.65 o                         
   4 -10   8          0.19          6.58        10.07 o                         
   5 -10   8          0.09         -8.50         8.50 o                         
   6 -10   8         12.43         32.95        11.55 o                         
  -3  -9   8          0.88         -0.06         4.23 o                         
  -2  -9   8          5.32         -0.88         9.55 o                         
  -1  -9   8         12.71         10.86         9.55 o                         
   0  -9   8          0.63         14.74         7.11 o                         
   1  -9   8          0.25          0.47         9.43 o                         
   2  -9   8          1.55         11.47         7.63 o                         
   3  -9   8         11.55          0.09         9.91 o                         
   4  -9   8          2.86         -9.96        10.15 o                         
   5  -9   8         14.89         12.42         5.23 o                         
   6  -9   8         32.00         22.48        19.91 o                         
   7  -9   8         43.06         19.44        16.00 o                         
  -4  -8   8          2.39         -3.74         9.38 o                         
  -2  -8   8         30.80         55.02        10.83 o                         
  -1  -8   8         10.06          1.45        10.25 o                         
   0  -8   8         61.11         43.67        11.47 o                         
   1  -8   8         22.82         26.83        11.51 o                         
   2  -8   8         15.48          0.20         9.52 o                         
   3  -8   8         12.12          6.44         4.57 o                         
   4  -8   8        101.40         88.50         7.12 o                         
   5  -8   8          8.57         17.41        13.49 o                         
   6  -8   8          4.60          0.89         5.08 o                         
   7  -8   8         11.66          6.65         6.12 o                         
  -5  -7   8          0.06         -0.70        10.45 o                         
  -4  -7   8          3.47          5.35         7.53 o                         
  -3  -7   8         36.68         17.16         8.58 o                         
  -2  -7   8         45.43         43.80        10.58 o                         
  -1  -7   8         30.13         24.89         4.85 o                         
   0  -7   8         46.53         48.07         7.06 o                         
   1  -7   8         48.29         41.48        11.69 o                         
   2  -7   8         50.86         67.06         6.31 o                         
   3  -7   8         74.72         69.54         6.29 o                         
   4  -7   8         10.97         -1.16         5.73 o                         
   5  -7   8          0.50         -1.31         6.67 o                         
   6  -7   8          0.95         -2.69         7.01 o                         
   7  -7   8         11.85         41.36        17.64 o                         
   8  -7   8          1.06          6.70         8.32 o                         
  -6  -6   8         10.31         -3.27         7.57 o                         
  -5  -6   8         14.47         14.42         6.63 o                         
  -4  -6   8         11.61          9.74         6.01 o                         
  -3  -6   8          7.30          5.28         5.44 o                         
  -2  -6   8          2.84         -5.02         6.08 o                         
  -1  -6   8         40.27         27.29         6.11 o                         
   0  -6   8          6.31         -3.47        10.48 o                         
   1  -6   8         34.09         33.29        11.61 o                         
   2  -6   8          9.27          6.02         8.17 o                         
   3  -6   8         31.65         22.87         6.19 o                         
   4  -6   8         41.35         43.75         6.45 o                         
   5  -6   8         26.71         45.92         9.76 o                         
   6  -6   8         45.16         49.33         6.89 o                         
   7  -6   8          0.77          1.60         8.11 o                         
   8  -6   8          0.06          3.97        10.15 o                         
  -7  -5   8          7.07         12.82        12.36 o                         
  -6  -5   8         15.38         10.46         7.34 o                         
  -5  -5   8          0.02          6.46        10.48 o                         
  -4  -5   8         13.64         12.57         6.25 o                         
  -3  -5   8         14.24         25.00         8.19 o                         
  -2  -5   8          6.19         -0.49         4.48 o                         
   0  -5   8          0.07         -6.94         7.63 o                         
   1  -5   8          9.48          3.59         6.33 o                         
   2  -5   8         17.70         16.03        11.69 o                         
   3  -5   8          3.82          1.31         5.32 o                         
   4  -5   8          0.21         -5.19         6.18 o                         
   5  -5   8         63.93         72.58         7.43 o                         
   6  -5   8         56.95         42.71         7.65 o                         
   7  -5   8          5.33          5.89         6.20 o                         
   8  -5   8          0.08         -1.76        16.76 o                         
  -8  -4   8          0.00          0.62         8.94 o                         
  -7  -4   8          0.12          4.40         7.91 o                         
  -6  -4   8         10.71          9.00        13.99 o                         
  -5  -4   8          2.31         -6.82         6.82 o                         
  -4  -4   8          2.55         10.75         6.26 o                         
  -3  -4   8         32.05         21.22         8.67 o                         
  -2  -4   8         16.99         10.22        10.59 o                         
  -1  -4   8         31.89         44.59        10.15 o                         
   0  -4   8         30.25         28.93         8.05 o                         
   2  -4   8          0.83         -8.21         8.21 o                         
   3  -4   8         17.10         16.34         5.88 o                         
   4  -4   8         22.78         41.93        10.95 o                         
   5  -4   8         10.70          9.65        10.21 o                         
   7  -4   8          0.40         -3.03         8.50 o                         
   8  -4   8          5.26          3.82         8.56 o                         
  -8  -3   8          0.21          5.00         8.37 o                         
  -7  -3   8          0.04         -9.78        11.66 o                         
  -6  -3   8          0.76          2.59         8.43 o                         
  -5  -3   8          0.29         -2.47        10.28 o                         
  -4  -3   8          6.86         -1.81         5.83 o                         
  -3  -3   8          0.51          4.71         5.89 o                         
  -1  -3   8         40.66         45.73         8.23 o                         
   0  -3   8         10.76         26.47        15.63 o                         
   1  -3   8         15.64          8.35        11.74 o                         
   2  -3   8          0.29          7.17         9.97 o                         
   3  -3   8          2.87         10.44        12.67 o                         
   4  -3   8          2.34         -6.45         6.45 o                         
   5  -3   8          3.82          1.52         6.14 o                         
   6  -3   8         29.25         37.64         7.33 o                         
   7  -3   8          0.09          8.07        10.54 o                         
  -9  -2   8          0.85         27.02        12.72 o                         
  -8  -2   8          0.38         -8.64        11.42 o                         
  -7  -2   8          0.57         -2.40         5.09 o                         
  -6  -2   8          3.99          3.52         3.84 o                         
  -5  -2   8         55.16         47.98         8.14 o                         
  -4  -2   8          9.87          2.03         6.00 o                         
  -3  -2   8         30.75         36.43        12.02 o                         
  -2  -2   8          7.51         -4.05         8.09 o                         
  -1  -2   8         20.00         16.28        12.81 o                         
   0  -2   8          2.88          5.41         7.86 o                         
   1  -2   8          0.38         -2.21         7.45 o                         
   2  -2   8          8.86         21.22         9.36 o                         
   3  -2   8         21.41         27.59         8.56 o                         
   4  -2   8          3.75         10.75         6.69 o                         
   5  -2   8          0.74         -0.27         7.51 o                         
   6  -2   8         19.19         15.28         6.22 o                         
   7  -2   8          7.69          9.52        16.18 o                         
  -9  -1   8          0.64         -9.84        11.82 o                         
  -8  -1   8          0.96          3.41        10.95 o                         
  -7  -1   8          7.07         26.72        10.29 o                         
  -6  -1   8          0.24         -2.60         5.36 o                         
  -5  -1   8        101.15         83.73         8.73 o                         
  -4  -1   8         25.38          6.73         9.42 o                         
  -3  -1   8         72.73         36.43        13.22 o                         
  -2  -1   8         10.72         11.85        11.14 o                         
   0  -1   8         92.70        107.46        12.54 o                         
   1  -1   8          0.12          2.48         7.52 o                         
   2  -1   8          2.30          8.17         7.67 o                         
   3  -1   8         78.80         96.52        10.74 o                         
   4  -1   8          6.31          9.00         7.76 o                         
   5  -1   8          1.67          4.20         6.73 o                         
   6  -1   8         23.26         15.72         8.37 o                         
   7  -1   8         22.17         30.18        14.53 o                         
  -8   0   8          1.45          4.42         7.20 o                         
  -7   0   8         21.02          5.04         5.15 o                         
  -6   0   8          2.32          5.22         4.17 o                         
  -5   0   8         49.08         50.33         5.15 o                         
  -4   0   8         22.36         18.22         8.61 o                         
  -3   0   8         21.57          0.54        12.82 o                         
  -2   0   8        230.06        295.56        28.49 o                         
  -1   0   8         37.71         20.31        12.80 o                         
   0   0   8         36.74         31.50        13.07 o                         
   1   0   8         17.64         23.94         7.24 o                         
   2   0   8        484.26        601.46        36.87 o                         
   3   0   8        139.80        145.09        12.48 o                         
   4   0   8          7.27         20.26         8.57 o                         
   5   0   8         31.92         45.25         6.76 o                         
   6   0   8         10.24         13.76        12.51 o                         
  -9   1   8          0.00         10.47        12.06 o                         
  -8   1   8          6.87         11.12        10.17 o                         
  -7   1   8         66.31         80.39         8.31 o                         
  -6   1   8         12.27         10.61         4.54 o                         
  -5   1   8        130.29        138.04        18.66 o                         
  -4   1   8         13.04        -10.66        12.04 o                         
  -3   1   8          1.18          5.15         8.55 o                         
  -2   1   8          6.31        -12.30        12.30 o                         
  -1   1   8        339.60        365.03        32.79 o                         
   0   1   8          0.22          1.97        11.68 o                         
   1   1   8          7.56          0.62        10.76 o                         
   2   1   8          0.82         -9.98         9.98 o                         
   3   1   8          4.50         -7.40         7.40 o                         
   4   1   8          0.13          6.73         7.90 o                         
   5   1   8          0.08         -2.95        10.73 o                         
  -9   2   8          0.75          9.35        10.67 o                         
  -8   2   8          0.10          4.96         5.42 o                         
  -7   2   8          0.64          6.37        11.32 o                         
  -6   2   8         98.75        114.73        15.73 o                         
  -5   2   8          8.69          3.85         4.81 o                         
  -4   2   8         57.25         55.48         6.91 o                         
  -3   2   8          9.00          7.98         5.20 o                         
  -2   2   8         19.87         13.69         4.84 o                         
  -1   2   8          2.67         -9.11        12.33 o                         
   0   2   8          1.31        -11.04        11.04 o                         
   1   2   8         22.71         19.70        11.21 o                         
   2   2   8          1.87         -8.07         8.69 o                         
   3   2   8          1.65         -1.84         9.92 o                         
   4   2   8          0.26          3.13         4.26 o                         
  -8   3   8          5.20         -3.85        12.42 o                         
  -7   3   8          0.22         -0.36        11.18 o                         
  -6   3   8         40.17         33.29         6.03 o                         
  -5   3   8         11.03         11.78         5.01 o                         
  -4   3   8         41.84         28.58         5.49 o                         
  -3   3   8         80.76         78.11        15.56 o                         
  -2   3   8          1.19         12.74        11.91 o                         
  -1   3   8         64.07         76.65         8.43 o                         
   0   3   8         23.85         26.38         5.40 o                         
   1   3   8          1.26         -4.60         4.96 o                         
   2   3   8          5.01          4.62         5.05 o                         
   3   3   8          1.86         -1.16         4.29 o                         
  -8   4   8          1.42          5.63         5.82 o                         
  -7   4   8          3.97          7.80         5.16 o                         
  -6   4   8          1.52          0.45         5.90 o                         
  -4   4   8         12.88          3.49         9.51 o                         
  -3   4   8         30.46         15.72        10.96 o                         
  -2   4   8          0.15         -0.61         4.52 o                         
  -1   4   8         30.35         30.00         5.49 o                         
   0   4   8          1.98         -5.13         5.13 o                         
   1   4   8         14.10          7.66         4.82 o                         
   2   4   8          0.27         -2.12         6.11 o                         
  -7   5   8          3.71         -6.48         6.48 o                         
  -6   5   8          0.19          1.26         5.37 o                         
  -5   5   8          0.64         -3.89         8.28 o                         
  -4   5   8          0.71         -5.08         5.08 o                         
  -3   5   8          0.01          0.58         4.51 o                         
  -2   5   8          6.84         -0.36         4.80 o                         
  -1   5   8          2.75          1.16         4.87 o                         
   0   5   8          2.04         -5.10         5.10 o                         
  -5   6   8          1.67        -10.49        10.49 o                         
  -4   6   8          1.01         -5.98         9.46 o                         
  -3   6   8          3.48          4.25         9.23 o                         
   0 -10   9          0.36         -6.34         7.50 o                         
   1 -10   9          0.63         -3.19         9.79 o                         
   2 -10   9          0.00          2.57         7.84 o                         
   3 -10   9          5.74         -3.34         7.75 o                         
   4 -10   9          0.97          0.94         8.04 o                         
  -1  -9   9          6.20          1.97         9.12 o                         
   0  -9   9          3.69          0.19         7.34 o                         
   1  -9   9          0.09          0.45         7.49 o                         
   3  -9   9          5.51          5.19         7.70 o                         
   4  -9   9          0.00          6.46         4.49 o                         
   5  -9   9          2.52          7.88         5.17 o                         
   6  -9   9          8.61          4.77         5.27 o                         
  -4  -8   9          0.54         -0.05         5.63 o                         
  -3  -8   9          6.96          4.10         5.67 o                         
  -2  -8   9         11.41         12.58         5.03 o                         
  -1  -8   9          6.07         14.66         4.22 o                         
   0  -8   9          7.77          0.65         7.33 o                         
   1  -8   9         23.11         11.65         4.11 o                         
   2  -8   9         11.09          8.89         4.54 o                         
   3  -8   9          4.48         -3.58        11.11 o                         
   4  -8   9          8.68          9.77         7.29 o                         
   5  -8   9          9.50         21.18        20.35 o                         
   6  -8   9         31.93         19.71         7.03 o                         
   7  -8   9          4.94          0.16        11.52 o                         
  -5  -7   9          5.36         17.36         6.74 o                         
  -4  -7   9          0.93          2.25        10.21 o                         
  -3  -7   9         22.89         18.24         6.91 o                         
  -2  -7   9          0.11          2.93         7.97 o                         
  -1  -7   9          4.36         -2.56         3.94 o                         
   0  -7   9          0.84          3.77         3.46 o                         
   1  -7   9          1.23         -7.68         7.97 o                         
   2  -7   9         14.96          5.92         8.90 o                         
   3  -7   9          7.45         13.90        16.26 o                         
   4  -7   9          9.61          4.62         7.21 o                         
   5  -7   9          0.03          2.51         6.75 o                         
   6  -7   9         11.01         16.52         7.67 o                         
   7  -7   9         11.50          9.21         6.16 o                         
  -6  -6   9          2.92          0.08         7.10 o                         
  -5  -6   9          3.82          9.21         6.69 o                         
  -4  -6   9          2.65          2.93         5.57 o                         
  -3  -6   9          0.08         -0.31         5.37 o                         
  -2  -6   9          0.13          1.00         5.95 o                         
  -1  -6   9          5.49         -4.07         4.85 o                         
   0  -6   9         32.80         39.95         8.50 o                         
   1  -6   9          7.00          9.16        11.00 o                         
   2  -6   9         21.61         21.95         8.97 o                         
   3  -6   9         24.56         23.46        11.85 o                         
   4  -6   9         34.69         17.94         8.70 o                         
   5  -6   9          4.84         -1.01        10.19 o                         
   6  -6   9          9.94         11.23         9.65 o                         
   7  -6   9          0.69          6.92         5.91 o                         
  -7  -5   9          0.51         -0.14        11.17 o                         
  -6  -5   9          0.65         -3.56         9.47 o                         
  -5  -5   9          1.40          1.32         6.01 o                         
  -4  -5   9          2.06         -4.42         9.57 o                         
  -3  -5   9          7.18          0.65        10.04 o                         
  -2  -5   9         11.88          9.72         5.96 o                         
   0  -5   9         16.46          9.93         8.29 o                         
   1  -5   9         12.30          7.90        11.75 o                         
   2  -5   9         44.65         44.42         8.19 o                         
   3  -5   9         12.53         16.06         7.98 o                         
   4  -5   9         41.21         41.37         7.74 o                         
   5  -5   9         11.61         21.03         8.85 o                         
   6  -5   9         56.08         49.82         7.09 o                         
   7  -5   9          1.82         15.63        11.59 o                         
  -7  -4   9          0.34          3.08         9.54 o                         
  -6  -4   9          0.21         -0.82         2.78 o                         
  -5  -4   9          7.32         11.53        14.60 o                         
  -4  -4   9          0.03          4.71         6.17 o                         
  -3  -4   9          7.83          1.78         5.32 o                         
  -2  -4   9         36.17         32.73         9.03 o                         
  -1  -4   9          4.74          2.91         7.48 o                         
   0  -4   9          0.23         -1.28         8.37 o                         
   1  -4   9          0.33         -6.51         8.64 o                         
   2  -4   9         22.54         25.91        12.04 o                         
   3  -4   9         12.54          8.33         7.66 o                         
   4  -4   9          1.18          0.15         7.85 o                         
   5  -4   9         66.86         71.46        17.72 o                         
   6  -4   9          0.33         -0.57         6.37 o                         
   7  -4   9          0.67         17.76         6.85 o                         
  -8  -3   9          2.31          3.79         8.45 o                         
  -7  -3   9          1.16         14.67        16.42 o                         
  -6  -3   9          0.07          4.15         3.00 o                         
  -5  -3   9          3.84         -2.76         7.11 o                         
  -4  -3   9          9.86          4.98         5.84 o                         
  -3  -3   9          1.12         -5.79        11.16 o                         
  -2  -3   9         27.17         47.13        13.13 o                         
  -1  -3   9          0.25         -8.41         8.41 o                         
   0  -3   9         18.77         15.57        15.47 o                         
   1  -3   9          3.79          4.35        10.56 o                         
   2  -3   9         43.13         66.13        10.06 o                         
   3  -3   9         96.32        108.41        11.35 o                         
   4  -3   9          9.11         -2.59         8.14 o                         
   5  -3   9          9.82          1.25         7.05 o                         
   6  -3   9          1.98         -4.53         6.32 o                         
   7  -3   9          2.20          2.15         6.65 o                         
  -8  -2   9          0.00          2.86         3.10 o                         
  -7  -2   9          4.43         -1.17         6.14 o                         
  -6  -2   9          5.14         -0.89         6.95 o                         
  -5  -2   9          1.21          1.33        11.06 o                         
  -4  -2   9          2.50          4.40         6.36 o                         
  -3  -2   9         35.34         23.46        12.80 o                         
  -2  -2   9         56.23         44.06        13.75 o                         
  -1  -2   9         51.93         71.95        15.90 o                         
   0  -2   9          0.67         -2.59         8.15 o                         
   1  -2   9         15.51         57.54        13.16 o                         
   2  -2   9         47.72         68.89        10.43 o                         
   3  -2   9         83.28         71.73        11.49 o                         
   4  -2   9         85.35         84.41         8.48 o                         
   5  -2   9         24.41         40.32         8.49 o                         
   6  -2   9          0.62         11.57         6.55 o                         
  -8  -1   9          0.02         -1.64         3.68 o                         
  -7  -1   9          0.01         -2.32         7.55 o                         
  -6  -1   9         52.00         64.91         5.77 o                         
  -5  -1   9          1.44         -0.04         5.01 o                         
  -4  -1   9         11.68          4.97         9.32 o                         
  -3  -1   9         16.24         17.66        13.35 o                         
  -2  -1   9          8.07          8.99        13.66 o                         
   0  -1   9        275.82        381.64        24.24 o                         
   1  -1   9        374.26        451.55        27.70 o                         
   2  -1   9         67.01         76.79        10.55 o                         
   3  -1   9        156.42        139.45        12.59 o                         
   4  -1   9          9.91         12.69         6.57 o                         
   5  -1   9         19.96         13.26         6.26 o                         
   6  -1   9          4.56         11.93         8.12 o                         
  -9   0   9          0.21         -3.08        11.81 o                         
  -8   0   9          2.30          7.30        11.37 o                         
  -7   0   9          1.40          1.21         6.72 o                         
  -6   0   9        184.72        196.59        10.76 o                         
  -5   0   9          6.11         11.76         9.22 o                         
  -4   0   9          0.53        -14.16        14.16 o                         
  -3   0   9        430.23        364.27        35.76 o                         
  -2   0   9         11.57        -10.47        13.79 o                         
  -1   0   9         21.29         34.32        14.56 o                         
   0   0   9        186.63        239.50        25.03 o                         
   1   0   9          0.08         -8.07        11.21 o                         
   2   0   9          4.59          0.36         7.43 o                         
   3   0   9          0.25         -3.24        11.95 o                         
   4   0   9         37.26         53.02         7.58 o                         
   5   0   9          0.05          1.72         6.27 o                         
  -8   1   9          0.46         12.05        10.14 o                         
  -7   1   9         79.82         79.79         7.30 o                         
  -6   1   9          0.20         -2.17         4.34 o                         
  -5   1   9         18.97         19.36        11.08 o                         
  -4   1   9         74.57         58.61         6.23 o                         
  -3   1   9          1.53         -1.69         5.24 o                         
  -2   1   9        128.68        147.19        19.62 o                         
  -1   1   9         98.30        108.08        18.05 o                         
   0   1   9          5.23          1.83        12.10 o                         
   1   1   9        110.17        114.74        16.27 o                         
   2   1   9          0.31          1.91         9.87 o                         
   3   1   9          0.39         -4.21        11.98 o                         
   4   1   9          0.98         -1.79         5.94 o                         
  -8   2   9          0.03          6.31         5.45 o                         
  -7   2   9          1.28         -3.30         4.59 o                         
  -6   2   9          6.51          0.97         7.38 o                         
  -5   2   9          1.17         -4.47        12.55 o                         
  -4   2   9          1.65         -0.23         4.56 o                         
  -3   2   9          1.86         -1.80         4.31 o                         
  -2   2   9         14.39         -0.84        12.08 o                         
  -1   2   9         67.76         70.06         7.06 o                         
   0   2   9         11.94        -11.34        11.34 o                         
   1   2   9         15.00         -1.85        10.77 o                         
   3   2   9          0.04         -7.45         7.58 o                         
  -8   3   9          0.00          1.93         5.37 o                         
  -7   3   9          1.86          9.19        11.42 o                         
  -6   3   9          0.66         -4.81         6.01 o                         
  -5   3   9         12.54         10.74        11.99 o                         
  -4   3   9          0.19         -0.41         4.68 o                         
  -3   3   9          7.03          0.90         7.61 o                         
  -2   3   9         11.03          5.11         4.72 o                         
  -1   3   9          2.98        -11.24        11.24 o                         
   0   3   9          3.26         -1.14         5.57 o                         
   1   3   9          0.00         -5.08         5.08 o                         
   2   3   9          0.33          7.65         5.49 o                         
  -7   4   9          2.86         -2.54         5.16 o                         
  -6   4   9          4.78        -13.16        13.16 o                         
  -5   4   9          0.18          1.63         4.78 o                         
  -4   4   9          9.54         16.77        10.34 o                         
  -3   4   9          1.78         -4.66         4.66 o                         
  -2   4   9          2.68         -0.52         4.86 o                         
  -1   4   9          3.78          0.77         5.59 o                         
   0   4   9          0.13         -6.60         9.60 o                         
  -4   5   9          0.71        -11.65        11.78 o                         
  -3   5   9          3.23          2.62        10.53 o                         
  -2   5   9          0.32          4.75        10.75 o                         
   1 -10  10          1.69          4.49         7.65 o                         
   2 -10  10          0.11          7.46         9.91 o                         
   3 -10  10          1.05         -0.67         9.79 o                         
  -1  -9  10          1.67          0.95         8.30 o                         
   0  -9  10          0.11          4.48         7.15 o                         
   1  -9  10          1.65         10.27        12.77 o                         
   2  -9  10          8.09          4.24         2.09 o                         
   3  -9  10          0.74         -1.45         4.41 o                         
   4  -9  10          2.06          4.96         4.64 o                         
   5  -9  10          0.13         53.57        16.74 o                         
  -3  -8  10          0.50          0.90         8.63 o                         
  -1  -8  10          0.19          1.25         4.00 o                         
   0  -8  10          0.23         -1.96         3.87 o                         
   1  -8  10          8.82          2.91         9.46 o                         
   2  -8  10          9.89          5.60        10.69 o                         
   3  -8  10          3.86          2.27         5.30 o                         
   4  -8  10         15.02          7.85         6.47 o                         
   5  -8  10         20.18         30.06         5.88 o                         
   6  -8  10          5.03          9.30        15.59 o                         
  -4  -7  10          0.16         -2.67         7.47 o                         
  -3  -7  10          1.74         -5.53         5.53 o                         
  -2  -7  10          1.99         -9.79         9.79 o                         
  -1  -7  10          0.48         -3.88         3.88 o                         
   0  -7  10          3.73          8.80         7.90 o                         
   1  -7  10          8.05        -10.99        10.99 o                         
   2  -7  10          5.90         33.87        12.51 o                         
   3  -7  10          3.80         18.41        13.51 o                         
   4  -7  10          5.11          2.58         6.42 o                         
   5  -7  10         20.97          5.26         7.68 o                         
   6  -7  10          7.77          9.75         6.35 o                         
  -5  -6  10          0.00         -2.69         7.27 o                         
  -4  -6  10          0.00         -5.65         5.65 o                         
  -3  -6  10          0.15         -4.10         6.68 o                         
  -2  -6  10         10.66          5.93         5.00 o                         
  -1  -6  10          3.38         -0.93         9.95 o                         
   0  -6  10          6.84         -2.46        10.70 o                         
   1  -6  10          1.66          2.31        18.70 o                         
   2  -6  10          0.21         -7.37         8.32 o                         
   3  -6  10         10.68         10.83         5.63 o                         
   4  -6  10          0.05          7.10         6.05 o                         
   5  -6  10         46.80         41.70         6.90 o                         
   6  -6  10          0.05         20.38        10.63 o                         
  -6  -5  10          0.42          0.45         2.97 o                         
  -5  -5  10          0.57         -6.31         6.31 o                         
  -4  -5  10          0.22          2.86         5.60 o                         
  -3  -5  10          9.12          2.36         5.09 o                         
  -2  -5  10         16.72          9.72        11.37 o                         
  -1  -5  10          0.21          6.67         6.77 o                         
   0  -5  10         12.18          0.13         6.64 o                         
   1  -5  10          1.93        -12.96        12.96 o                         
   2  -5  10          1.94          8.75        15.47 o                         
   3  -5  10          2.65          5.98         6.03 o                         
   4  -5  10         58.95         53.22         8.50 o                         
   5  -5  10          0.18         -2.82         6.50 o                         
   6  -5  10          4.21          2.74         6.39 o                         
  -7  -4  10          0.28          2.19        11.51 o                         
  -6  -4  10          0.03          4.17         3.21 o                         
  -5  -4  10          6.41         -0.54        15.02 o                         
  -4  -4  10          0.51        -11.47        11.47 o                         
  -3  -4  10         43.65         49.88         8.78 o                         
  -2  -4  10          1.04         -2.04        10.41 o                         
  -1  -4  10          8.35         14.90         8.55 o                         
   0  -4  10         32.21         29.22        11.95 o                         
   1  -4  10         45.08         39.72        13.06 o                         
   2  -4  10         12.08          9.04        14.33 o                         
   3  -4  10         87.33         86.11        11.19 o                         
   4  -4  10          2.91          1.82         6.60 o                         
   5  -4  10          3.11         12.08        11.69 o                         
   6  -4  10          0.90         -1.76         6.22 o                         
  -7  -3  10          5.68          1.28         4.08 o                         
  -6  -3  10          7.12          4.47         3.45 o                         
  -4  -3  10          0.36         -5.70         5.70 o                         
  -3  -3  10          2.26          1.80        11.62 o                         
  -2  -3  10          0.88         10.22        13.37 o                         
   0  -3  10          2.65          8.07        13.17 o                         
   1  -3  10          1.03         -8.52         8.52 o                         
   2  -3  10         31.12         44.71        11.79 o                         
   3  -3  10         36.13         49.18        13.28 o                         
   4  -3  10          7.98          3.90         7.99 o                         
   5  -3  10          0.58         -6.80         6.80 o                         
   6  -3  10          0.02         -0.56        11.51 o                         
  -8  -2  10          0.47          0.69         3.68 o                         
  -7  -2  10         20.89          9.24         4.18 o                         
  -6  -2  10          0.42          1.60         4.00 o                         
  -5  -2  10          5.09          0.93         3.56 o                         
  -4  -2  10          0.77         -9.47        12.93 o                         
  -3  -2  10         38.53         32.16        13.20 o                         
  -2  -2  10        101.48         69.96        16.17 o                         
  -1  -2  10          1.20        -11.03        11.03 o                         
   0  -2  10         80.31        114.00        12.41 o                         
   2  -2  10        127.52        145.95        13.56 o                         
   3  -2  10         31.25          2.19        11.59 o                         
   4  -2  10         36.93         41.79         7.61 o                         
   5  -2  10          7.72         -6.58         6.58 o                         
  -8  -1  10          1.60          4.34         3.94 o                         
  -7  -1  10         39.48         34.44         5.36 o                         
  -6  -1  10          2.84          8.64         4.76 o                         
  -5  -1  10         58.26         60.80         5.46 o                         
  -4  -1  10         14.08          3.22        13.35 o                         
  -2  -1  10          5.25         -2.74        13.66 o                         
  -1  -1  10        266.92        345.69        34.48 o                         
   1  -1  10          1.40         -2.24        13.89 o                         
   3  -1  10          4.46          6.18         8.45 o                         
   4  -1  10          0.01          6.60         8.12 o                         
   5  -1  10          0.02         -0.33         8.11 o                         
  -8   0  10          7.52          4.05         5.95 o                         
  -7   0  10          0.11         -0.78         6.22 o                         
  -6   0  10         45.27         42.82         5.09 o                         
  -5   0  10         22.21         22.59         7.45 o                         
  -4   0  10         73.80         72.97         7.92 o                         
  -2   0  10         70.45         66.21        15.25 o                         
   1   0  10          2.37         -9.59        12.22 o                         
   2   0  10          2.94          9.65        10.66 o                         
   3   0  10          0.34         -0.03         6.39 o                         
   4   0  10          1.08         14.29         8.06 o                         
  -8   1  10          8.51          5.65         5.67 o                         
  -7   1  10          0.41         -4.51         6.94 o                         
  -6   1  10          0.02          2.68         7.05 o                         
  -5   1  10         21.88         -2.84        13.64 o                         
  -4   1  10          0.04          0.34         6.52 o                         
  -3   1  10          3.31          3.70         4.82 o                         
  -2   1  10          0.31        -13.58        13.58 o                         
  -1   1  10         17.01         46.32        14.63 o                         
   0   1  10          0.00          5.37        11.98 o                         
   1   1  10          1.38          2.49        11.42 o                         
   2   1  10          0.30         -3.11        10.56 o                         
   3   1  10          4.03          1.52         7.97 o                         
  -7   2  10          0.37          0.50         4.41 o                         
  -6   2  10          0.05          1.23         7.01 o                         
  -5   2  10          1.13         -7.81         7.81 o                         
  -4   2  10          0.05          0.17         9.69 o                         
  -3   2  10         11.44          9.48         4.66 o                         
  -2   2  10          7.78         -2.04        12.44 o                         
  -1   2  10          1.01          2.31         5.57 o                         
   0   2  10          1.20         14.09         8.84 o                         
   1   2  10          2.32         -1.45        10.96 o                         
   2   2  10          0.01          6.23        10.09 o                         
  -7   3  10          1.02         -2.96         4.72 o                         
  -6   3  10          1.28          0.38        10.23 o                         
  -5   3  10          0.01          3.11        12.08 o                         
  -4   3  10          0.93         -3.50         7.56 o                         
  -3   3  10          8.09          6.37         4.70 o                         
  -1   3  10          0.00         -3.66         5.20 o                         
   0   3  10          0.42         -5.03         5.53 o                         
  -5   4  10          0.23        -12.45        12.45 o                         
  -4   4  10          1.42        -11.27        11.27 o                         
  -3   4  10          4.14          2.84        10.98 o                         
  -2   4  10          0.75         10.47        11.10 o                         
   0  -9  11          0.53          2.74         7.51 o                         
   1  -9  11          6.99          7.84         3.90 o                         
   2  -9  11          5.85          2.42         4.74 o                         
   3  -9  11          2.54          6.72         8.62 o                         
  -2  -8  11          1.17         -4.11         4.11 o                         
  -1  -8  11          3.06          7.46         4.64 o                         
   0  -8  11          0.00         -2.92         4.17 o                         
   1  -8  11          6.21         -4.97         7.96 o                         
   2  -8  11          4.20          0.28         5.71 o                         
   3  -8  11          0.95         -5.93         5.93 o                         
   4  -8  11          1.31         -3.46         9.94 o                         
  -4  -7  11          0.61         10.10         5.83 o                         
  -3  -7  11          2.66          6.18         5.98 o                         
  -2  -7  11          0.24          1.47         6.52 o                         
  -1  -7  11          0.89         -4.62         5.95 o                         
   0  -7  11          2.60         -0.93        10.28 o                         
   1  -7  11          1.89         -5.84         7.83 o                         
   2  -7  11          1.60         -1.75        11.39 o                         
   3  -7  11          5.74          1.48         8.91 o                         
   4  -7  11          0.25         -0.40         7.19 o                         
   5  -7  11          0.43          7.82         6.83 o                         
  -5  -6  11          0.58         -0.28         9.19 o                         
  -4  -6  11          0.57          2.76         5.42 o                         
  -3  -6  11          3.56          1.05         4.94 o                         
  -2  -6  11          1.15          1.76         4.54 o                         
  -1  -6  11          0.70         -0.13         7.60 o                         
   0  -6  11          9.03         10.15        13.26 o                         
   1  -6  11          0.42         -7.79        12.38 o                         
   2  -6  11          2.94          4.07         9.13 o                         
   3  -6  11          6.01          8.95         6.46 o                         
   4  -6  11          0.02          0.62         9.42 o                         
   5  -6  11         15.13         -2.78         7.16 o                         
  -5  -5  11          0.03         -6.15        10.87 o                         
  -4  -5  11          4.17          4.91         5.89 o                         
  -3  -5  11          4.36          5.94        11.75 o                         
  -1  -5  11          4.92          5.02        11.23 o                         
   0  -5  11          3.87          4.80         8.51 o                         
   1  -5  11          1.11         14.59         8.36 o                         
   2  -5  11         55.44         50.46        14.49 o                         
   3  -5  11         32.53         29.24        12.27 o                         
   4  -5  11          0.23          4.65        11.03 o                         
   5  -5  11          2.39          2.45         6.71 o                         
  -6  -4  11          4.71         -0.10         3.68 o                         
  -5  -4  11          6.29          6.11         8.78 o                         
  -4  -4  11          0.81         -3.02         5.70 o                         
  -3  -4  11         14.23         -0.99        12.81 o                         
  -2  -4  11          6.76        -12.75        12.75 o                         
  -1  -4  11         66.93         57.23        14.92 o                         
   0  -4  11         11.23          8.91        13.35 o                         
   1  -4  11         25.83         18.38         9.70 o                         
   2  -4  11          1.61          3.36        12.88 o                         
   3  -4  11         15.40         33.72        12.07 o                         
   4  -4  11          0.16         -8.97         8.97 o                         
   5  -4  11          2.15          0.47         6.91 o                         
  -7  -3  11          0.07         -2.29         4.42 o                         
  -6  -3  11         32.64         28.32         4.35 o                         
  -5  -3  11          1.07          9.11         7.62 o                         
  -4  -3  11          9.01          8.15         6.57 o                         
  -2  -3  11          4.54        -12.49        12.49 o                         
  -1  -3  11          2.02         -3.85        13.67 o                         
   0  -3  11         15.58          9.07         9.02 o                         
   1  -3  11         39.16         39.24        13.27 o                         
   2  -3  11         17.47         41.12        14.15 o                         
   3  -3  11         12.57         -0.35        10.17 o                         
   4  -3  11          0.60         23.87         9.03 o                         
   5  -3  11          0.05         17.74        10.19 o                         
  -7  -2  11          2.33         -0.73         4.37 o                         
  -6  -2  11         30.43         30.18         9.87 o                         
  -5  -2  11          3.66        -10.09        10.09 o                         
  -4  -2  11          1.29         -3.59        13.26 o                         
  -2  -2  11          0.92         -3.89        15.14 o                         
  -1  -2  11         16.82         -1.69        15.00 o                         
   0  -2  11         36.20         52.13        15.96 o                         
   1  -2  11         22.45         40.57         9.44 o                         
   2  -2  11          5.54         -1.80        12.41 o                         
   3  -2  11          1.07          8.60         8.97 o                         
   4  -2  11          0.01          4.53         7.10 o                         
  -7  -1  11         35.84         19.01         5.67 o                         
  -6  -1  11          0.65          0.43         4.10 o                         
  -5  -1  11          6.21         12.79         4.22 o                         
  -4  -1  11         28.77         -2.71        14.11 o                         
  -3  -1  11         17.17          0.91        13.97 o                         
  -2  -1  11         38.46         16.92        14.93 o                         
   0  -1  11          9.39          3.70        13.24 o                         
   1  -1  11         28.36         20.50        13.67 o                         
   2  -1  11          0.21         -8.40         8.40 o                         
   3  -1  11          4.14          3.22        11.75 o                         
  -7   0  11          1.85         -3.05         4.41 o                         
  -6   0  11          9.40          7.23         3.91 o                         
  -5   0  11          5.95          1.82         4.28 o                         
  -4   0  11          2.11          6.10         4.84 o                         
  -3   0  11          1.80        -14.12        14.12 o                         
  -2   0  11          4.57        -14.80        14.80 o                         
  -1   0  11         12.00         -6.42        13.85 o                         
   0   0  11          6.07         -2.71        12.83 o                         
   1   0  11          0.50        -12.97        12.97 o                         
   2   0  11          0.06         13.17        11.67 o                         
  -7   1  11          0.24          1.49         4.35 o                         
  -6   1  11          0.00         -4.17         4.17 o                         
  -5   1  11          1.79          0.64         4.60 o                         
  -4   1  11          1.11          2.19         8.07 o                         
  -3   1  11          5.20          3.55         5.57 o                         
  -2   1  11          0.64         -4.46        13.28 o                         
  -1   1  11          6.73         -0.91        12.97 o                         
   1   1  11          0.17         -1.05        11.75 o                         
  -6   2  11          1.52          1.01        13.38 o                         
  -5   2  11          7.32          6.38         9.26 o                         
  -4   2  11          0.11         -6.39         7.18 o                         
  -3   2  11          0.33          0.56         7.92 o                         
  -2   2  11          0.86          1.43         5.53 o                         
  -1   2  11          1.03          5.47         6.09 o                         
   0   2  11          2.35          0.47        11.68 o                         
  -1  -8  12          0.26          4.80         4.23 o                         
   0  -8  12          0.60          1.73         4.16 o                         
   1  -8  12          0.73         -3.89         8.50 o                         
   2  -8  12          0.59         -3.76         4.90 o                         
  -3  -7  12          4.58         -2.29         4.92 o                         
  -2  -7  12         12.81          6.67         5.40 o                         
  -1  -7  12          2.23         -1.42         4.64 o                         
   0  -7  12          0.37         11.86         6.94 o                         
   1  -7  12          0.30         -6.58        11.23 o                         
   2  -7  12          0.03          0.13         8.83 o                         
   3  -7  12          4.19         -1.02         9.37 o                         
  -4  -6  12          0.60         -0.56         5.66 o                         
  -3  -6  12         11.52          1.39         5.36 o                         
  -2  -6  12          0.64         -4.68         9.51 o                         
  -1  -6  12          4.08         -0.43        11.91 o                         
   0  -6  12         16.05         17.00        12.03 o                         
   1  -6  12         17.83         11.11        12.37 o                         
   3  -6  12         34.67         35.37        14.67 o                         
   4  -6  12          1.72         21.58        19.82 o                         
  -5  -5  12          0.03          3.11         7.14 o                         
  -4  -5  12          0.09         -5.47         5.91 o                         
  -3  -5  12         14.30          0.48         9.05 o                         
  -2  -5  12          0.02         -9.30         9.30 o                         
  -1  -5  12          3.97         -3.43        13.17 o                         
   0  -5  12         15.70          5.91         8.62 o                         
   1  -5  12          2.11        -13.58        13.58 o                         
   2  -5  12         23.02         20.96         9.51 o                         
   3  -5  12          6.14          6.92         6.67 o                         
   4  -5  12         10.64         21.07        10.25 o                         
  -5  -4  12          0.60          1.40         6.76 o                         
  -4  -4  12          8.65          2.72         5.96 o                         
  -3  -4  12          3.00        -13.46        13.46 o                         
  -1  -4  12         26.05         13.32        14.61 o                         
   0  -4  12         21.72         35.35         9.87 o                         
   1  -4  12         17.29         34.49         8.97 o                         
   2  -4  12          1.18          1.04         9.90 o                         
   3  -4  12          2.97          0.93        10.38 o                         
   4  -4  12          1.51          6.99        11.05 o                         
  -5  -3  12          0.01         -1.16         6.23 o                         
  -4  -3  12          0.72        -12.61        13.45 o                         
  -3  -3  12          2.73        -14.27        14.46 o                         
  -2  -3  12          9.99         30.18        15.28 o                         
  -1  -3  12          5.42        -10.79        15.10 o                         
   0  -3  12         28.63         12.74        14.65 o                         
   1  -3  12          5.46        -13.68        15.35 o                         
   2  -3  12          3.67          5.65        12.10 o                         
   3  -3  12          1.38         15.89        19.96 o                         
  -6  -2  12          2.77          6.56         7.36 o                         
  -5  -2  12          2.21          3.86         4.09 o                         
  -4  -2  12          0.14         -3.81         9.40 o                         
  -3  -2  12          0.22        -14.58        14.58 o                         
   0  -2  12         11.70          0.91        14.63 o                         
   1  -2  12          5.33         19.79        14.21 o                         
   2  -2  12          1.61         -9.22         9.22 o                         
  -6  -1  12          1.09         -4.30         4.30 o                         
  -5  -1  12          0.43         -5.01         5.01 o                         
  -4  -1  12          0.04        -10.72        14.15 o                         
  -3  -1  12          0.06        -11.18        14.38 o                         
  -2  -1  12         12.72         -3.33        15.30 o                         
  -1  -1  12          0.01        -14.89        14.89 o                         
   0  -1  12          3.06         -7.79        14.26 o                         
   1  -1  12          4.04          2.13        13.74 o                         
   2  -1  12          0.07         -9.65        13.11 o                         
  -5   0  12          0.84         -0.28         8.42 o                         
  -4   0  12          0.52         10.86         5.07 o                         
  -3   0  12          6.63          8.30         6.08 o                         
  -2   0  12          2.91          0.05        14.92 o                         
  -1   0  12          0.45        -14.51        14.51 o                         
   0   0  12          0.42          0.44        12.92 o                         
   1   0  12          8.88          8.30        12.33 o                         
  -4   1  12          0.27         -2.59         7.75 o                         
  -3   1  12         10.52        -13.57        13.57 o                         
  -2   1  12          0.20         -4.84        14.15 o                         
  -1   1  12          1.82          0.49        13.32 o                         
   0  -6  13         10.91          5.45         9.09 o                         
   1  -6  13          2.20          8.12         8.43 o                         
  -3  -5  13          0.82         -0.08         7.11 o                         
  -2  -5  13          3.28        -13.09        13.09 o                         
  -1  -5  13          1.02         -7.31        13.07 o                         
   0  -5  13          1.85         -8.64        14.03 o                         
   1  -5  13          5.12         -2.74         8.67 o                         
   2  -5  13          0.02          3.33        13.03 o                         
  -3  -4  13          0.52          9.90        13.46 o                         
  -2  -4  13          1.59        -12.18        12.18 o                         
  -1  -4  13          0.02          6.63        14.57 o                         
   0  -4  13          0.16          3.47        13.10 o                         
   1  -4  13         20.42         26.40        15.71 o                         
  -3  -3  13          0.09          1.98        15.80 o                         
  -2  -3  13          0.10        -15.52        15.52 o                         
  -1  -3  13          0.00          9.90        13.90 o                         
   1  -3  13          3.04         11.92        15.32 o                         
  -2  -2  13          1.51          2.98        14.60 o                         
  -1  -2  13          9.78          3.66        14.98 o                         
   0  -2  13          2.21          5.06        14.47 o                         
  -3  -1  13          3.02         -7.46        17.25 o                         
  -2  -1  13          1.60        -14.43        14.43 o                         
                                                                                
