# Supplementary material for: Crystal structures of butyl 2-amino-5-hy­droxy-4-(4-nitro­phen­yl)benzo­furan-3-carboxyl­ate and 2-meth­oxy­ethyl 2-amino-5-hy­droxy-4-(4-nitro­phen­yl)benzo­furan-3-carboxyl­ate
Source: Acta Crystallogr E Crystallogr Commun. 2019 May 24;75(Pt 6):880–7. doi: 10.1107/S205698901900728X (PMC6658937; doi:10.1107/S205698901900728X)
Supplement: Supplementary file 4 [file e-75-00880-BF2sup3.hkl]

data_BF2                                                                        
_shelx_title ' car4'                                                            
_shelx_refln_list_code          4                                               
_shelx_F_calc_maximum      162.04                                               
_exptl_crystal_F_000       776.00                                               
_reflns_d_resolution_high  0.7696                                               
                                                                                
loop_                                                                           
 _space_group_symop_operation_xyz                                               
 'x, y, z'                                                                      
 '-x, y+1/2, -z+1/2'                                                            
 '-x, -y, -z'                                                                   
 'x, -y-1/2, z-1/2'                                                             
                                                                                
_cell_length_a    10.2630                                                       
_cell_length_b     9.0860                                                       
_cell_length_c    20.0490                                                       
_cell_angle_alpha  90.000                                                       
_cell_angle_beta  111.577                                                       
_cell_angle_gamma  90.000                                                       
                                                                                
_shelx_F_squared_multiplier     1.000                                           
                                                                                
loop_                                                                           
 _refln_index_h                                                                 
 _refln_index_k                                                                 
 _refln_index_l                                                                 
 _refln_F_squared_calc                                                          
 _refln_F_squared_meas                                                          
 _refln_F_squared_sigma                                                         
 _refln_observed_status                                                         
   2   0   0         41.46         27.35         1.91 o                         
   3   0   0        593.27        655.96        18.82 o                         
   4   0   0          5.50          3.06         2.60 o                         
   5   0   0        938.10       1049.61        30.12 o                         
   6   0   0          6.83          7.54         4.01 o                         
   7   0   0          0.22          3.90         5.03 o                         
   8   0   0        263.86        259.40        15.16 o                         
   9   0   0          5.73         19.22         8.12 o                         
  10   0   0        239.50        223.58        15.53 o                         
  11   0   0        177.96        172.10        14.05 o                         
  12   0   0          0.15          2.53         6.99 o                         
   1   1   0        970.74        542.77        58.20 o                         
   2   1   0       2340.79       2152.81        40.82 o                         
   3   1   0        925.08        907.82        17.84 o                         
   4   1   0         39.05         48.25         3.70 o                         
   5   1   0        192.59        186.31         5.26 o                         
   6   1   0         83.96         74.10         3.74 o                         
   7   1   0        137.59        151.62         5.23 o                         
   8   1   0        113.60        117.34         7.06 o                         
   9   1   0         25.63         23.81         4.41 o                         
  10   1   0          9.59         -1.07         5.46 o                         
  11   1   0         11.70         34.23        20.42 o                         
  12   1   0          5.17          8.47         5.74 o                         
   0   2   0      10063.16      10241.89       266.03 o                         
   1   2   0       2285.85       2301.65        35.17 o                         
   2   2   0          2.36          1.33         1.40 o                         
   3   2   0        526.25        554.09        11.17 o                         
   4   2   0       2044.25       2094.76        40.28 o                         
   5   2   0          2.99          0.80         4.00 o                         
   6   2   0        224.10        251.27         6.74 o                         
   7   2   0        297.18        297.68         9.16 o                         
   8   2   0        187.20        208.23         9.91 o                         
   9   2   0        263.99        245.72        10.44 o                         
  10   2   0         34.22         49.56         9.58 o                         
  11   2   0          1.13         -0.05         8.57 o                         
  12   2   0          3.20        -10.07        10.07 o                         
   1   3   0       2540.84       2459.19        35.02 o                         
   2   3   0        488.81        515.00         9.29 o                         
   3   3   0         21.47         16.78         1.66 o                         
   4   3   0        230.13        245.40         6.03 o                         
   5   3   0        115.07        110.52         3.96 o                         
   6   3   0          9.22          8.48         2.77 o                         
   7   3   0        564.22        577.33        34.28 o                         
   8   3   0        136.20        141.81         8.47 o                         
   9   3   0         37.20         39.17         5.60 o                         
  10   3   0          1.21          6.26         5.78 o                         
  11   3   0         17.01         21.15        10.68 o                         
   0   4   0          5.63         21.02         2.85 o                         
   1   4   0        654.60        706.20        10.62 o                         
   2   4   0        143.64        137.93         2.88 o                         
   3   4   0        653.03        721.68        12.95 o                         
   4   4   0         63.73         74.13         2.64 o                         
   5   4   0         24.60         24.40         2.24 o                         
   6   4   0         16.82          6.01         2.62 o                         
   7   4   0          0.02          7.66         5.55 o                         
   8   4   0        313.60        319.67        13.93 o                         
   9   4   0          0.30          9.92         6.00 o                         
  10   4   0        134.17        130.17        12.26 o                         
  11   4   0         22.15         38.02         6.99 o                         
   1   5   0       1448.98       1540.11        22.33 o                         
   2   5   0        466.11        478.57         7.61 o                         
   3   5   0        137.14        155.36         3.81 o                         
   4   5   0          3.82          6.67         1.75 o                         
   5   5   0          8.73          6.16         2.00 o                         
   6   5   0         13.52         16.33         2.87 o                         
   7   5   0        527.86        530.06        26.49 o                         
   8   5   0         97.08        113.87        10.91 o                         
   9   5   0         54.23         48.98         8.17 o                         
  10   5   0         13.11         27.50         6.19 o                         
  11   5   0          2.45         -9.65         9.65 o                         
   0   6   0         15.63         13.82         1.70 o                         
   1   6   0          0.14          0.89         1.46 o                         
   2   6   0         52.14         53.60         1.99 o                         
   3   6   0        154.39        144.00         3.48 o                         
   4   6   0          1.06         -0.29         2.28 o                         
   5   6   0        285.31        279.84         7.19 o                         
   6   6   0         61.76         53.00         3.90 o                         
   7   6   0         29.68         29.59         3.99 o                         
   8   6   0          0.92          2.04         4.93 o                         
   9   6   0          8.47         16.74         5.04 o                         
  10   6   0         53.56         56.12         6.42 o                         
   1   7   0          0.77         -0.10         1.18 o                         
   2   7   0        500.45        495.03         8.69 o                         
   3   7   0         90.26         85.41         2.91 o                         
   4   7   0         73.89         70.66         3.02 o                         
   5   7   0         82.87         68.09         3.70 o                         
   6   7   0         65.44         74.26         5.15 o                         
   7   7   0        146.55        162.82        11.74 o                         
   8   7   0          1.28         -0.92         5.13 o                         
   9   7   0          0.00         -0.45         4.95 o                         
   0   8   0       1407.18       1297.20        29.46 o                         
   1   8   0         98.72         83.57         2.45 o                         
   2   8   0        145.49        142.66         3.45 o                         
   3   8   0          4.42          3.14         1.86 o                         
   4   8   0          2.41          1.92         2.19 o                         
   5   8   0          0.08          4.17         3.08 o                         
   6   8   0          2.13          2.27         3.25 o                         
   7   8   0         26.94         30.68         4.18 o                         
   8   8   0          4.70          7.85         4.07 o                         
   9   8   0          0.41         -1.27         5.63 o                         
   1   9   0        133.47        124.07         4.60 o                         
   2   9   0         51.85         48.72         2.75 o                         
   3   9   0         10.74         15.69         2.46 o                         
   4   9   0          3.39          6.86         2.76 o                         
   5   9   0          0.72         -4.00         4.00 o                         
   6   9   0         21.88         28.18         9.99 o                         
   7   9   0          6.66         12.42         9.38 o                         
   0  10   0         26.86         54.56         8.41 o                         
   1  10   0         14.95         10.19         6.35 o                         
   2  10   0          0.05         10.33         8.25 o                         
   3  10   0         23.75         37.67         7.96 o                         
   4  10   0         11.43         14.68         9.96 o                         
   5  10   0         17.93         24.36         8.65 o                         
   6  10   0         32.39         29.42         9.15 o                         
   2  11   0          0.20          9.23        10.15 o                         
   3  11   0          0.05          8.07         8.30 o                         
   4  11   0          0.00         -3.37         9.83 o                         
 -12   1   1         19.19         38.88         8.30 o                         
 -11   1   1        204.65        208.32        15.95 o                         
 -10   1   1          2.67         -2.19         8.88 o                         
  -9   1   1          4.75          9.98         5.57 o                         
  -8   1   1        113.40        106.97         7.12 o                         
  -7   1   1        101.48         89.51         4.41 o                         
  -6   1   1          0.34         -3.23         3.23 o                         
  -5   1   1        288.95        304.98         7.30 o                         
  -4   1   1        564.57        495.23        10.41 o                         
  -3   1   1        999.03        908.34        17.85 o                         
  -2   1   1       6460.39       6411.36       121.45 o                         
  -1   1   1       1405.03        784.60        51.04 o                         
   1   1   1       1685.84       1525.91        86.13 o                         
   2   1   1      10040.15       9590.61       182.72 o                         
   3   1   1       2068.86       2020.21        38.85 o                         
   4   1   1       4787.86       5144.17        97.79 o                         
   5   1   1         55.94         45.39         2.69 o                         
   6   1   1         44.25         37.00         3.07 o                         
   7   1   1         87.76         70.80         5.48 o                         
   8   1   1         93.35        106.12         7.80 o                         
   9   1   1          2.16         -5.50         5.50 o                         
  10   1   1          3.59          6.15         7.62 o                         
  11   1   1        149.03        153.86        14.10 o                         
  12   1   1          7.14         14.45         7.05 o                         
 -12   2   1          0.85          4.86         5.93 o                         
 -10   2   1         47.12         52.24         9.98 o                         
  -9   2   1          8.20         31.00         8.86 o                         
  -8   2   1          0.49          1.73         5.11 o                         
  -7   2   1          0.53         -0.28         2.88 o                         
  -6   2   1        620.58        628.52        13.53 o                         
  -5   2   1        197.78        231.51         5.99 o                         
  -4   2   1         19.05         15.12         2.93 o                         
  -3   2   1        485.96        489.02        10.05 o                         
  -2   2   1         37.48         53.70         1.75 o                         
  -1   2   1       1111.77       1047.71        15.03 o                         
   0   2   1       5243.52       5555.05        92.60 o                         
   1   2   1       5582.54       5357.62        89.86 o                         
   2   2   1        174.21        210.44         5.19 o                         
   3   2   1        271.87        294.30         6.47 o                         
   4   2   1         78.55         95.23         3.80 o                         
   5   2   1       2798.27       3088.07        66.37 o                         
   6   2   1        244.80        245.24         6.73 o                         
   7   2   1        206.34        206.69         9.24 o                         
   8   2   1        205.66        238.57        10.81 o                         
   9   2   1          5.10         10.88         5.66 o                         
  10   2   1         78.81         60.78         8.08 o                         
  11   2   1          2.64          5.44         5.03 o                         
  12   2   1          4.22          6.57         5.60 o                         
 -12   3   1         40.84         45.63        10.97 o                         
 -11   3   1         20.69         14.38         6.68 o                         
 -10   3   1         48.86         61.43        10.70 o                         
  -9   3   1         32.17         22.18         5.77 o                         
  -8   3   1          2.94         13.00         5.75 o                         
  -7   3   1          5.27          3.99         3.76 o                         
  -6   3   1        162.90        165.47         5.21 o                         
  -5   3   1        548.10        568.86        12.10 o                         
  -4   3   1        544.58        600.59        11.02 o                         
  -3   3   1        422.01        455.54         8.42 o                         
  -2   3   1         62.29         59.14         1.73 o                         
  -1   3   1        220.28        232.17         3.84 o                         
   0   3   1        310.28        333.33         5.22 o                         
   1   3   1       2592.06       2592.17        39.80 o                         
   2   3   1        382.40        428.52         7.87 o                         
   3   3   1       1152.52       1226.55        21.25 o                         
   4   3   1        236.94        260.70         6.61 o                         
   5   3   1        134.08        153.65         4.57 o                         
   6   3   1        350.90        334.72         8.31 o                         
   7   3   1        623.13        636.56        20.28 o                         
   8   3   1        156.65        148.72         8.25 o                         
   9   3   1        108.39        110.23        10.95 o                         
  10   3   1          1.92          8.97         5.30 o                         
  11   3   1          8.37         14.61         8.00 o                         
 -11   4   1          2.93         11.06         9.24 o                         
 -10   4   1         75.52         88.41         8.02 o                         
  -9   4   1          4.12          6.54         5.14 o                         
  -8   4   1          9.02         10.50         4.59 o                         
  -7   4   1        150.12        147.73         5.56 o                         
  -6   4   1         14.20         16.27         2.19 o                         
  -5   4   1          0.49          0.90         1.87 o                         
  -4   4   1        699.89        728.29        13.31 o                         
  -3   4   1        168.66        159.22         3.71 o                         
  -2   4   1         67.54         69.90         1.84 o                         
  -1   4   1        207.13        196.83         3.50 o                         
   0   4   1        863.02        844.23        12.48 o                         
   1   4   1       1368.65       1361.74        19.79 o                         
   2   4   1        161.19        181.01         3.89 o                         
   3   4   1       1535.62       1598.96        27.63 o                         
   4   4   1        131.15        141.41         3.72 o                         
   5   4   1        253.03        247.56         5.71 o                         
   6   4   1         59.55         73.30         3.78 o                         
   7   4   1         51.82         48.46         5.50 o                         
   8   4   1        248.22        234.36        20.86 o                         
   9   4   1          0.82          1.65         8.75 o                         
  10   4   1          0.00         -4.71         5.44 o                         
  11   4   1          0.13          2.02         6.36 o                         
 -11   5   1         27.61         33.21         6.74 o                         
 -10   5   1          6.10         11.96         8.36 o                         
  -9   5   1         44.28         57.65         6.45 o                         
  -8   5   1        171.53        169.53         8.90 o                         
  -7   5   1          2.55          8.66         4.90 o                         
  -6   5   1        152.51        162.42         4.67 o                         
  -5   5   1         13.01         15.23         2.43 o                         
  -4   5   1         21.49         21.46         1.95 o                         
  -3   5   1       1160.25       1237.22        19.72 o                         
  -2   5   1          0.58         -1.03         1.33 o                         
  -1   5   1         99.66         97.85         2.32 o                         
   0   5   1         28.13         39.71         2.24 o                         
   1   5   1        817.80        889.33        14.35 o                         
   2   5   1        138.21        141.46         3.40 o                         
   3   5   1        341.96        363.51         7.24 o                         
   4   5   1          3.23         -0.10         1.89 o                         
   5   5   1          0.00         -0.94         2.12 o                         
   6   5   1        111.31        104.39         5.64 o                         
   7   5   1         30.09         31.58         5.64 o                         
   8   5   1         11.64         16.80         5.45 o                         
   9   5   1         31.27         35.36         6.34 o                         
  10   5   1          1.67         16.53         6.38 o                         
  11   5   1         10.69          0.30        10.07 o                         
 -10   6   1         13.52          8.65         9.73 o                         
  -9   6   1         37.67         44.85         6.21 o                         
  -8   6   1          0.19         -4.79         4.79 o                         
  -7   6   1          1.19         -2.48         5.12 o                         
  -6   6   1        483.12        502.60        11.63 o                         
  -5   6   1        410.94        422.99         9.67 o                         
  -4   6   1         40.20         44.60         2.22 o                         
  -3   6   1        729.47        762.50        12.66 o                         
  -2   6   1        320.02        326.69         6.14 o                         
  -1   6   1          1.28          2.29         1.26 o                         
   0   6   1          0.66          1.14         1.02 o                         
   1   6   1          3.45          4.40         1.30 o                         
   2   6   1         15.25         10.75         1.58 o                         
   3   6   1         25.29         25.40         1.90 o                         
   4   6   1        107.91        124.67         4.02 o                         
   5   6   1        554.94        555.79        12.25 o                         
   6   6   1         33.93         32.11         3.13 o                         
   7   6   1         35.85         44.97         6.96 o                         
   8   6   1          0.86         -2.18         4.91 o                         
   9   6   1          1.68          5.71         4.67 o                         
  10   6   1          5.91         17.82        11.03 o                         
 -10   7   1         12.91         21.11         8.20 o                         
  -9   7   1          3.23          0.87         8.45 o                         
  -8   7   1          0.05          7.92         5.07 o                         
  -7   7   1        248.86        281.26        11.15 o                         
  -6   7   1        339.16        319.97         8.31 o                         
  -5   7   1        213.14        194.09         5.11 o                         
  -4   7   1        508.97        524.01        10.19 o                         
  -3   7   1        356.84        346.19         7.07 o                         
  -2   7   1         23.65         26.01         1.60 o                         
  -1   7   1          0.11          1.65         1.70 o                         
   0   7   1         42.93         41.72         1.54 o                         
   1   7   1        364.65        386.17         7.00 o                         
   2   7   1        110.10         95.76         2.87 o                         
   3   7   1        206.19        208.49         4.86 o                         
   4   7   1        499.57        503.20         9.95 o                         
   5   7   1        427.79        419.93         9.80 o                         
   6   7   1          3.78         -1.35         3.36 o                         
   7   7   1         21.70         31.63         5.25 o                         
   8   7   1         19.74         26.84         6.21 o                         
   9   7   1         10.99         13.58         4.87 o                         
  -9   8   1          1.81          8.51         4.67 o                         
  -8   8   1          4.91          6.75         4.17 o                         
  -7   8   1         75.53         70.40         5.33 o                         
  -6   8   1        115.67        111.43         5.50 o                         
  -5   8   1         19.47         25.33         3.52 o                         
  -4   8   1        190.93        180.54         4.58 o                         
  -3   8   1          1.95          3.53         2.08 o                         
  -2   8   1         18.18         19.13         2.06 o                         
  -1   8   1          2.62          5.45         1.32 o                         
   0   8   1          3.54          5.31         3.50 o                         
   1   8   1         51.83         55.05         2.28 o                         
   2   8   1        109.69         97.50         2.85 o                         
   3   8   1          1.41          0.69         1.93 o                         
   4   8   1          0.54         -0.18         3.14 o                         
   5   8   1          9.22         12.95         5.98 o                         
   6   8   1         73.83         76.02         4.84 o                         
   7   8   1          4.01         -1.08        10.46 o                         
   8   8   1         64.55         69.45         6.00 o                         
  -8   9   1          3.53         10.97         8.49 o                         
  -7   9   1          2.05         13.23         9.44 o                         
  -6   9   1          0.00         -2.84        10.89 o                         
  -5   9   1         15.05         12.34         6.39 o                         
  -4   9   1         21.77         24.60         4.51 o                         
  -3   9   1          7.60          3.00         4.01 o                         
  -2   9   1          5.48          7.95         3.53 o                         
  -1   9   1        241.60        234.07         9.07 o                         
   0   9   1         23.07         15.31         3.82 o                         
   1   9   1        206.26        203.37         7.87 o                         
   2   9   1         10.93         -9.54         9.54 o                         
   3   9   1         24.09         33.38         3.96 o                         
   4   9   1          5.24         12.28         3.65 o                         
   5   9   1          4.13          5.57         4.12 o                         
   6   9   1          5.24          6.83         9.41 o                         
   7   9   1         39.09         46.05        10.57 o                         
  -6  10   1          8.84          5.46         6.99 o                         
  -5  10   1         19.61         15.55         9.59 o                         
  -4  10   1          2.41         10.86         9.20 o                         
  -3  10   1          4.29         -6.17         8.88 o                         
  -2  10   1         10.41         11.41         6.54 o                         
  -1  10   1          5.10         16.21         6.80 o                         
   0  10   1          5.44          9.30         6.45 o                         
   1  10   1          0.37         -0.94         6.48 o                         
   2  10   1          1.73         10.54         9.28 o                         
   3  10   1         17.16         18.08         8.99 o                         
   4  10   1         14.96          6.67         9.23 o                         
   5  10   1         10.01         15.55         7.04 o                         
   6  10   1          2.06          5.17         8.49 o                         
  -4  11   1         24.65         23.25        10.17 o                         
  -3  11   1         83.73         86.25        10.54 o                         
   0  11   1          1.56          3.61         8.70 o                         
   1  11   1         60.12         74.60        11.78 o                         
   2  11   1         12.73         10.54        10.54 o                         
   3  11   1          0.23         -4.88         9.33 o                         
   4  11   1          4.52         12.76        10.54 o                         
 -11   0   2          2.21         12.42         6.51 o                         
 -10   0   2         18.80         18.79         8.59 o                         
  -9   0   2          0.50         -5.54         5.54 o                         
  -8   0   2         12.21         13.47         7.51 o                         
  -7   0   2          8.66         -3.27         5.94 o                         
  -6   0   2          7.97          2.67         2.87 o                         
  -5   0   2       1827.05       1876.86       120.68 o                         
  -4   0   2        300.00        373.68        12.24 o                         
  -3   0   2        179.80        207.39         6.94 o                         
   1   0   2       2195.65       1950.33        52.22 o                         
   2   0   2       1587.70       1517.72        41.14 o                         
   3   0   2         33.34         40.07         3.12 o                         
   4   0   2       1239.20       1211.66        33.56 o                         
   5   0   2         80.41         69.52         4.39 o                         
   6   0   2       1367.81       1385.81        80.84 o                         
   7   0   2        188.99        182.46        11.41 o                         
   8   0   2        299.23        303.47        16.98 o                         
   9   0   2          6.53         -2.74         8.01 o                         
  10   0   2         45.63         40.91         9.75 o                         
  11   0   2         38.15         28.52         9.36 o                         
 -10   1   2        260.43        246.53        11.31 o                         
  -9   1   2         66.91         74.11         6.91 o                         
  -8   1   2         31.92         41.05         5.11 o                         
  -7   1   2          1.03          3.16         2.96 o                         
  -6   1   2        355.86        353.69        11.20 o                         
  -5   1   2          2.08         -1.04         2.04 o                         
  -4   1   2          2.49         -0.01         2.29 o                         
  -3   1   2       5266.76       5352.01       101.73 o                         
  -2   1   2       7686.96       7572.93       127.95 o                         
  -1   1   2         33.09         47.71         2.01 o                         
   0   1   2        575.67        279.90        19.72 o                         
   1   1   2        214.09        187.23         4.49 o                         
   2   1   2        375.40        334.26         7.97 o                         
   3   1   2        706.04        686.58        14.42 o                         
   4   1   2        233.22        243.28         6.97 o                         
   5   1   2        264.84        291.49         7.06 o                         
   6   1   2         79.27         63.90         3.69 o                         
   7   1   2         27.31         25.90         4.55 o                         
   8   1   2        564.75        574.56        19.52 o                         
   9   1   2        222.73        224.60        10.83 o                         
  10   1   2         95.12         86.50         6.96 o                         
  11   1   2         59.74         48.50         8.14 o                         
 -11   2   2         11.76          8.50         6.80 o                         
 -10   2   2          0.44          5.04        10.49 o                         
  -9   2   2         62.03         38.41         6.12 o                         
  -8   2   2          4.09          1.23        10.54 o                         
  -7   2   2        217.50        210.17         6.41 o                         
  -6   2   2        182.83        199.49         5.72 o                         
  -5   2   2         64.46         56.70         2.95 o                         
  -4   2   2        138.89        154.25         4.22 o                         
  -3   2   2        345.74        365.09         6.87 o                         
  -2   2   2         17.82         18.44         1.08 o                         
  -1   2   2       5640.41       5545.09        73.47 o                         
   0   2   2       1569.99       1514.57        28.87 o                         
   1   2   2       1948.46       1842.25        38.31 o                         
   2   2   2         62.22         62.72         2.18 o                         
   3   2   2        298.10        307.79         6.98 o                         
   4   2   2         50.24         65.59         3.08 o                         
   5   2   2       1079.43       1080.63        22.27 o                         
   6   2   2          3.37          0.75         3.30 o                         
   7   2   2        400.53        406.60        14.36 o                         
   8   2   2        196.64        201.15        10.09 o                         
   9   2   2          0.06          4.74         4.45 o                         
  10   2   2         59.88         73.51         7.55 o                         
  11   2   2          2.37         -7.54         7.54 o                         
 -12   3   2          9.42         23.25         7.51 o                         
 -11   3   2         80.97         91.12         9.62 o                         
 -10   3   2          0.02          4.54         4.94 o                         
  -9   3   2         14.51         18.64         8.65 o                         
  -8   3   2        150.85        142.32         8.20 o                         
  -7   3   2          0.25          1.36         2.98 o                         
  -6   3   2         71.23         64.56         3.52 o                         
  -5   3   2          0.04         -1.61         2.69 o                         
  -4   3   2          0.83          2.96         1.70 o                         
  -3   3   2        504.27        507.47         9.27 o                         
  -2   3   2       1839.15       1717.72        24.63 o                         
  -1   3   2       1474.06       1381.81        23.53 o                         
   0   3   2         46.99         60.52         1.96 o                         
   1   3   2        795.20        799.34        13.96 o                         
   2   3   2        610.39        713.08        12.82 o                         
   3   3   2       1999.73       2059.05        44.14 o                         
   4   3   2        180.58        180.01         4.95 o                         
   5   3   2         78.30         82.34         3.45 o                         
   6   3   2        584.42        549.77        12.36 o                         
   7   3   2         56.79         66.69         6.82 o                         
   8   3   2         13.31         13.64         5.77 o                         
   9   3   2         13.61         14.31         8.36 o                         
  10   3   2          5.02          4.20         5.16 o                         
  11   3   2          6.17          6.03         5.35 o                         
 -12   4   2         16.03         22.77         7.43 o                         
 -11   4   2          1.25          3.24        11.98 o                         
 -10   4   2          0.59          6.30         5.68 o                         
  -9   4   2          5.20          7.38         4.76 o                         
  -8   4   2         65.74         54.29         5.39 o                         
  -7   4   2        365.89        363.16         8.88 o                         
  -6   4   2          4.27          3.95         2.56 o                         
  -5   4   2         79.22         60.04         2.73 o                         
  -4   4   2        372.73        383.12         7.61 o                         
  -3   4   2         60.26         63.89         2.24 o                         
  -2   4   2         10.11         11.17         1.08 o                         
  -1   4   2          0.00          0.74         1.41 o                         
   0   4   2         38.18         36.82         1.82 o                         
   1   4   2        452.17        440.64         7.97 o                         
   2   4   2        513.74        501.98         9.30 o                         
   3   4   2        638.36        666.59        12.15 o                         
   4   4   2          9.71          7.40         1.75 o                         
   5   4   2         89.96         89.72         3.60 o                         
   6   4   2         44.05         45.51         3.53 o                         
   7   4   2          1.08         -4.77         4.77 o                         
   8   4   2         47.47         36.06         4.93 o                         
   9   4   2         21.14         17.24         5.65 o                         
  10   4   2         11.97          2.90         6.17 o                         
  11   4   2          1.73         15.16         6.15 o                         
 -11   5   2          1.67         14.79         6.96 o                         
 -10   5   2          4.06          3.48         4.94 o                         
  -9   5   2         58.39         53.82         6.64 o                         
  -8   5   2          9.38          9.04         6.77 o                         
  -7   5   2        149.56        152.33         6.38 o                         
  -6   5   2        152.82        145.51         4.40 o                         
  -5   5   2        417.25        457.47         9.19 o                         
  -4   5   2        234.20        257.59         5.19 o                         
  -3   5   2        212.26        230.69         4.34 o                         
  -2   5   2       2591.63       2849.22        40.78 o                         
  -1   5   2       2675.51       3105.08        58.55 o                         
   0   5   2       1406.51       1555.52        26.90 o                         
   1   5   2       1184.30       1327.85        19.41 o                         
   2   5   2       1547.51       1681.40        28.93 o                         
   3   5   2        262.45        305.87         6.33 o                         
   4   5   2         89.03         95.32         3.12 o                         
   5   5   2          7.08          5.85         3.60 o                         
   6   5   2        190.40        169.44         6.23 o                         
   7   5   2         18.47         17.40         7.33 o                         
   8   5   2         50.88         51.44         6.25 o                         
   9   5   2         43.10         51.97         6.63 o                         
  10   5   2          4.95         -0.37         6.16 o                         
 -11   6   2          0.31         -4.11         9.27 o                         
 -10   6   2         14.04         15.92         6.04 o                         
  -9   6   2          9.92         12.77         5.42 o                         
  -8   6   2          4.66          3.30         4.64 o                         
  -7   6   2        723.64        738.42        20.96 o                         
  -6   6   2         66.68         58.50         3.65 o                         
  -5   6   2         17.83         17.99         2.26 o                         
  -4   6   2         38.38         39.19         2.11 o                         
  -3   6   2        111.36         96.19         2.58 o                         
  -2   6   2        521.24        578.00         9.14 o                         
  -1   6   2        188.86        184.56         5.09 o                         
   0   6   2        102.62        105.60         3.28 o                         
   1   6   2          0.61          0.55         0.99 o                         
   2   6   2        207.19        215.56         4.45 o                         
   3   6   2          3.67          3.70         1.64 o                         
   4   6   2          8.01          7.21         2.78 o                         
   5   6   2        318.02        305.48         7.72 o                         
   6   6   2          0.46          4.17         3.30 o                         
   7   6   2         32.98         26.25         5.05 o                         
   8   6   2        109.72        116.63         7.56 o                         
   9   6   2         14.68         19.93         7.38 o                         
  10   6   2          0.36         -0.23         5.12 o                         
 -10   7   2         10.50          9.01         9.07 o                         
  -9   7   2         10.94         22.97         7.39 o                         
  -8   7   2          0.01         -0.32         4.89 o                         
  -7   7   2         47.10         48.98         4.54 o                         
  -6   7   2        100.19        106.18         4.53 o                         
  -5   7   2          0.29          0.19         2.10 o                         
  -4   7   2         66.60         70.41         2.79 o                         
  -3   7   2          1.53          5.42         1.55 o                         
  -2   7   2        196.09        171.47         3.67 o                         
  -1   7   2        171.58        150.12         4.48 o                         
   0   7   2        192.26        207.96         6.30 o                         
   1   7   2         22.44         30.69         1.51 o                         
   2   7   2        287.32        279.13         6.70 o                         
   3   7   2         66.19         56.02         2.66 o                         
   4   7   2        233.61        226.30         8.21 o                         
   5   7   2         28.63         23.44         2.94 o                         
   6   7   2         28.90         34.13         3.58 o                         
   7   7   2          0.62         -5.40         5.40 o                         
   8   7   2         49.50         69.40        11.02 o                         
   9   7   2         41.07         57.95         9.04 o                         
  -9   8   2         25.49         43.87         6.20 o                         
  -8   8   2          2.87          4.43         4.68 o                         
  -7   8   2          7.01          5.13         3.75 o                         
  -6   8   2        136.08        132.63         5.91 o                         
  -5   8   2        190.78        185.48         6.55 o                         
  -4   8   2        135.37        126.38         4.00 o                         
  -3   8   2          3.38          2.03         1.35 o                         
  -2   8   2        440.08        401.38        10.89 o                         
  -1   8   2         27.75         45.68         4.88 o                         
   0   8   2        360.14        372.76        14.63 o                         
   1   8   2         30.16         27.03         2.73 o                         
   2   8   2         28.88         33.74         1.79 o                         
   3   8   2          1.86          7.78         3.80 o                         
   4   8   2        218.94        218.23         6.09 o                         
   5   8   2          6.80         -0.36         3.10 o                         
   6   8   2         31.79         28.02         4.35 o                         
   7   8   2         20.84         27.57         4.46 o                         
   8   8   2         57.83         68.78        13.09 o                         
  -8   9   2         13.44         26.49         8.51 o                         
  -7   9   2          2.93          0.56         7.95 o                         
  -6   9   2          2.50          6.28         4.61 o                         
  -5   9   2         18.24         16.69         5.61 o                         
  -4   9   2         13.39          8.80         4.08 o                         
  -3   9   2        192.95        168.61         6.44 o                         
  -2   9   2         49.75         43.63         6.42 o                         
  -1   9   2         35.02         16.61         4.11 o                         
   0   9   2        247.55        238.59        12.36 o                         
   1   9   2          5.57          4.14         3.64 o                         
   2   9   2          0.25          3.53         4.23 o                         
   3   9   2        108.92        137.01        12.92 o                         
   4   9   2          1.52          3.99         3.53 o                         
   5   9   2          7.32         10.44         9.33 o                         
   6   9   2         27.72         29.05         6.48 o                         
  -6  10   2          6.77          4.32         8.91 o                         
  -5  10   2          0.36         11.28         9.07 o                         
  -4  10   2          2.09          9.91         6.54 o                         
  -3  10   2          3.17          3.61         8.88 o                         
  -2  10   2          1.85          5.57         7.06 o                         
  -1  10   2         11.76          5.54         8.65 o                         
   1  10   2         21.24         36.48        10.60 o                         
   2  10   2         55.89         79.16        11.55 o                         
   3  10   2         12.86          8.65         9.83 o                         
   4  10   2          0.78          7.09         9.33 o                         
   5  10   2          3.71          6.91         6.83 o                         
   6  10   2          1.44          3.43         8.41 o                         
  -4  11   2          2.21          0.16         9.15 o                         
  -3  11   2         13.40          9.12         9.62 o                         
  -2  11   2          0.00         -1.14         5.66 o                         
  -1  11   2        152.09        163.27        13.68 o                         
   0  11   2          4.86          0.76         6.67 o                         
   1  11   2         31.97         27.84         9.25 o                         
   2  11   2          6.33         32.84        11.18 o                         
   3  11   2          2.49         16.47        10.81 o                         
   4  11   2         22.38         23.09        11.39 o                         
 -12   1   3          1.41         -4.63         5.30 o                         
 -11   1   3          0.05          1.00         6.30 o                         
 -10   1   3        120.41        143.16         9.20 o                         
  -9   1   3        130.11        120.65         7.32 o                         
  -8   1   3         41.72         34.07         7.31 o                         
  -7   1   3         83.65         94.94         4.13 o                         
  -6   1   3       2280.63       2559.84        49.89 o                         
  -5   1   3        299.41        325.12         7.68 o                         
  -4   1   3        145.51        145.46         4.80 o                         
  -3   1   3       6711.58       6680.42       145.81 o                         
  -2   1   3         40.71         41.30         1.13 o                         
  -1   1   3        924.92        774.99        13.25 o                         
   0   1   3       4047.37       3849.00        72.98 o                         
   1   1   3        638.58        659.83        12.91 o                         
   2   1   3       1996.16       2031.24        38.74 o                         
   3   1   3        165.27        157.74         4.73 o                         
   4   1   3          3.69          7.23         2.09 o                         
   5   1   3         55.25         52.61         2.94 o                         
   6   1   3        171.66        165.70         9.01 o                         
   7   1   3         18.62         12.17         5.40 o                         
   8   1   3        318.90        334.60        13.41 o                         
   9   1   3        203.57        233.08        11.04 o                         
  10   1   3          0.01         -0.26         4.92 o                         
  11   1   3          8.83          2.88         5.20 o                         
 -12   2   3         24.79          3.85         6.51 o                         
 -10   2   3          8.26          3.23         5.72 o                         
  -9   2   3          0.19          2.77         5.45 o                         
  -8   2   3        159.87        167.58        12.23 o                         
  -7   2   3        532.95        567.90        12.84 o                         
  -6   2   3          1.44         -2.79         2.79 o                         
  -5   2   3          3.32          0.18         2.07 o                         
  -4   2   3       2358.03       2367.32        40.24 o                         
  -3   2   3         29.14         34.03         1.67 o                         
  -2   2   3        877.48        873.01        12.62 o                         
  -1   2   3        278.67        273.62         5.35 o                         
   0   2   3      12626.05      12571.37       270.75 o                         
   1   2   3      26257.39      25321.22       558.59 o                         
   2   2   3         54.33         68.52         2.70 o                         
   3   2   3       2744.03       3229.98        61.52 o                         
   4   2   3        477.65        498.86        10.87 o                         
   5   2   3        191.94        202.49         5.77 o                         
   6   2   3          4.02          0.46         2.60 o                         
   7   2   3          9.86         11.13         5.25 o                         
   8   2   3         21.18         16.32         5.04 o                         
   9   2   3          1.63         -2.98         8.03 o                         
  10   2   3          0.13         -1.25         5.00 o                         
  11   2   3          4.13          8.26         6.45 o                         
 -12   3   3          0.03         -5.85         8.41 o                         
 -11   3   3          3.34          9.23         8.67 o                         
 -10   3   3         50.58         40.09         9.04 o                         
  -9   3   3         24.90         25.23         5.74 o                         
  -8   3   3         86.12         86.59         8.30 o                         
  -7   3   3         30.26         27.16         3.32 o                         
  -6   3   3          0.24         -0.55         3.02 o                         
  -5   3   3        667.71        705.29        13.02 o                         
  -4   3   3        155.30        149.70         3.68 o                         
  -3   3   3        245.78        223.88         3.87 o                         
  -2   3   3         59.57         54.50         1.52 o                         
  -1   3   3         11.70         14.34         1.87 o                         
   0   3   3        504.32        505.24        11.80 o                         
   1   3   3       1328.39       1526.76        26.07 o                         
   2   3   3       1459.53       1512.11        29.19 o                         
   3   3   3        375.24        468.48         9.92 o                         
   4   3   3          3.74         -0.36         1.74 o                         
   5   3   3        427.90        471.36        10.74 o                         
   6   3   3         66.94         66.00         4.81 o                         
   7   3   3        854.89        849.35        26.09 o                         
   8   3   3        173.81        173.34        13.06 o                         
   9   3   3         39.80         43.97         6.68 o                         
  10   3   3          5.89          3.57         6.21 o                         
  11   3   3         22.99         11.84         9.28 o                         
 -12   4   3          5.84         -5.25         9.15 o                         
 -11   4   3         16.88         40.70         8.09 o                         
 -10   4   3         49.52         55.69         8.62 o                         
  -9   4   3         36.38         27.46         5.58 o                         
  -8   4   3         97.67        104.10         5.13 o                         
  -7   4   3         17.13         10.85         2.94 o                         
  -6   4   3        223.66        254.38         5.96 o                         
  -5   4   3         26.45         36.18         2.41 o                         
  -4   4   3        330.77        325.80         6.58 o                         
  -3   4   3         38.47         28.75         1.48 o                         
  -2   4   3        909.08        959.72        14.11 o                         
  -1   4   3          5.63          4.80         1.61 o                         
   0   4   3       1475.96       1501.70        25.75 o                         
   1   4   3        225.16        174.92         3.68 o                         
   2   4   3         33.05         24.79         1.63 o                         
   3   4   3        531.13        583.92        10.74 o                         
   4   4   3         50.92         66.58         2.93 o                         
   5   4   3        148.60        156.59         4.92 o                         
   6   4   3          0.58          5.36         4.26 o                         
   7   4   3         28.60         30.72         5.32 o                         
   8   4   3         34.89         35.37         5.19 o                         
   9   4   3        285.02        281.68        12.14 o                         
  10   4   3          0.10          0.09         6.04 o                         
  11   4   3          3.95         -2.89         9.86 o                         
 -11   5   3         41.59         46.95         8.91 o                         
 -10   5   3         10.92         16.61         7.80 o                         
  -9   5   3         26.39         21.96         5.35 o                         
  -8   5   3         99.11        103.73         6.99 o                         
  -7   5   3         15.75         17.73         4.32 o                         
  -6   5   3        126.90        129.64         4.73 o                         
  -5   5   3        573.06        587.36        10.22 o                         
  -4   5   3          0.11         -0.71         1.62 o                         
  -3   5   3        273.61        308.83         5.58 o                         
  -2   5   3        280.81        303.39         6.03 o                         
  -1   5   3         46.67         46.34         3.16 o                         
   0   5   3         62.45         58.79         2.49 o                         
   1   5   3        270.84        305.10         5.88 o                         
   2   5   3         31.36         31.24         1.86 o                         
   3   5   3         42.75         41.78         2.63 o                         
   4   5   3          3.97         -1.91         1.91 o                         
   5   5   3         21.63         18.28         3.20 o                         
   6   5   3          2.41         -2.32         3.35 o                         
   7   5   3        187.57        218.10        12.20 o                         
   8   5   3          1.95          3.03         5.17 o                         
   9   5   3         17.86         13.94         6.80 o                         
  10   5   3          1.26         -3.00         8.22 o                         
 -11   6   3          9.80          9.84         5.99 o                         
 -10   6   3         26.40         42.60        10.39 o                         
  -9   6   3          4.25          1.20         9.34 o                         
  -8   6   3          7.11          9.51         5.02 o                         
  -7   6   3       1383.86       1484.37        34.87 o                         
  -6   6   3         29.21         25.02         2.70 o                         
  -5   6   3          0.00          1.79         1.85 o                         
  -4   6   3        117.36        144.05         3.60 o                         
  -3   6   3         47.30         46.03         1.80 o                         
  -2   6   3        103.27         97.54         4.93 o                         
  -1   6   3          0.18         -1.79         1.79 o                         
   0   6   3        336.56        345.39         7.20 o                         
   1   6   3        102.80         99.46         3.59 o                         
   2   6   3        680.88        689.70        12.56 o                         
   3   6   3        215.44        195.98         5.11 o                         
   4   6   3        366.99        366.98         8.46 o                         
   5   6   3        110.79        107.75         4.25 o                         
   6   6   3         53.49         65.07         7.53 o                         
   7   6   3          6.61          3.56         4.73 o                         
   8   6   3          7.15          9.30         7.79 o                         
   9   6   3         33.37         28.27         5.56 o                         
  10   6   3         12.17         14.98         5.80 o                         
 -10   7   3          0.00          8.24         5.00 o                         
  -9   7   3          6.04         -1.71         5.84 o                         
  -8   7   3          0.39          1.92         5.26 o                         
  -7   7   3          4.22          8.31         5.63 o                         
  -6   7   3        221.00        210.90         6.14 o                         
  -5   7   3          0.03          2.49         2.04 o                         
  -4   7   3          5.57          6.18         2.34 o                         
  -3   7   3        143.59        134.63         3.29 o                         
  -2   7   3         16.96         14.12         2.49 o                         
  -1   7   3          2.64          4.17         2.06 o                         
   0   7   3        144.26        152.01         4.55 o                         
   1   7   3         91.36         93.87         4.16 o                         
   2   7   3        270.15        279.29         5.93 o                         
   3   7   3        588.23        587.86        11.22 o                         
   4   7   3        698.59        699.40        14.78 o                         
   5   7   3         84.22         93.21         4.46 o                         
   6   7   3          1.05         -1.93         3.96 o                         
   7   7   3         48.79         49.06         6.19 o                         
   8   7   3         11.87         15.24         5.54 o                         
   9   7   3          7.88          8.17         8.54 o                         
  -9   8   3          6.27          6.34         5.30 o                         
  -8   8   3         30.85         38.85         5.15 o                         
  -7   8   3         13.46         20.85         8.00 o                         
  -6   8   3         50.21         57.20         5.93 o                         
  -5   8   3          4.92          6.10         2.45 o                         
  -4   8   3          9.39          3.44         2.69 o                         
  -3   8   3         31.56         40.41         3.09 o                         
  -2   8   3        238.67        212.94         7.09 o                         
  -1   8   3         68.03         66.25         4.35 o                         
   0   8   3         52.92         55.73         3.17 o                         
   1   8   3         82.76         82.76         4.08 o                         
   2   8   3        143.77        147.19         4.05 o                         
   3   8   3         79.98         81.23         2.84 o                         
   4   8   3         64.29         59.57         3.43 o                         
   5   8   3         13.45         18.66         5.19 o                         
   6   8   3         12.39         17.02         4.40 o                         
   7   8   3         15.93          7.62         4.89 o                         
  -8   9   3          6.12         10.92         8.12 o                         
  -7   9   3         17.09         10.32         5.61 o                         
  -6   9   3          0.20          3.59         5.15 o                         
  -5   9   3         28.02         39.56        10.41 o                         
  -4   9   3         10.63         19.10        12.61 o                         
  -3   9   3         83.29         82.35         6.13 o                         
  -2   9   3          0.09          0.33         3.32 o                         
  -1   9   3         24.27         23.38         4.12 o                         
   0   9   3         23.29         26.09         4.07 o                         
   1   9   3          7.81          2.16        10.04 o                         
   2   9   3          3.64         11.24         4.05 o                         
   3   9   3         21.13         26.33         4.82 o                         
   4   9   3          4.10          1.70         4.08 o                         
   5   9   3         11.14         17.12         5.04 o                         
   6   9   3          0.01         -0.52         7.00 o                         
   7   9   3         18.36         13.94        10.07 o                         
  -7  10   3          1.81         12.65         9.59 o                         
  -6  10   3          4.05          0.18         8.75 o                         
  -5  10   3          0.07         -6.91         8.12 o                         
  -4  10   3         19.79         19.08         9.07 o                         
  -3  10   3          0.02         -5.17         5.17 o                         
  -2  10   3         15.73         13.76         5.21 o                         
  -1  10   3          1.73         16.08         7.57 o                         
   0  10   3          0.25         -4.61        13.94 o                         
   1  10   3          9.52          9.41         9.75 o                         
   2  10   3          4.19         16.21         9.41 o                         
   4  10   3          2.02         -3.61         9.57 o                         
   5  10   3          0.76          9.41         7.38 o                         
  -3  11   3         14.38          9.91         9.52 o                         
  -2  11   3          2.96          5.71         6.69 o                         
  -1  11   3          1.29          4.90         5.16 o                         
   0  11   3         30.61         17.69         7.91 o                         
   1  11   3         30.83         34.74         8.62 o                         
   2  11   3         78.84         99.69        13.63 o                         
   3  11   3          5.52          2.43        10.44 o                         
 -10   0   4        219.95        210.19        15.08 o                         
  -9   0   4        316.64        288.95        17.11 o                         
  -8   0   4         72.48         87.46         9.12 o                         
  -7   0   4        166.84        183.69         8.24 o                         
  -6   0   4         69.27         66.98         4.41 o                         
  -5   0   4         91.72         73.97         4.21 o                         
  -4   0   4          0.07         -2.24         2.37 o                         
  -3   0   4      12707.96      12994.60       347.88 o                         
  -1   0   4       6242.04       5966.09       296.70 o                         
   0   0   4       3641.85       3643.73        97.67 o                         
   1   0   4        175.28        202.23         6.36 o                         
   2   0   4        697.38        532.64        15.37 o                         
   3   0   4        701.08        718.27        35.64 o                         
   4   0   4       1082.27       1200.09        33.80 o                         
   5   0   4        506.89        543.61        16.60 o                         
   6   0   4        219.31        243.89         9.85 o                         
   7   0   4        262.71        230.43        13.81 o                         
   8   0   4       2511.35       2479.46        98.64 o                         
   9   0   4         25.94         25.99         7.93 o                         
  10   0   4         25.68         32.47         9.25 o                         
  11   0   4         11.79         16.34         9.46 o                         
 -10   1   4         65.63         47.50         5.38 o                         
  -9   1   4         82.33         80.89         8.20 o                         
  -8   1   4        101.97        112.42        15.63 o                         
  -7   1   4         82.75         85.00         3.99 o                         
  -6   1   4        458.77        489.20        13.31 o                         
  -5   1   4          3.78          0.35         2.07 o                         
  -4   1   4        650.10        671.54        12.16 o                         
  -3   1   4       5463.88       5170.05        87.90 o                         
  -2   1   4        526.64        453.42         6.67 o                         
  -1   1   4       1427.89       1479.28        39.91 o                         
   0   1   4       1792.32       1713.53        32.70 o                         
   1   1   4       2059.08       1842.26        37.45 o                         
   2   1   4        794.65        725.20        14.89 o                         
   3   1   4       3571.10       3722.23        70.79 o                         
   4   1   4        106.98        113.65         3.75 o                         
   5   1   4        102.47        106.31         3.79 o                         
   6   1   4        210.94        214.52         6.41 o                         
   7   1   4        831.24        876.48        27.19 o                         
   8   1   4         47.38         52.58         5.86 o                         
   9   1   4         22.03         28.54         6.20 o                         
  10   1   4         13.05         29.94         8.36 o                         
  11   1   4          3.42          4.53         9.08 o                         
 -12   2   4          5.81          6.41         9.04 o                         
 -11   2   4         14.79          9.81         7.01 o                         
 -10   2   4         20.26         13.34         6.06 o                         
  -9   2   4         10.87          6.25         6.09 o                         
  -8   2   4         10.62         18.25         5.14 o                         
  -7   2   4         41.89         35.44         3.23 o                         
  -6   2   4        370.39        369.57         8.65 o                         
  -5   2   4        400.77        423.30         8.29 o                         
  -4   2   4        384.32        371.43         7.20 o                         
  -3   2   4       1501.20       1519.84        21.71 o                         
  -2   2   4        541.55        526.59         7.83 o                         
  -1   2   4      10508.67      10433.43       177.55 o                         
   0   2   4       3803.30       3875.23        74.44 o                         
   1   2   4        192.43        209.03        12.14 o                         
   2   2   4        534.12        468.95         9.75 o                         
   3   2   4        130.00        174.40         6.40 o                         
   4   2   4          8.18          4.57         2.29 o                         
   5   2   4        235.20        223.81         6.19 o                         
   6   2   4          1.15          1.31         2.99 o                         
   7   2   4        107.14        107.82         7.26 o                         
   8   2   4        244.94        234.36        20.86 o                         
   9   2   4          5.19         12.86         7.70 o                         
  10   2   4          8.27         12.07         8.70 o                         
  11   2   4          3.82          8.47         5.85 o                         
 -12   3   4          3.88          4.32         9.12 o                         
 -10   3   4          3.73          1.02         6.29 o                         
  -9   3   4        137.47        144.82         5.90 o                         
  -8   3   4        106.05         98.13         4.81 o                         
  -7   3   4        119.61        136.94         4.87 o                         
  -6   3   4          1.14          4.49         2.02 o                         
  -5   3   4         84.66         79.56         2.99 o                         
  -4   3   4         25.71         25.63         1.88 o                         
  -3   3   4        238.93        265.85         4.51 o                         
  -2   3   4        409.00        442.12         6.85 o                         
  -1   3   4        239.01        225.85         4.66 o                         
   0   3   4       3342.71       3551.60        77.04 o                         
   1   3   4       2275.09       2420.86        41.40 o                         
   2   3   4       1905.26       1808.29        43.18 o                         
   3   3   4        658.92        605.27        12.57 o                         
   4   3   4         11.55         11.97         2.21 o                         
   5   3   4        284.72        285.58         8.31 o                         
   6   3   4         25.69         21.38         3.17 o                         
   7   3   4         25.75         27.19         5.88 o                         
   8   3   4         18.47         23.84         7.30 o                         
   9   3   4         15.26         22.40         5.94 o                         
  10   3   4         11.17          9.62         6.43 o                         
  11   3   4          5.15          9.22        12.55 o                         
 -10   4   4         21.39         29.05         9.46 o                         
  -9   4   4         16.58         13.74         5.30 o                         
  -8   4   4         36.85         35.26         3.87 o                         
  -7   4   4         32.12         28.76         3.02 o                         
  -6   4   4         35.44         37.77         2.75 o                         
  -5   4   4         81.09         81.77         3.12 o                         
  -4   4   4         28.61         27.01         1.79 o                         
  -3   4   4        270.24        304.89         5.15 o                         
  -2   4   4       1224.81       1396.29        26.99 o                         
  -1   4   4         10.91          8.90         1.72 o                         
   0   4   4       1035.75       1080.08        24.43 o                         
   1   4   4          3.82          2.80         1.00 o                         
   2   4   4        403.14        366.36         7.05 o                         
   3   4   4         90.02         92.88         3.20 o                         
   4   4   4         29.58         32.58         2.65 o                         
   5   4   4         65.28         68.22         3.88 o                         
   6   4   4         11.91          7.10         4.40 o                         
   7   4   4         64.63         58.71         5.34 o                         
   8   4   4         60.88         57.31         7.62 o                         
   9   4   4         40.44         32.86         6.48 o                         
  10   4   4          5.61          2.56         6.03 o                         
 -11   5   4         12.48          9.23         8.38 o                         
 -10   5   4          0.01         -5.78         5.79 o                         
  -9   5   4        243.12        252.68        11.02 o                         
  -8   5   4          8.70         11.79         5.21 o                         
  -7   5   4        221.10        244.47         6.89 o                         
  -6   5   4         45.73         43.24         2.39 o                         
  -5   5   4          0.18          0.61         1.74 o                         
  -4   5   4         27.67         21.87         1.61 o                         
  -3   5   4       1624.11       1811.02        26.38 o                         
  -2   5   4         18.82         21.43         2.29 o                         
  -1   5   4        377.50        402.05         7.90 o                         
   0   5   4        445.04        467.42        10.16 o                         
   1   5   4       1189.44       1287.01        22.40 o                         
   2   5   4         20.43         15.73         1.47 o                         
   3   5   4         37.69         37.72         3.90 o                         
   4   5   4          4.79          1.90         2.22 o                         
   5   5   4         21.92         22.16         3.07 o                         
   6   5   4          0.32         -3.87         3.87 o                         
   7   5   4         54.12         56.94         6.03 o                         
   8   5   4          0.83          2.70         5.68 o                         
   9   5   4          2.40         -0.19        11.35 o                         
  10   5   4         35.48         41.70         7.02 o                         
 -11   6   4         20.09         28.36         7.62 o                         
 -10   6   4          2.29          3.12         5.75 o                         
  -9   6   4         81.10         77.80         7.00 o                         
  -8   6   4         26.04         31.37         8.72 o                         
  -7   6   4        177.46        186.79         7.02 o                         
  -6   6   4         32.51         33.68         2.71 o                         
  -5   6   4         57.48         59.38         2.83 o                         
  -4   6   4         40.02         46.68         2.02 o                         
  -3   6   4        369.37        382.18         6.93 o                         
  -2   6   4          2.93          4.87         2.17 o                         
  -1   6   4         85.71         76.47         3.03 o                         
   0   6   4        143.96        133.05         4.08 o                         
   1   6   4        178.47        178.59         5.15 o                         
   2   6   4         20.23         17.14         2.30 o                         
   3   6   4        250.09        239.04         5.86 o                         
   4   6   4        182.83        194.07         5.47 o                         
   5   6   4         46.85         38.28         3.47 o                         
   6   6   4         27.46         15.37         3.49 o                         
   7   6   4         40.55         38.32         4.97 o                         
   8   6   4         93.37         93.62         7.19 o                         
   9   6   4          0.00          6.02        15.87 o                         
 -10   7   4          0.12         12.16         5.27 o                         
  -9   7   4         33.17         35.95         4.66 o                         
  -8   7   4         14.52          7.63         4.50 o                         
  -7   7   4         43.37         53.02         4.24 o                         
  -6   7   4          0.00         -0.49         3.17 o                         
  -5   7   4         21.64         20.34         2.17 o                         
  -4   7   4          8.67          9.53         1.83 o                         
  -3   7   4          1.04         -1.11         2.80 o                         
  -2   7   4        369.70        351.30         8.54 o                         
  -1   7   4         67.74         78.59         3.94 o                         
   0   7   4         19.39         17.11         3.67 o                         
   1   7   4          4.17          3.66        10.07 o                         
   2   7   4         15.32         17.82         1.63 o                         
   3   7   4         47.65         46.90         2.51 o                         
   4   7   4         50.60         48.55         2.93 o                         
   5   7   4         15.32         14.62         3.91 o                         
   6   7   4          9.55          9.33         4.20 o                         
   7   7   4         15.14         19.61         9.07 o                         
   8   7   4          2.83         -4.81         6.89 o                         
   9   7   4         11.22          5.50         6.02 o                         
  -9   8   4          6.90         13.05         6.41 o                         
  -8   8   4          0.16          0.49         8.94 o                         
  -7   8   4         39.66         32.28         4.13 o                         
  -6   8   4         23.28         30.41         3.64 o                         
  -5   8   4          8.16          6.26         5.95 o                         
  -4   8   4        191.22        192.33         6.94 o                         
  -3   8   4          7.32         20.84         4.87 o                         
  -2   8   4       1381.90       1371.47        31.68 o                         
  -1   8   4        204.66        165.89         5.87 o                         
   0   8   4          8.54         11.66         2.76 o                         
   1   8   4        114.44         99.13         4.46 o                         
   2   8   4        137.26        138.28         5.53 o                         
   3   8   4         10.67          7.22         2.23 o                         
   4   8   4         59.81         48.85         3.72 o                         
   5   8   4          4.99          6.59         4.40 o                         
   6   8   4          1.08          8.91         4.19 o                         
   7   8   4         24.58         28.36         8.46 o                         
   8   8   4         55.91         58.23         9.67 o                         
  -8   9   4          0.25          4.02         5.34 o                         
  -7   9   4          2.67         10.04         5.64 o                         
  -6   9   4          0.00         -0.11         4.39 o                         
  -5   9   4         26.90         29.74         5.17 o                         
  -4   9   4         16.68         13.71         6.38 o                         
  -3   9   4          0.65         -2.71         3.99 o                         
  -2   9   4         15.61          2.37         4.40 o                         
  -1   9   4          6.03          7.13         3.39 o                         
   0   9   4          7.87          0.21         3.89 o                         
   1   9   4        151.58        141.40         7.43 o                         
   2   9   4          3.19         -1.83         4.00 o                         
   3   9   4         14.50         10.49         5.30 o                         
   4   9   4         56.75         55.65         5.67 o                         
   5   9   4          5.06          4.15         4.85 o                         
   6   9   4         58.23         66.37         6.89 o                         
   7   9   4          0.47         -2.37         7.35 o                         
  -7  10   4          5.80          9.91         8.59 o                         
  -6  10   4          4.63         -7.46         7.46 o                         
  -5  10   4          1.21          4.53         8.36 o                         
  -4  10   4         27.11         40.09         9.46 o                         
  -3  10   4          6.09          8.25         8.59 o                         
  -2  10   4         12.02         10.02         8.65 o                         
  -1  10   4          6.55          8.17         8.72 o                         
   1  10   4          2.74         15.82         9.44 o                         
   2  10   4          0.05         13.57         9.94 o                         
   3  10   4          0.05          5.85         9.96 o                         
   4  10   4          3.01          4.38        10.12 o                         
   5  10   4          2.05         -4.59         9.46 o                         
  -4  11   4          7.58         22.01         9.91 o                         
  -3  11   4         23.60         31.37         9.09 o                         
  -2  11   4          0.94          1.87         9.38 o                         
  -1  11   4         39.79         39.06         8.94 o                         
   0  11   4         42.88         40.91         9.15 o                         
   1  11   4          5.58         15.05         7.93 o                         
   2  11   4          0.01         14.55        11.15 o                         
   3  11   4          0.46         12.07         9.94 o                         
 -12   1   5          0.07          5.01         7.78 o                         
 -10   1   5         23.94         17.70         8.86 o                         
  -9   1   5        157.94        176.66         9.14 o                         
  -8   1   5          0.08         -0.16         5.38 o                         
  -7   1   5          3.85          5.31         2.87 o                         
  -6   1   5        162.77        170.20         5.17 o                         
  -5   1   5        381.04        421.22         8.69 o                         
  -4   1   5       2315.55       2224.95        38.05 o                         
  -3   1   5       7982.34       8081.72       137.81 o                         
  -2   1   5       1840.98       1883.56        32.56 o                         
  -1   1   5        559.21        468.48         9.30 o                         
   0   1   5       1667.25       1560.50        29.82 o                         
   1   1   5       1123.43       1094.14        21.20 o                         
   2   1   5       3222.61       3210.84        83.24 o                         
   3   1   5        116.92         92.50         5.31 o                         
   4   1   5        240.54        222.44         8.02 o                         
   5   1   5        247.97        282.29         9.42 o                         
   6   1   5        140.45        131.86         7.77 o                         
   7   1   5        225.21        225.51        13.89 o                         
   8   1   5         56.05         58.10         6.74 o                         
   9   1   5         46.33         44.10         6.77 o                         
  10   1   5          0.11         -4.53         4.88 o                         
  11   1   5         10.60         18.08         8.70 o                         
 -11   2   5          5.25         -0.29         6.01 o                         
 -10   2   5          5.80         11.97         8.09 o                         
  -9   2   5          9.09          8.56         9.61 o                         
  -8   2   5         55.54         42.24         5.73 o                         
  -7   2   5          0.91          2.15         2.24 o                         
  -6   2   5          0.12         -0.73         1.84 o                         
  -5   2   5         22.48         22.09         2.41 o                         
  -4   2   5          8.68          9.03         1.32 o                         
  -3   2   5        559.98        594.92         8.96 o                         
  -2   2   5       4643.62       4848.87        68.50 o                         
  -1   2   5       1134.11       1112.15        25.19 o                         
   0   2   5        455.77        423.28         8.59 o                         
   1   2   5         32.78         28.26         1.63 o                         
   2   2   5       1296.44       1388.49        29.95 o                         
   3   2   5       3249.11       3452.19        66.03 o                         
   4   2   5         99.86        100.78         3.73 o                         
   5   2   5         26.10         23.53         2.52 o                         
   6   2   5         77.53         76.09         5.55 o                         
   7   2   5         25.71         27.85         4.94 o                         
   8   2   5         31.83         34.80         5.24 o                         
   9   2   5          1.27         -0.70         5.50 o                         
  10   2   5         19.12          6.88         6.29 o                         
  11   2   5          2.52         -6.29         6.29 o                         
 -11   3   5         22.72         43.23         8.75 o                         
 -10   3   5          1.01          3.97         3.67 o                         
  -9   3   5          3.33          2.59         3.41 o                         
  -8   3   5         62.21         50.24         4.63 o                         
  -7   3   5        916.57        960.84        17.71 o                         
  -6   3   5         26.73         26.79         2.22 o                         
  -5   3   5       1083.58       1031.80        18.54 o                         
  -4   3   5       1208.12       1196.36        19.00 o                         
  -3   3   5         43.98         41.32         1.73 o                         
  -2   3   5        202.80        260.13         4.30 o                         
  -1   3   5       2700.41       2786.69        60.97 o                         
   0   3   5        399.13        441.39         9.54 o                         
   1   3   5        860.14        965.37        18.91 o                         
   2   3   5        156.81        192.56         4.82 o                         
   3   3   5         68.03         72.69         2.99 o                         
   4   3   5          0.90          1.52         3.36 o                         
   5   3   5        360.08        306.65         7.80 o                         
   6   3   5        132.39        130.63         7.32 o                         
   7   3   5        112.46        112.72         6.92 o                         
   8   3   5          9.46         19.86         5.32 o                         
   9   3   5         10.39         13.71         7.22 o                         
  10   3   5          3.08          4.08         5.93 o                         
 -10   4   5         13.96         21.40         8.72 o                         
  -9   4   5         13.88         19.82         6.38 o                         
  -8   4   5          2.82         -3.44         3.44 o                         
  -7   4   5        340.94        351.49         9.53 o                         
  -6   4   5        185.66        189.16         4.81 o                         
  -5   4   5        708.90        722.46        12.10 o                         
  -4   4   5        510.63        513.99         8.22 o                         
  -3   4   5         51.84         59.91         1.98 o                         
  -2   4   5          1.72         -2.10         2.10 o                         
  -1   4   5        404.24        441.10         8.47 o                         
   0   4   5        235.25        214.41         6.13 o                         
   1   4   5        956.35        977.31        17.24 o                         
   2   4   5         19.22         12.57         1.54 o                         
   3   4   5          7.12          8.97         2.05 o                         
   4   4   5         23.57         20.35         2.78 o                         
   5   4   5         91.59         85.94         4.47 o                         
   6   4   5        407.56        404.35        13.85 o                         
   7   4   5        142.11        123.81         7.49 o                         
   8   4   5          7.72         12.33         5.42 o                         
   9   4   5          5.81         24.68         6.08 o                         
  10   4   5          3.11         30.66        10.07 o                         
 -11   5   5         12.08         12.18         5.24 o                         
 -10   5   5          0.05         -0.97         5.25 o                         
  -9   5   5          1.46         13.68         7.08 o                         
  -8   5   5        124.27        127.23        10.56 o                         
  -7   5   5         12.65          9.20         2.57 o                         
  -6   5   5         97.21         89.34         3.19 o                         
  -5   5   5          0.31          0.75         2.27 o                         
  -4   5   5        127.25        128.36         3.26 o                         
  -3   5   5          1.79         -3.12         3.54 o                         
  -2   5   5         26.14         24.39         2.30 o                         
  -1   5   5         27.18         47.17         2.89 o                         
   0   5   5        557.67        528.91        15.83 o                         
   1   5   5         17.27         17.00         1.63 o                         
   2   5   5          2.82          8.54         1.72 o                         
   3   5   5          0.33         -1.55         1.57 o                         
   4   5   5        159.94        154.98         4.68 o                         
   5   5   5        346.78        352.48        11.51 o                         
   6   5   5         24.48         27.27         5.08 o                         
   7   5   5         28.42         27.76         4.80 o                         
   8   5   5          3.49          4.12         5.05 o                         
   9   5   5          7.52          8.14         5.66 o                         
  10   5   5         20.14         17.56         8.83 o                         
 -11   6   5          6.77          3.85         5.98 o                         
 -10   6   5          2.61          3.49         3.77 o                         
  -9   6   5         18.61         19.44         5.71 o                         
  -8   6   5        227.09        253.45        11.86 o                         
  -7   6   5        519.17        520.20        13.94 o                         
  -6   6   5         12.11          9.30         2.44 o                         
  -5   6   5        202.10        202.17         4.91 o                         
  -4   6   5          0.53          2.38         1.36 o                         
  -3   6   5          0.01          1.81         2.82 o                         
  -2   6   5         57.38         61.88         3.38 o                         
  -1   6   5        740.68        728.81        13.63 o                         
   0   6   5          1.33         -1.56         4.81 o                         
   1   6   5         49.16         51.43         3.40 o                         
   2   6   5        107.43        114.44         3.35 o                         
   3   6   5         28.14         25.54         2.26 o                         
   4   6   5        149.69        147.15         4.66 o                         
   5   6   5          9.35          7.05         2.57 o                         
   6   6   5         65.18         57.83         6.54 o                         
   7   6   5         16.44         14.74         5.17 o                         
   8   6   5          5.94         13.97         5.37 o                         
   9   6   5         35.04         52.99         6.95 o                         
 -10   7   5          5.62          3.31         4.10 o                         
  -9   7   5         34.41         30.91         5.72 o                         
  -8   7   5        221.67        206.88         7.82 o                         
  -7   7   5         37.62         36.46         3.90 o                         
  -6   7   5         44.62         37.80         2.84 o                         
  -5   7   5        398.05        375.70         7.88 o                         
  -4   7   5        100.14         81.85         3.04 o                         
  -3   7   5         10.94         21.15         3.26 o                         
  -2   7   5         99.04        102.24         4.62 o                         
  -1   7   5        212.32        229.25         6.23 o                         
   0   7   5        208.87        180.84         6.08 o                         
   1   7   5       1456.75       1501.46        42.68 o                         
   2   7   5        888.90        849.95        20.04 o                         
   3   7   5        512.37        491.87        10.69 o                         
   4   7   5        200.48        218.06         6.71 o                         
   5   7   5         42.34         39.25         4.42 o                         
   6   7   5          9.70          7.59         6.64 o                         
   7   7   5          2.04         20.51         6.48 o                         
   8   7   5         18.38         24.12         5.62 o                         
  -9   8   5         32.69         29.76         5.89 o                         
  -8   8   5          2.54          2.47         4.74 o                         
  -7   8   5          8.65         10.29         5.82 o                         
  -6   8   5        185.58        189.63         6.82 o                         
  -5   8   5          9.35          8.05         2.31 o                         
  -4   8   5         48.89         37.92         3.96 o                         
  -3   8   5          2.06         11.34         5.10 o                         
  -2   8   5         10.95         12.23         4.80 o                         
  -1   8   5          0.11         -3.42         3.42 o                         
   0   8   5        146.37        161.79         6.02 o                         
   1   8   5         24.40         20.93         3.83 o                         
   2   8   5        110.60        123.81         5.38 o                         
   3   8   5         45.25         40.44         4.17 o                         
   4   8   5          8.69          9.06         2.97 o                         
   5   8   5         45.95         35.51         5.22 o                         
   6   8   5         89.07         89.91         9.54 o                         
   7   8   5          0.37          0.61         5.59 o                         
  -8   9   5          1.72          3.78         5.65 o                         
  -7   9   5          0.41         -5.46         5.46 o                         
  -6   9   5         11.36         14.08         8.41 o                         
  -5   9   5         67.88         59.74         5.89 o                         
  -4   9   5         35.71         31.77         7.92 o                         
  -3   9   5         24.31         31.95         4.91 o                         
  -2   9   5          1.36          7.10         3.94 o                         
  -1   9   5        148.31        154.40         6.44 o                         
   0   9   5         98.98        110.34         7.85 o                         
   1   9   5          1.08          1.95         7.83 o                         
   2   9   5          2.91         10.76         5.55 o                         
   3   9   5          1.72          0.84         9.83 o                         
   4   9   5         20.68         34.16         8.17 o                         
   5   9   5          9.58          1.38         6.58 o                         
   6   9   5          6.45         10.65         6.88 o                         
  -7  10   5          0.02          1.77         8.38 o                         
  -6  10   5          0.79         11.73         9.23 o                         
  -5  10   5          0.34         -8.20         8.20 o                         
  -4  10   5         20.54         25.99         8.94 o                         
  -3  10   5          0.58          3.59         4.30 o                         
  -2  10   5         40.08         27.33         5.77 o                         
  -1  10   5          9.77         17.09         4.60 o                         
   0  10   5         17.99         19.64         5.46 o                         
   1  10   5         30.93         41.54        10.25 o                         
   2  10   5          0.11          2.00        10.23 o                         
   3  10   5         25.79         33.58        10.54 o                         
   5  10   5          4.43         -5.17        10.91 o                         
  -3  11   5          0.69         -0.71         6.52 o                         
  -2  11   5          0.70         -2.75         8.57 o                         
  -1  11   5         37.98         47.16         9.15 o                         
   0  11   5         28.22         31.92         8.99 o                         
   1  11   5          0.21         -6.09         9.78 o                         
 -13   0   6          2.19         -2.14         7.06 o                         
 -10   0   6         77.90         85.35        10.49 o                         
  -9   0   6         38.71         25.99         8.43 o                         
  -8   0   6          0.95          4.88         6.59 o                         
  -7   0   6        661.22        695.62        21.20 o                         
  -6   0   6          0.11          8.48         3.16 o                         
  -5   0   6       1008.42       1113.56        59.49 o                         
  -4   0   6       2782.43       2759.87        74.16 o                         
  -3   0   6       8911.93       9129.68       244.56 o                         
  -2   0   6       3378.01       3107.48       168.90 o                         
  -1   0   6        284.34        267.92         8.07 o                         
   0   0   6         34.49         22.60         4.42 o                         
   1   0   6       5106.54       4697.60       346.15 o                         
   2   0   6       9783.83       8941.48       432.24 o                         
   3   0   6         89.28         67.65         4.24 o                         
   4   0   6        805.84        759.98        22.15 o                         
   5   0   6          1.69          7.74         3.46 o                         
   6   0   6       1573.47       1760.02        70.83 o                         
   7   0   6        108.43         97.77        12.20 o                         
   8   0   6         44.15         36.09         8.96 o                         
   9   0   6         11.88         17.95         6.75 o                         
  10   0   6         16.90         25.83         9.25 o                         
 -12   1   6         69.75         62.76         9.25 o                         
 -10   1   6          2.18         -4.15         4.15 o                         
  -9   1   6          4.05          7.14         6.43 o                         
  -8   1   6          0.35         -0.28         3.87 o                         
  -7   1   6         29.48         23.00         3.17 o                         
  -6   1   6         22.37         25.55         2.92 o                         
  -5   1   6       4148.33       4084.50       114.40 o                         
  -4   1   6       3811.16       3749.55       102.27 o                         
  -3   1   6        684.43        648.33        11.60 o                         
  -2   1   6        820.19        860.70        33.07 o                         
  -1   1   6        491.28        424.54        10.03 o                         
   0   1   6        266.47        275.12         5.92 o                         
   1   1   6        530.47        541.15        11.10 o                         
   2   1   6        433.46        445.10        10.70 o                         
   3   1   6        402.59        452.50        13.80 o                         
   4   1   6          1.56         -2.62         2.62 o                         
   5   1   6        270.42        269.37         7.18 o                         
   6   1   6        936.16        911.81        27.37 o                         
   7   1   6        543.70        554.79        18.65 o                         
   8   1   6          9.26          6.42         5.24 o                         
   9   1   6         31.45         30.85         5.52 o                         
  10   1   6         10.20          8.22         6.42 o                         
 -13   2   6         20.19         21.72         8.46 o                         
 -12   2   6          5.95         10.33         6.99 o                         
 -11   2   6          0.52          4.45         6.43 o                         
 -10   2   6          6.52         11.71         4.62 o                         
  -9   2   6          9.01          9.40         3.17 o                         
  -8   2   6         21.79         24.88         3.18 o                         
  -7   2   6         34.11         36.06         2.53 o                         
  -6   2   6         16.03         18.96         2.01 o                         
  -5   2   6        802.60        760.52        13.81 o                         
  -4   2   6         70.17         67.80         2.72 o                         
  -3   2   6       3002.98       2836.11        43.72 o                         
  -2   2   6       2714.56       2601.26        43.96 o                         
  -1   2   6        365.69        345.74        14.11 o                         
   0   2   6         46.37         46.61         1.95 o                         
   1   2   6        485.16        456.25        10.72 o                         
   2   2   6       1341.27       1313.06        25.73 o                         
   3   2   6         14.25          1.98         3.74 o                         
   4   2   6        407.30        410.02         9.36 o                         
   5   2   6          1.65         -1.75         2.83 o                         
   6   2   6        378.10        366.40        12.74 o                         
   7   2   6         22.16         25.41         5.44 o                         
   8   2   6          0.10         -3.75         5.52 o                         
   9   2   6         14.48         21.29         5.55 o                         
  10   2   6          1.77          4.41         5.94 o                         
 -10   3   6          3.03          0.57         4.92 o                         
  -9   3   6          5.76          0.80         3.87 o                         
  -8   3   6          0.05          4.65         2.65 o                         
  -7   3   6          1.35         -2.49         2.49 o                         
  -6   3   6          1.42          0.14         2.08 o                         
  -5   3   6        932.00        957.79        15.55 o                         
  -4   3   6          7.09          6.90         1.46 o                         
  -3   3   6       1254.81       1322.25        20.78 o                         
  -2   3   6        291.42        325.57         6.36 o                         
  -1   3   6       1627.39       1713.62        42.39 o                         
   0   3   6       1298.40       1342.26        23.07 o                         
   1   3   6        777.90        824.13        16.30 o                         
   2   3   6         36.14         33.81         1.95 o                         
   3   3   6        150.89        110.68         3.54 o                         
   4   3   6          0.58         -0.21         2.07 o                         
   5   3   6         12.44          5.21         3.80 o                         
   6   3   6        167.40        185.41         8.59 o                         
   7   3   6         43.78         53.20         6.22 o                         
   8   3   6          3.58         -1.53         5.54 o                         
   9   3   6          4.65          0.00        12.35 o                         
  10   3   6          9.91         17.58        12.96 o                         
 -12   4   6          0.50          6.59         7.75 o                         
 -10   4   6          7.44          4.08         7.74 o                         
  -9   4   6         50.97         48.85         4.05 o                         
  -8   4   6          0.00          0.68        11.24 o                         
  -7   4   6        230.91        235.27         8.21 o                         
  -6   4   6        107.63        101.46         4.51 o                         
  -5   4   6        245.53        233.04         4.95 o                         
  -4   4   6         56.02         74.42         2.28 o                         
  -3   4   6        869.36        909.91        14.72 o                         
  -2   4   6        570.93        579.31        10.83 o                         
  -1   4   6        115.45        113.16         4.09 o                         
   0   4   6        243.35        225.71         6.46 o                         
   1   4   6        172.93        172.85         3.86 o                         
   2   4   6         31.45         26.58         2.44 o                         
   3   4   6        440.42        449.55         9.88 o                         
   4   4   6        119.39        125.09         6.17 o                         
   5   4   6         41.80         40.12         3.83 o                         
   6   4   6         62.49         45.63         8.54 o                         
   7   4   6          0.68          4.68         5.69 o                         
   8   4   6          5.92          6.78         4.68 o                         
   9   4   6          8.71         10.87         5.16 o                         
  10   4   6          2.42         -5.61         5.61 o                         
 -11   5   6          7.63          7.70         7.04 o                         
 -10   5   6          1.57         10.40         6.54 o                         
  -9   5   6         17.59         26.33         8.67 o                         
  -8   5   6         39.43         40.32         3.10 o                         
  -7   5   6        211.19        201.18         5.33 o                         
  -6   5   6         54.73         60.00         2.74 o                         
  -5   5   6        285.44        271.26         5.45 o                         
  -4   5   6       1319.24       1406.73        22.53 o                         
  -3   5   6          1.44         11.23         7.71 o                         
  -2   5   6        291.16        313.35         6.68 o                         
  -1   5   6       2151.29       2380.52        45.34 o                         
   0   5   6        637.85        675.66        16.24 o                         
   1   5   6        429.52        453.51         8.56 o                         
   2   5   6          8.11          4.78         1.56 o                         
   3   5   6        214.21        199.93         5.36 o                         
   4   5   6        179.33        167.28         5.07 o                         
   5   5   6        287.24        262.53         8.09 o                         
   6   5   6        316.26        271.42        10.94 o                         
   7   5   6         31.61         18.33         4.64 o                         
   8   5   6         53.15         48.28         6.52 o                         
   9   5   6          0.93         -3.04         5.15 o                         
 -11   6   6         10.04          7.88         7.20 o                         
 -10   6   6         31.97         26.49         6.51 o                         
  -9   6   6        241.31        234.78         8.37 o                         
  -8   6   6          0.59          1.73         3.79 o                         
  -7   6   6         13.78         20.00         3.91 o                         
  -6   6   6        148.54        150.89         4.35 o                         
  -5   6   6          0.58          1.39         1.64 o                         
  -4   6   6        168.32        185.88         4.04 o                         
  -3   6   6        443.90        424.99         9.85 o                         
  -2   6   6         52.41         58.77         2.95 o                         
  -1   6   6         67.95         58.89         3.52 o                         
   0   6   6         68.97         74.43         3.65 o                         
   1   6   6        253.58        268.19         9.57 o                         
   2   6   6        218.02        202.67         5.10 o                         
   3   6   6          4.22          2.02         2.01 o                         
   4   6   6          6.63          9.30         2.40 o                         
   5   6   6         32.97         30.29         3.37 o                         
   6   6   6        111.84        111.82         6.75 o                         
   7   6   6         29.53         32.56         8.67 o                         
   8   6   6         14.10         22.08        13.35 o                         
   9   6   6          0.03          7.98         5.90 o                         
 -10   7   6          9.03         -0.53         4.58 o                         
  -9   7   6         10.63         15.30         7.55 o                         
  -8   7   6        108.16        114.81         5.89 o                         
  -7   7   6         37.61         37.43         4.61 o                         
  -6   7   6         28.96         31.39         2.67 o                         
  -5   7   6         57.74         52.49         2.55 o                         
  -4   7   6        917.06        895.73        21.68 o                         
  -3   7   6        106.04        114.36         5.17 o                         
  -2   7   6         68.26         69.55         3.80 o                         
  -1   7   6          1.40          3.92         5.05 o                         
   0   7   6          1.03         14.00        12.01 o                         
   1   7   6          5.23          2.70         4.32 o                         
   2   7   6         10.88          9.77         1.65 o                         
   3   7   6          5.00          2.50         2.53 o                         
   4   7   6         19.40         19.04         3.60 o                         
   5   7   6        106.41         89.19         5.66 o                         
   6   7   6         53.21         47.99         5.06 o                         
   7   7   6         33.08         34.29         4.97 o                         
   8   7   6         12.11         16.21         7.72 o                         
  -9   8   6          3.21         12.78         6.21 o                         
  -8   8   6          7.15         -9.57         9.57 o                         
  -7   8   6        374.76        368.98        13.89 o                         
  -6   8   6         66.50         65.29         6.82 o                         
  -5   8   6          0.35         -2.46         4.81 o                         
  -4   8   6        266.77        275.71        10.05 o                         
  -3   8   6          3.12         -0.53         3.04 o                         
  -2   8   6         20.96         16.12         2.91 o                         
  -1   8   6        117.43        115.12         6.12 o                         
   0   8   6         70.30         76.71         4.42 o                         
   1   8   6         33.17         39.65         3.78 o                         
   2   8   6         11.83         13.46         5.50 o                         
   3   8   6         22.40         20.09         2.90 o                         
   4   8   6         56.56         51.72         7.25 o                         
   5   8   6          1.26          6.17         6.46 o                         
   6   8   6         14.55          2.58         5.48 o                         
   7   8   6         11.42         43.23         9.17 o                         
  -8   9   6          2.79         11.95         5.88 o                         
  -7   9   6          0.19         -0.49         8.63 o                         
  -6   9   6         24.43         37.21         5.90 o                         
  -5   9   6         48.01         39.43         5.89 o                         
  -4   9   6         61.19         57.62         4.67 o                         
  -3   9   6         41.31         31.18         4.40 o                         
  -2   9   6         62.71         57.60         5.55 o                         
  -1   9   6         34.18         37.47         5.31 o                         
   0   9   6         15.71         22.57         5.14 o                         
   1   9   6        337.44        355.63        13.06 o                         
   2   9   6         46.39         47.42         6.99 o                         
   3   9   6         12.88         17.83         5.27 o                         
   4   9   6          2.67          3.90         5.06 o                         
   5   9   6         79.46         86.49         6.78 o                         
   6   9   6         27.89         26.15         7.30 o                         
  -7  10   6         13.89         24.04         9.38 o                         
  -6  10   6          0.13         -2.32         8.07 o                         
  -5  10   6          1.92         -0.34         5.20 o                         
  -4  10   6         34.28         46.11         4.69 o                         
  -3  10   6         27.44         23.15         5.29 o                         
  -2  10   6          7.40          5.54         5.80 o                         
  -1  10   6          5.86          3.43         5.30 o                         
   0  10   6         28.13         22.16         5.05 o                         
   1  10   6          8.00          7.42         4.85 o                         
   2  10   6         28.58         36.54         5.84 o                         
   3  10   6          0.93         -8.17         8.17 o                         
   4  10   6         25.46         45.18        12.89 o                         
  -4  11   6          3.02         16.34         7.49 o                         
  -3  11   6          8.45         11.77         6.88 o                         
  -2  11   6          0.49         -9.81        10.49 o                         
  -1  11   6          0.37          0.29         7.43 o                         
   0  11   6          1.11          2.74         7.85 o                         
   1  11   6          0.91         10.65        11.65 o                         
 -13   1   7          9.10         34.16         9.12 o                         
  -9   1   7         49.32         51.60         5.53 o                         
  -8   1   7          0.77          4.18         3.71 o                         
  -7   1   7         12.53         12.22         1.70 o                         
  -6   1   7       1935.12       2001.11        43.31 o                         
  -5   1   7       1683.08       1606.48        39.77 o                         
  -4   1   7         86.32         80.95         3.74 o                         
  -3   1   7        459.03        395.41        12.22 o                         
  -2   1   7        725.90        730.87        14.59 o                         
  -1   1   7        213.65        200.18         4.70 o                         
   0   1   7       1123.27       1197.33        27.99 o                         
   1   1   7        361.20        367.95        11.09 o                         
   2   1   7       1443.42       1551.97        32.68 o                         
   3   1   7       3393.11       3551.47        67.89 o                         
   4   1   7        606.87        593.85        12.84 o                         
   5   1   7         22.36         23.35         3.84 o                         
   6   1   7        324.56        298.92        23.30 o                         
   7   1   7          1.55          1.93         8.84 o                         
   8   1   7         83.42         64.97         6.71 o                         
   9   1   7          0.28         -4.75         5.78 o                         
  10   1   7          4.24          4.38         5.03 o                         
 -10   2   7          0.00          0.92         3.80 o                         
  -9   2   7        193.56        189.36         6.75 o                         
  -8   2   7         61.37         55.37         4.22 o                         
  -7   2   7          0.12          1.30         1.98 o                         
  -6   2   7         31.75         29.99         2.27 o                         
  -5   2   7        697.81        686.02        11.37 o                         
  -4   2   7        139.68        138.11         2.96 o                         
  -3   2   7         76.92         88.18         2.26 o                         
  -2   2   7         28.16         24.07         1.65 o                         
  -1   2   7       5289.50       5056.43       176.37 o                         
   0   2   7       2448.64       2558.66        48.86 o                         
   1   2   7       3427.34       3685.39        85.66 o                         
   2   2   7         84.51        102.10         3.69 o                         
   3   2   7        735.83        743.75        19.05 o                         
   4   2   7        440.54        414.50         9.57 o                         
   5   2   7         50.63         57.45         4.21 o                         
   6   2   7         46.45         47.50         6.01 o                         
   7   2   7          0.01          2.21         3.79 o                         
   8   2   7        200.74        174.21         9.54 o                         
   9   2   7         30.83         31.87         6.22 o                         
  10   2   7         19.52         35.32        10.04 o                         
 -12   3   7          1.80          0.72         4.81 o                         
 -11   3   7          0.58         -0.90         6.35 o                         
 -10   3   7          0.09          5.77         5.46 o                         
  -9   3   7         36.28         27.27         3.58 o                         
  -8   3   7          3.21          4.96         3.17 o                         
  -7   3   7        529.51        513.63        11.37 o                         
  -6   3   7        774.01        777.03        14.92 o                         
  -5   3   7        912.08        935.18        15.23 o                         
  -4   3   7         46.60         42.09         1.81 o                         
  -3   3   7       2044.68       1968.36        30.84 o                         
  -2   3   7       2364.29       2430.00        48.56 o                         
  -1   3   7        282.65        306.47         6.85 o                         
   0   3   7         28.59         21.87         1.50 o                         
   1   3   7         98.48        116.62         3.59 o                         
   2   3   7         80.21         63.99         2.64 o                         
   3   3   7         76.96         69.58         4.16 o                         
   4   3   7          0.53          2.42         2.85 o                         
   5   3   7        743.15        747.67        18.62 o                         
   6   3   7          0.01         -5.18         5.18 o                         
   7   3   7         17.12         26.62         9.49 o                         
   8   3   7          5.14         10.75         8.30 o                         
   9   3   7         27.05         38.12        11.86 o                         
  10   3   7          2.79          2.71         6.47 o                         
 -11   4   7          0.35         -2.24         6.35 o                         
 -10   4   7         23.85         20.22         7.46 o                         
  -9   4   7         36.36         39.60         4.34 o                         
  -8   4   7         24.37         30.93         3.17 o                         
  -7   4   7        559.86        582.83        11.39 o                         
  -6   4   7        270.72        286.98         5.87 o                         
  -5   4   7        418.10        451.61         8.14 o                         
  -4   4   7        139.66        116.84         2.95 o                         
  -3   4   7        129.44        145.21         2.96 o                         
  -2   4   7        389.88        410.55         9.04 o                         
  -1   4   7        331.79        296.89         9.51 o                         
   0   4   7        209.12        175.83         4.23 o                         
   1   4   7        138.68        152.73         3.65 o                         
   2   4   7         68.90         80.29         2.93 o                         
   3   4   7        291.78        314.56         7.54 o                         
   4   4   7          9.54          8.39         2.59 o                         
   5   4   7        265.44        265.43         8.34 o                         
   6   4   7         31.27         35.05         4.60 o                         
   7   4   7        159.81        153.65         9.08 o                         
   8   4   7          1.00         -2.18         5.63 o                         
   9   4   7          4.29         -1.80         5.00 o                         
 -12   5   7          1.13         11.73         8.78 o                         
 -10   5   7         36.83         31.18         5.98 o                         
  -9   5   7         36.57         38.45         5.47 o                         
  -8   5   7        137.36        130.24         4.34 o                         
  -7   5   7          6.25          4.26         2.33 o                         
  -6   5   7          7.43         13.43         2.46 o                         
  -5   5   7         29.78         29.56         2.04 o                         
  -4   5   7         33.36         27.57         1.83 o                         
  -3   5   7        159.02        156.60         4.86 o                         
  -2   5   7        105.47        102.88         3.96 o                         
  -1   5   7          3.91          2.90         3.77 o                         
   0   5   7        643.15        658.68        16.19 o                         
   1   5   7        234.39        229.33         4.96 o                         
   2   5   7         28.65         24.45         2.04 o                         
   3   5   7        300.91        309.79         7.41 o                         
   4   5   7          1.06          0.76         2.60 o                         
   5   5   7        195.69        185.08         6.62 o                         
   6   5   7         27.68         29.87         9.08 o                         
   7   5   7          1.85          8.51         8.08 o                         
   8   5   7          0.27          8.93         5.92 o                         
   9   5   7          3.16         14.92         6.77 o                         
 -10   6   7         31.60         21.27         6.30 o                         
  -9   6   7        440.33        438.36        26.91 o                         
  -8   6   7          6.97          1.81         3.14 o                         
  -7   6   7         14.28         16.74         2.78 o                         
  -6   6   7        144.04        145.05         5.46 o                         
  -5   6   7         65.72         71.40         2.60 o                         
  -4   6   7        392.50        397.59        11.09 o                         
  -3   6   7          0.17         -0.41         2.25 o                         
  -2   6   7        904.95        945.82        19.48 o                         
  -1   6   7        263.74        254.63         6.69 o                         
   0   6   7        409.07        419.41        11.12 o                         
   1   6   7       1147.72       1166.44        33.32 o                         
   2   6   7         63.81         53.76         2.46 o                         
   3   6   7        110.15        114.80         6.36 o                         
   4   6   7          2.11         11.92         3.58 o                         
   5   6   7         12.59         18.51         4.16 o                         
   6   6   7          0.21         -0.04         4.64 o                         
   7   6   7          4.83         -4.82         5.48 o                         
   8   6   7         13.22          4.20        16.58 o                         
 -10   7   7          1.52          0.84         5.75 o                         
  -9   7   7          5.48          4.94         7.17 o                         
  -8   7   7         71.29         83.29         6.49 o                         
  -7   7   7         25.98         25.53         3.31 o                         
  -6   7   7         12.43         21.11         2.84 o                         
  -5   7   7          3.03          4.47         1.69 o                         
  -4   7   7          2.52         -2.83         3.46 o                         
  -3   7   7         36.72         39.33         3.76 o                         
  -2   7   7         12.04         15.22         3.81 o                         
  -1   7   7          3.62          3.17         4.34 o                         
   0   7   7         22.16         25.83         5.11 o                         
   1   7   7        456.91        469.97        15.68 o                         
   2   7   7        221.12        209.97         6.16 o                         
   3   7   7          1.85          4.32         2.03 o                         
   4   7   7          2.64          6.81         3.33 o                         
   5   7   7         56.47         58.78         6.15 o                         
   6   7   7          1.92          0.53         4.39 o                         
   7   7   7          1.19         -1.03         4.64 o                         
  -9   8   7          4.02          9.38         7.93 o                         
  -8   8   7        153.89        155.36        12.16 o                         
  -7   8   7          0.06          1.29         9.91 o                         
  -6   8   7          1.25         -5.34         5.34 o                         
  -5   8   7          2.50          3.67         6.59 o                         
  -4   8   7        187.80        175.78         7.03 o                         
  -3   8   7         50.81         51.66         3.85 o                         
  -2   8   7          0.15          1.82         3.28 o                         
  -1   8   7         10.88         21.65         5.18 o                         
   0   8   7        118.51        119.75         5.44 o                         
   1   8   7         23.66         31.62         5.47 o                         
   2   8   7         52.24         58.36         6.13 o                         
   3   8   7          2.35          6.01         5.96 o                         
   4   8   7         32.61         35.51         7.35 o                         
   5   8   7          7.45         10.02         6.77 o                         
   6   8   7          0.01         -5.85         7.54 o                         
   7   8   7         21.51         36.67         9.44 o                         
  -8   9   7          5.53          1.50         5.94 o                         
  -7   9   7         30.01         32.19         5.80 o                         
  -6   9   7         39.54         47.58         5.62 o                         
  -5   9   7          4.16         -6.41         7.57 o                         
  -4   9   7         51.66         55.76         5.57 o                         
  -3   9   7         41.09         40.84         4.22 o                         
  -2   9   7          2.48          2.04         4.30 o                         
  -1   9   7          0.89          5.66         4.99 o                         
   0   9   7         38.43         42.06        11.19 o                         
   1   9   7         45.16         38.35         5.57 o                         
   2   9   7          9.74          8.05         5.01 o                         
   3   9   7         17.73         22.49        11.06 o                         
   4   9   7          6.26          7.84         5.59 o                         
   5   9   7         14.87          8.65         7.35 o                         
  -7  10   7         25.30         37.06         9.09 o                         
  -5  10   7          0.00          6.23         5.37 o                         
  -4  10   7         54.53         53.48         6.79 o                         
  -3  10   7          3.41         -3.96         3.96 o                         
  -2  10   7         53.02         54.52         6.19 o                         
  -1  10   7          9.49         10.97         9.88 o                         
   0  10   7          3.92          2.97         5.22 o                         
   1  10   7          6.39         -0.71         4.96 o                         
   2  10   7          4.04          2.53         5.72 o                         
   3  10   7         11.23         18.18         5.64 o                         
   4  10   7          1.05         -1.74         8.04 o                         
  -4  11   7          0.71         -2.33         9.42 o                         
  -3  11   7          4.45         10.44        10.28 o                         
  -2  11   7          3.04         -3.93        10.62 o                         
  -1  11   7          0.00         12.42        10.99 o                         
   0  11   7         26.32         50.11        12.18 o                         
   1  11   7         16.04         -1.08        11.12 o                         
  -9   0   8         14.85         11.41         6.46 o                         
  -8   0   8         31.04         28.18         7.41 o                         
  -7   0   8         31.92         30.45         4.15 o                         
  -6   0   8          4.57          4.00         4.05 o                         
  -5   0   8        264.57        278.52         9.76 o                         
  -4   0   8        777.03        769.40        21.96 o                         
  -3   0   8       5019.53       4585.76       125.09 o                         
  -2   0   8       5942.19       5860.44       246.77 o                         
  -1   0   8        432.03        425.84        12.54 o                         
   0   0   8       2855.26       2850.20        76.59 o                         
   1   0   8       3658.01       3465.69        93.27 o                         
   2   0   8        115.22        127.71         5.68 o                         
   3   0   8        182.06        167.28         6.81 o                         
   4   0   8       1985.04       2041.43        56.52 o                         
   5   0   8       2443.55       2389.74        93.65 o                         
   6   0   8       1978.14       1727.47        68.82 o                         
   7   0   8          5.84          7.54         7.49 o                         
   8   0   8         42.21         51.72         9.33 o                         
   9   0   8          0.07          2.03         7.51 o                         
  10   0   8          7.43         13.81         9.17 o                         
 -13   1   8          0.97         26.65         8.38 o                         
 -12   1   8          5.26          2.08         6.51 o                         
 -10   1   8         15.06         17.89         4.51 o                         
  -9   1   8         39.26         43.69         4.89 o                         
  -8   1   8         28.40         23.97         4.32 o                         
  -7   1   8          0.09         -0.84         2.13 o                         
  -6   1   8        637.18        655.67        13.13 o                         
  -5   1   8        129.75        128.57         5.57 o                         
  -4   1   8        936.89        849.54        16.87 o                         
  -3   1   8        322.40        336.81         6.51 o                         
  -2   1   8        924.08        939.31        18.51 o                         
  -1   1   8         12.11          6.30         1.55 o                         
   0   1   8         35.08         15.35         2.69 o                         
   1   1   8       3290.68       3303.82        71.48 o                         
   2   1   8        335.41        368.72         8.49 o                         
   3   1   8         33.32         36.00         7.74 o                         
   4   1   8        492.90        500.07        11.23 o                         
   5   1   8        359.60        337.03        38.23 o                         
   6   1   8          1.24         -8.59         8.59 o                         
   7   1   8          5.14          2.47         7.09 o                         
   8   1   8        102.38        101.67         7.98 o                         
   9   1   8          0.01         -0.78         5.32 o                         
  10   1   8         20.56         45.03         9.86 o                         
 -11   2   8          0.46         -1.48         6.33 o                         
 -10   2   8         43.27         34.16         7.41 o                         
  -9   2   8         33.69         26.33         3.42 o                         
  -8   2   8          0.53         -2.20         3.41 o                         
  -7   2   8        103.33        104.23         4.40 o                         
  -6   2   8         14.38         12.04         1.42 o                         
  -5   2   8         28.56         36.69         2.25 o                         
  -4   2   8        228.08        240.50         5.14 o                         
  -3   2   8         10.26          4.37         1.50 o                         
  -2   2   8       1077.51       1161.05        20.18 o                         
  -1   2   8        626.59        615.04        15.75 o                         
   0   2   8         13.90         11.46         2.84 o                         
   1   2   8       1523.27       1569.47        31.83 o                         
   2   2   8        146.28        165.52         4.57 o                         
   3   2   8        125.89        134.22         4.40 o                         
   4   2   8        114.59        105.15         4.18 o                         
   5   2   8         94.42         90.54         6.22 o                         
   6   2   8         33.69         31.23         4.87 o                         
   7   2   8         41.93         51.25         6.38 o                         
   8   2   8         77.87         73.83         6.40 o                         
   9   2   8         16.32         17.00         8.04 o                         
  10   2   8          1.15          5.82        19.07 o                         
 -10   3   8          3.50         -2.95         6.38 o                         
  -9   3   8        198.14        185.96         7.62 o                         
  -8   3   8         77.54         71.51         3.14 o                         
  -7   3   8         12.80         12.56         2.46 o                         
  -6   3   8        156.48        162.96         3.92 o                         
  -5   3   8        381.52        444.16         7.83 o                         
  -4   3   8         10.66         15.27         1.78 o                         
  -3   3   8       1423.04       1573.93        24.86 o                         
  -2   3   8         50.00         43.25         2.03 o                         
  -1   3   8       2194.66       2268.04        80.61 o                         
   0   3   8          2.18          4.92         1.32 o                         
   1   3   8        142.98        163.44         5.76 o                         
   2   3   8        178.28        176.39         4.82 o                         
   3   3   8        138.13        125.07         4.10 o                         
   4   3   8        447.22        461.51        12.21 o                         
   5   3   8        253.65        255.86         8.48 o                         
   6   3   8         43.20         37.52         5.33 o                         
   7   3   8         40.54         39.96         5.30 o                         
   8   3   8         45.83         23.41         8.49 o                         
   9   3   8          9.92          4.69         6.12 o                         
 -12   4   8          0.11          0.32         7.38 o                         
 -11   4   8          6.22          3.61         7.09 o                         
 -10   4   8          0.02         -4.38         4.38 o                         
  -9   4   8         12.02         14.98         3.17 o                         
  -8   4   8         35.08         42.87         3.31 o                         
  -7   4   8         11.23          8.97         3.20 o                         
  -6   4   8        224.25        224.36         4.86 o                         
  -5   4   8        200.70        207.79         4.43 o                         
  -4   4   8        369.66        402.19         7.16 o                         
  -3   4   8        317.83        337.98         6.79 o                         
  -2   4   8        427.46        407.54         8.37 o                         
  -1   4   8       2788.46       2661.36        75.87 o                         
   0   4   8        252.94        247.70         5.15 o                         
   1   4   8         16.02         17.16         1.90 o                         
   2   4   8         99.39        104.53         3.60 o                         
   3   4   8         21.15         18.28         3.60 o                         
   4   4   8         80.15         88.36         5.12 o                         
   5   4   8        115.27         91.18         5.48 o                         
   6   4   8         86.33         68.38         5.60 o                         
   7   4   8          8.61         10.25        10.21 o                         
   8   4   8         12.71          9.04         7.64 o                         
   9   4   8         39.87         53.98         7.50 o                         
 -10   5   8         28.60         27.84         5.48 o                         
  -9   5   8        244.43        231.14         9.34 o                         
  -8   5   8          0.99          1.15         2.52 o                         
  -7   5   8        128.29        119.89         4.20 o                         
  -6   5   8         13.66         16.86         2.29 o                         
  -5   5   8         16.31         15.15         1.81 o                         
  -4   5   8       1184.60       1192.62        19.29 o                         
  -3   5   8        612.77        684.71        14.54 o                         
  -2   5   8          0.45          1.36         2.19 o                         
  -1   5   8        844.84        865.46        20.58 o                         
   0   5   8        528.62        538.12        13.87 o                         
   1   5   8         22.66         20.35         1.61 o                         
   2   5   8         17.41         20.62         2.59 o                         
   3   5   8         52.20         44.52         3.23 o                         
   4   5   8        209.84        188.40         6.46 o                         
   5   5   8          5.39          8.80         4.06 o                         
   6   5   8         32.88         31.99         4.85 o                         
   7   5   8          7.11         11.40         4.65 o                         
   8   5   8         51.74         76.25        13.50 o                         
   9   5   8         15.83         25.35         6.07 o                         
 -11   6   8          5.04         10.75         7.88 o                         
 -10   6   8          4.27         -2.64         5.38 o                         
  -9   6   8          3.20          5.40         5.28 o                         
  -8   6   8         59.26         49.04         5.07 o                         
  -7   6   8         42.12         39.70         3.28 o                         
  -6   6   8         30.22         25.75         2.47 o                         
  -5   6   8        279.67        296.52         6.36 o                         
  -4   6   8        123.58        118.57         4.64 o                         
  -3   6   8         43.65         44.68         6.42 o                         
  -2   6   8         49.70         44.64         4.41 o                         
  -1   6   8          3.37         -2.54         2.72 o                         
   0   6   8          4.49         15.23         3.89 o                         
   1   6   8        205.76        203.60        16.46 o                         
   2   6   8         74.19         74.17         3.24 o                         
   3   6   8          0.00         -2.37         2.37 o                         
   4   6   8        110.14        107.96         6.24 o                         
   5   6   8         17.45         16.08         5.59 o                         
   6   6   8         46.65         49.01         5.37 o                         
   7   6   8          0.25         -0.01         4.63 o                         
   8   6   8          1.83         12.63         6.00 o                         
  -9   7   8         50.62         50.68         4.65 o                         
  -8   7   8          0.91          6.34         5.23 o                         
  -7   7   8         28.55         19.82         5.40 o                         
  -6   7   8         82.50         78.34         3.89 o                         
  -5   7   8         76.15         80.67        10.94 o                         
  -4   7   8         27.27         26.80         4.28 o                         
  -3   7   8         24.78         17.32         4.59 o                         
  -2   7   8        199.32        197.14         7.07 o                         
  -1   7   8          5.11         -3.43         4.81 o                         
   0   7   8        782.58        788.73        22.62 o                         
   1   7   8        277.96        280.20        14.68 o                         
   2   7   8         91.31         75.10         2.89 o                         
   3   7   8         50.40         42.86         3.66 o                         
   4   7   8         75.10         76.61         4.85 o                         
   5   7   8         82.93         75.09         5.44 o                         
   6   7   8         34.92         42.72        10.36 o                         
   7   7   8          2.34         -6.75         8.43 o                         
  -8   8   8         18.00         35.90         8.65 o                         
  -7   8   8          0.00          6.81         4.93 o                         
  -6   8   8          5.10         -1.21         6.75 o                         
  -5   8   8          0.10          6.22         4.23 o                         
  -4   8   8        259.43        234.91        10.20 o                         
  -3   8   8        191.08        181.14        12.23 o                         
  -2   8   8         52.06         56.80         6.17 o                         
  -1   8   8        136.99        137.14         7.73 o                         
   0   8   8          0.89          0.15         6.80 o                         
   1   8   8         16.72          7.88         4.48 o                         
   2   8   8         80.62         66.16         7.93 o                         
   4   8   8          2.24          6.48         6.54 o                         
   5   8   8         54.72         51.72         8.41 o                         
   6   8   8         48.52         55.78         9.46 o                         
  -8   9   8         59.20         48.72         6.48 o                         
  -7   9   8          4.10         23.02        12.98 o                         
  -6   9   8         74.02         73.69        10.78 o                         
  -5   9   8          8.46          4.30         5.23 o                         
  -4   9   8          5.95          7.66         6.40 o                         
  -3   9   8          6.50          4.32         7.57 o                         
  -2   9   8          0.54         10.85         6.44 o                         
  -1   9   8        235.00        245.58        11.12 o                         
   0   9   8          1.30         -0.03         5.27 o                         
   1   9   8         41.46         43.87         6.00 o                         
   2   9   8          0.02          5.69         6.75 o                         
   3   9   8          2.11          5.21         4.95 o                         
   4   9   8          2.01          7.35         7.14 o                         
   5   9   8         50.70         54.56         8.88 o                         
  -6  10   8         19.34         10.98         5.42 o                         
  -5  10   8          6.18         -0.10         5.96 o                         
  -4  10   8          2.33          3.79         4.46 o                         
  -3  10   8          7.57          3.13         6.84 o                         
  -2  10   8          7.93          4.16         8.72 o                         
  -1  10   8         24.45         44.30         7.05 o                         
   0  10   8         13.80         13.47        10.49 o                         
   1  10   8         37.90         37.09         6.21 o                         
   2  10   8         36.69         31.64        11.81 o                         
   3  10   8          9.20          3.74         7.99 o                         
  -3  11   8          2.36         -7.62        10.04 o                         
  -2  11   8          3.22         11.73        11.12 o                         
  -1  11   8          9.50          6.33        11.20 o                         
   0  11   8          9.51         -0.50        11.18 o                         
 -11   1   9         87.81         84.45         9.54 o                         
  -9   1   9          6.26          8.41         2.53 o                         
  -8   1   9        109.45        110.33         4.53 o                         
  -7   1   9          0.28          3.62         7.30 o                         
  -6   1   9        164.58        161.41         5.64 o                         
  -5   1   9       1033.65       1108.05        22.13 o                         
  -4   1   9        293.40        323.45         7.06 o                         
  -3   1   9        306.07        283.07        10.08 o                         
  -2   1   9          4.35          2.09         1.83 o                         
  -1   1   9        953.50       1019.21        20.08 o                         
   0   1   9         79.03         89.94         2.98 o                         
   1   1   9        394.40        480.20        10.40 o                         
   2   1   9        369.23        413.08         9.14 o                         
   3   1   9        114.88        102.64         3.81 o                         
   4   1   9        201.67        192.55         6.67 o                         
   5   1   9         90.41         98.03        12.01 o                         
   6   1   9        675.37        743.09        23.78 o                         
   7   1   9         30.94         32.80         5.69 o                         
   8   1   9         22.57         18.79         7.75 o                         
   9   1   9         53.05         69.17         7.52 o                         
 -11   2   9         91.78         69.38         9.20 o                         
  -9   2   9         25.39         25.00         3.37 o                         
  -8   2   9        187.58        173.38        10.34 o                         
  -7   2   9         11.77          6.09         2.01 o                         
  -6   2   9        312.06        309.03         7.76 o                         
  -5   2   9          0.37          0.00         2.54 o                         
  -4   2   9        140.47        131.79         3.88 o                         
  -3   2   9          9.08         11.14         1.48 o                         
  -2   2   9        401.45        405.71        10.56 o                         
  -1   2   9        593.27        587.76        12.09 o                         
   0   2   9        102.89        116.68         4.55 o                         
   1   2   9         33.57         23.24         2.59 o                         
   2   2   9        259.68        245.32         6.22 o                         
   3   2   9         18.94         18.41         2.61 o                         
   4   2   9          0.03         -3.14         3.39 o                         
   5   2   9         59.50         63.55         5.67 o                         
   6   2   9        464.23        472.08        16.43 o                         
   7   2   9         39.21         41.35         6.19 o                         
   8   2   9          4.46          4.50         7.75 o                         
   9   2   9          0.95          6.61         9.41 o                         
 -11   3   9          4.39          1.29         7.41 o                         
 -10   3   9         63.26         50.35         4.85 o                         
  -9   3   9        202.48        189.12         8.37 o                         
  -8   3   9          7.09          7.61         3.35 o                         
  -7   3   9          0.69          0.77         1.86 o                         
  -6   3   9        575.72        579.78        13.42 o                         
  -5   3   9         80.56         76.62         2.75 o                         
  -4   3   9        445.02        472.71         9.01 o                         
  -3   3   9        663.16        712.41        11.77 o                         
  -2   3   9          3.36          5.95         1.49 o                         
  -1   3   9        101.86        138.93         3.83 o                         
   0   3   9         33.78         45.60         2.10 o                         
   1   3   9         22.23         16.44         1.77 o                         
   2   3   9          5.68          8.35         2.87 o                         
   3   3   9         55.75         46.25         4.39 o                         
   4   3   9          8.48          4.75        11.80 o                         
   5   3   9          0.00         -0.88         4.03 o                         
   6   3   9         11.73          5.38         4.09 o                         
   7   3   9         13.56         18.99         5.92 o                         
   8   3   9         28.22         22.48         5.07 o                         
   9   3   9          1.26          3.45         6.30 o                         
 -12   4   9          1.47         -6.88         6.88 o                         
 -10   4   9         18.21         16.08         4.43 o                         
  -9   4   9        262.15        257.49         9.45 o                         
  -8   4   9         77.02         80.19         3.32 o                         
  -7   4   9        295.66        291.15         7.22 o                         
  -6   4   9         64.52         63.66         3.10 o                         
  -5   4   9        289.68        297.57         5.71 o                         
  -4   4   9         39.78         33.34         1.99 o                         
  -3   4   9         57.19         58.76         2.00 o                         
  -2   4   9        845.18        793.99        14.21 o                         
  -1   4   9          0.01         -1.34         1.34 o                         
   0   4   9         15.75         17.04         1.53 o                         
   1   4   9        635.21        617.29        12.89 o                         
   2   4   9        451.12        442.58        14.68 o                         
   3   4   9        424.97        415.25        11.04 o                         
   4   4   9        346.38        370.00        16.30 o                         
   5   4   9         51.78         48.77         4.80 o                         
   6   4   9          0.08         -4.87         7.24 o                         
   7   4   9         18.17         16.38         4.86 o                         
   8   4   9         36.88         51.71         6.76 o                         
   9   4   9          8.39          8.92         6.70 o                         
 -12   5   9         50.29         57.25        10.57 o                         
 -10   5   9          0.29         -5.01         6.99 o                         
  -9   5   9         18.95          5.96         3.78 o                         
  -8   5   9          0.18          2.85         2.45 o                         
  -7   5   9          2.22          2.94         2.36 o                         
  -6   5   9          9.29         10.26         2.27 o                         
  -5   5   9          1.81          3.21         1.83 o                         
  -4   5   9        186.72        192.82         4.49 o                         
  -3   5   9          9.20          3.81         2.91 o                         
  -2   5   9        724.05        707.85        14.89 o                         
  -1   5   9        148.88        136.18         5.91 o                         
   0   5   9        279.69        261.95         5.54 o                         
   1   5   9          1.51          2.29         1.42 o                         
   2   5   9          1.54         -1.06         2.72 o                         
   3   5   9        238.75        233.88         7.06 o                         
   4   5   9        209.17        197.26         6.89 o                         
   5   5   9         61.71         66.44         7.88 o                         
   6   5   9          6.45         14.71         6.92 o                         
   7   5   9          8.49         12.66         7.18 o                         
   8   5   9         23.95         25.10        12.98 o                         
 -10   6   9          0.73          2.29         7.17 o                         
  -9   6   9         36.66         40.70         6.43 o                         
  -8   6   9         79.73         80.44         6.18 o                         
  -7   6   9         12.39          9.27         2.57 o                         
  -6   6   9          3.15          8.89         2.05 o                         
  -5   6   9         64.49         56.22         3.09 o                         
  -4   6   9        258.42        278.71         7.41 o                         
  -3   6   9          7.57          5.06         5.48 o                         
  -2   6   9        379.09        368.69         8.96 o                         
  -1   6   9        206.72        190.87         6.89 o                         
   0   6   9        226.28        229.96        12.81 o                         
   1   6   9        105.12        109.04         3.96 o                         
   2   6   9        100.35         87.89         3.61 o                         
   3   6   9        103.46         93.13         4.17 o                         
   4   6   9        374.76        340.26         9.67 o                         
   5   6   9          1.70          3.37         5.46 o                         
   6   6   9         53.83         56.82         5.36 o                         
   7   6   9          0.10          5.08         4.48 o                         
  -9   7   9         14.47         19.93         6.25 o                         
  -8   7   9          4.30          7.48         3.42 o                         
  -7   7   9         11.33         15.14         6.70 o                         
  -6   7   9          6.34          5.37         2.35 o                         
  -5   7   9        116.33        118.62         7.19 o                         
  -4   7   9         40.96         35.11         5.38 o                         
  -3   7   9        270.63        292.80        11.77 o                         
  -2   7   9        163.87        158.46         8.49 o                         
  -1   7   9        939.04       1015.37        30.36 o                         
   0   7   9        920.79        897.26        39.88 o                         
   1   7   9        358.65        371.40        18.77 o                         
   2   7   9        297.93        272.56         9.28 o                         
   3   7   9        135.22        123.94         5.89 o                         
   4   7   9          0.33         -4.21         6.13 o                         
   5   7   9          1.27         -4.27         4.27 o                         
   6   7   9         11.57          8.07         7.64 o                         
   7   7   9          1.60         11.07         8.65 o                         
  -8   8   9         58.93         62.00         8.43 o                         
  -7   8   9          0.72         -6.01         9.82 o                         
  -6   8   9         52.45         44.20        11.33 o                         
  -5   8   9         36.99         43.72         5.41 o                         
  -4   8   9          2.59         -1.75         5.19 o                         
  -3   8   9         73.27         65.63         8.41 o                         
  -2   8   9          0.22         -3.32         7.12 o                         
  -1   8   9        137.37        130.32         7.93 o                         
   0   8   9         50.14         69.53         6.09 o                         
   1   8   9          0.50          8.74         5.03 o                         
   2   8   9         13.43         20.09         6.99 o                         
   3   8   9         12.12         16.74         7.43 o                         
   4   8   9          1.12         -1.77         6.83 o                         
   5   8   9         13.70         27.68         8.04 o                         
   6   8   9         21.31         27.15         8.80 o                         
  -8   9   9         15.78         20.51         7.64 o                         
  -7   9   9         66.78         80.31         7.24 o                         
  -6   9   9          3.49         -7.75         7.75 o                         
  -5   9   9          0.06          3.05         3.91 o                         
  -4   9   9         55.23         55.78         8.49 o                         
  -3   9   9         43.38         37.61         5.89 o                         
  -2   9   9         10.35         16.90         6.93 o                         
  -1   9   9         10.67         -1.47        11.94 o                         
   0   9   9          2.63          8.36        12.89 o                         
   1   9   9          0.65         -4.29         7.41 o                         
   2   9   9         22.33         28.56         6.70 o                         
   3   9   9          1.66          3.99         5.86 o                         
   4   9   9         10.15          7.88         5.83 o                         
   5   9   9         11.52          3.29         5.80 o                         
  -6  10   9          1.19         -2.58         5.98 o                         
  -5  10   9          2.52         -2.05         5.02 o                         
  -4  10   9         43.57         28.36         7.96 o                         
  -3  10   9          8.56          5.25         6.91 o                         
  -2  10   9          0.00         10.93         8.20 o                         
  -1  10   9          6.82         12.04         5.34 o                         
   0  10   9          7.99         20.82        10.81 o                         
   1  10   9          0.14          1.20         5.76 o                         
   2  10   9          0.74         -2.58         6.64 o                         
   3  10   9          0.45          1.19         6.07 o                         
  -3  11   9          2.86          1.11         7.57 o                         
  -2  11   9         40.63         76.86        13.39 o                         
  -1  11   9         29.10         31.18        12.15 o                         
 -11   0  10          0.18         -8.01         8.01 o                         
  -8   0  10         81.63         75.73         9.88 o                         
  -7   0  10         76.19         72.72         5.83 o                         
  -6   0  10       1354.99       1393.99        77.47 o                         
  -5   0  10       3073.25       3213.32        87.20 o                         
  -4   0  10        574.55        517.17        18.83 o                         
  -3   0  10          4.56          4.80         2.77 o                         
  -2   0  10         67.06         66.42         3.84 o                         
  -1   0  10         97.74        100.03         4.70 o                         
   0   0  10        576.19        646.38        20.63 o                         
   1   0  10        233.29        236.50        13.00 o                         
   2   0  10       2956.91       3036.49        82.85 o                         
   3   0  10        420.76        401.71        13.34 o                         
   4   0  10        128.08        113.42         8.99 o                         
   5   0  10        204.79        186.44        12.86 o                         
   6   0  10          0.32          8.17         5.75 o                         
   7   0  10          3.54         -3.14         7.93 o                         
   8   0  10         45.22         59.73        10.04 o                         
   9   0  10         17.33         32.84        10.04 o                         
 -12   1  10          0.00          2.08         6.67 o                         
 -10   1  10         11.27          2.74         6.19 o                         
  -9   1  10         32.27         41.33         8.36 o                         
  -8   1  10         15.39         13.47        18.42 o                         
  -7   1  10        197.29        201.39         7.79 o                         
  -6   1  10       2573.49       2438.20        48.55 o                         
  -5   1  10        324.44        335.88         8.09 o                         
  -4   1  10       2164.48       2191.70        80.31 o                         
  -3   1  10         22.33         22.64         2.58 o                         
  -2   1  10       1578.57       1663.21        37.39 o                         
  -1   1  10        558.55        581.88        12.03 o                         
   0   1  10        172.63        173.54         6.34 o                         
   1   1  10        166.84        182.69         5.08 o                         
   2   1  10         76.02         88.18         5.56 o                         
   3   1  10        246.77        239.50         8.07 o                         
   4   1  10         20.80         17.19         4.07 o                         
   5   1  10        456.35        468.63        30.14 o                         
   6   1  10          0.39         -3.86         5.30 o                         
   7   1  10         12.63          5.31         5.72 o                         
   8   1  10          0.03         -1.11         8.78 o                         
   9   1  10          7.97         -0.74         6.65 o                         
 -12   2  10          0.05          7.28         6.64 o                         
 -10   2  10          3.76         -4.59         6.88 o                         
  -9   2  10          2.35          2.64         2.77 o                         
  -8   2  10         20.66         16.34        29.02 o                         
  -7   2  10          8.51          6.99         3.61 o                         
  -6   2  10        204.22        234.74         6.51 o                         
  -5   2  10         11.43         12.72         2.33 o                         
  -4   2  10         36.10         30.98         1.63 o                         
  -3   2  10         77.29         72.73         2.62 o                         
  -2   2  10         99.78         92.15         3.17 o                         
  -1   2  10         22.98         20.01         2.17 o                         
   0   2  10        300.45        308.52        10.52 o                         
   1   2  10        120.04        134.11         4.69 o                         
   2   2  10          0.20         -2.08         2.08 o                         
   3   2  10          6.14         11.37         2.78 o                         
   4   2  10          4.71          8.92         3.13 o                         
   5   2  10          0.28         -1.77         4.35 o                         
   6   2  10        143.71        149.92         8.57 o                         
   7   2  10          2.95         -3.83         4.29 o                         
   8   2  10          5.89          2.27         8.94 o                         
   9   2  10          2.25         -5.10         9.21 o                         
 -11   3  10         29.31         22.62         7.41 o                         
  -9   3  10          8.89          9.89         3.45 o                         
  -8   3  10         20.10         15.53         2.20 o                         
  -7   3  10          5.68          9.83         1.87 o                         
  -6   3  10        117.47        125.72         4.57 o                         
  -5   3  10        312.74        326.47         6.84 o                         
  -4   3  10        305.70        290.83         5.55 o                         
  -3   3  10         51.06         60.12         2.46 o                         
  -2   3  10        311.60        300.90         9.60 o                         
  -1   3  10         12.76         13.77         2.40 o                         
   0   3  10         12.92         16.60         1.78 o                         
   1   3  10          8.28          9.71         1.83 o                         
   2   3  10        168.92        174.36         5.08 o                         
   3   3  10       1066.63       1086.17        25.53 o                         
   4   3  10          0.21         -0.52         3.29 o                         
   5   3  10        109.37         84.73         6.32 o                         
   6   3  10          3.44          9.60         4.02 o                         
   7   3  10          7.90         18.49         6.06 o                         
   8   3  10          0.12          0.53         5.12 o                         
   9   3  10          0.43         -1.29        11.15 o                         
 -12   4  10          0.20         -5.01         8.43 o                         
  -9   4  10          4.70          6.65         2.74 o                         
  -8   4  10        183.90        162.68         5.16 o                         
  -7   4  10         15.76         19.70         2.53 o                         
  -6   4  10         91.50         94.62         3.58 o                         
  -5   4  10         17.11         16.29         2.19 o                         
  -4   4  10         24.38         24.70         1.79 o                         
  -3   4  10         31.78         31.62         1.71 o                         
  -2   4  10         58.07         58.36         2.42 o                         
  -1   4  10          6.68          6.86         1.39 o                         
   0   4  10          0.05          2.68         2.17 o                         
   1   4  10         62.20         52.54         2.82 o                         
   2   4  10          6.50          6.09         2.68 o                         
   3   4  10         69.74         65.50         3.97 o                         
   4   4  10         27.71         16.38         3.91 o                         
   5   4  10          3.08          7.81         4.12 o                         
   6   4  10        109.58        116.95         7.31 o                         
   7   4  10          1.58         10.38         6.75 o                         
   8   4  10          0.72          4.64         6.20 o                         
  -9   5  10         96.58         83.25         8.07 o                         
  -8   5  10          2.51         -2.50         2.50 o                         
  -7   5  10        226.87        226.41         6.76 o                         
  -6   5  10         58.83         69.24         3.33 o                         
  -5   5  10         39.81         44.96         2.94 o                         
  -4   5  10          2.93          2.66         1.91 o                         
  -3   5  10         98.20        115.39         4.36 o                         
  -2   5  10        271.43        270.70         8.12 o                         
  -1   5  10         60.11         68.47         4.26 o                         
   0   5  10         25.38         30.92         2.83 o                         
   1   5  10         30.68         35.02         2.42 o                         
   2   5  10         30.24         22.95         2.68 o                         
   3   5  10       1015.74        962.23        29.69 o                         
   4   5  10        547.76        462.04        13.00 o                         
   5   5  10          1.87          0.75         3.78 o                         
   6   5  10        149.24        146.97        21.11 o                         
   7   5  10         40.57         38.69         6.12 o                         
   8   5  10          1.04          6.75         9.96 o                         
  -9   6  10         18.11         20.82         5.48 o                         
  -8   6  10         28.31         28.88         4.29 o                         
  -7   6  10         18.17         19.60         2.74 o                         
  -6   6  10         12.76         15.41         2.15 o                         
  -5   6  10         36.19         30.59         2.08 o                         
  -4   6  10        161.58        180.63         9.82 o                         
  -3   6  10        122.74        120.11         5.23 o                         
  -2   6  10        158.30        136.38         7.26 o                         
  -1   6  10        470.77        505.82        15.24 o                         
   1   6  10         17.00         15.01         1.90 o                         
   2   6  10        135.26        127.45         4.90 o                         
   3   6  10          1.39          2.35         2.49 o                         
   4   6  10         43.88         53.41         5.12 o                         
   5   6  10         24.15         31.15         4.56 o                         
   6   6  10          8.65          0.81         4.66 o                         
   7   6  10          2.65         -4.13         4.98 o                         
 -10   7  10          0.00         -8.25         8.30 o                         
  -9   7  10         10.90          8.65         9.73 o                         
  -8   7  10          1.80          2.24         5.79 o                         
  -7   7  10         78.36         79.16         7.80 o                         
  -6   7  10         96.09        116.42         6.78 o                         
  -5   7  10         50.51         50.52         5.84 o                         
  -4   7  10          9.76         17.68         5.08 o                         
  -3   7  10         10.93          9.91         7.35 o                         
  -2   7  10        100.16         92.79         9.82 o                         
  -1   7  10        185.18        184.03         9.18 o                         
   0   7  10        214.63        216.83        14.34 o                         
   1   7  10         64.66         61.23         8.12 o                         
   2   7  10          2.57          4.85         2.17 o                         
   3   7  10         44.18         39.63         7.17 o                         
   4   7  10         21.18         17.00         6.96 o                         
   5   7  10          1.01          7.43         7.96 o                         
   6   7  10          5.28         12.52         5.98 o                         
  -9   8  10         87.27         85.64        10.23 o                         
  -8   8  10          3.73          9.01         5.85 o                         
  -7   8  10          0.16          2.42         5.06 o                         
  -6   8  10         51.61         34.53         6.88 o                         
  -5   8  10          4.96          6.23         7.87 o                         
  -4   8  10          8.52         12.76         9.21 o                         
  -3   8  10          1.09          5.72         5.48 o                         
  -2   8  10         66.19         71.96         6.85 o                         
  -1   8  10        295.29        324.92        12.91 o                         
   0   8  10          3.85          3.80         5.25 o                         
   1   8  10         28.02         33.97         9.07 o                         
   2   8  10          0.21          0.50         7.06 o                         
   3   8  10          3.26         16.61         7.54 o                         
   4   8  10          1.57          7.43         7.88 o                         
   5   8  10         17.60         34.16         8.54 o                         
  -7   9  10          6.67          4.48         5.81 o                         
  -6   9  10         38.76         35.37         6.18 o                         
  -5   9  10         19.68         14.13         4.40 o                         
  -4   9  10          0.74         -5.27         5.71 o                         
  -3   9  10         16.23         16.94         5.00 o                         
  -2   9  10          4.22          5.45         5.30 o                         
  -1   9  10          9.51          5.30         5.49 o                         
   0   9  10         28.64         28.35         6.38 o                         
   1   9  10          3.41          1.16         6.99 o                         
   2   9  10          8.31         16.19         5.68 o                         
   3   9  10         10.09         13.34         7.70 o                         
   4   9  10         35.83         54.33         8.86 o                         
  -6  10  10          1.58         10.12         8.88 o                         
  -5  10  10          6.73         10.32         9.19 o                         
  -4  10  10          1.34          0.97         6.05 o                         
  -3  10  10          1.39          2.85         9.81 o                         
  -2  10  10          0.44          3.77         5.16 o                         
  -1  10  10          1.08         -1.89         8.12 o                         
   1  10  10          8.62         10.23         8.30 o                         
   2  10  10          1.80         -5.41         5.41 o                         
 -13   1  11          0.06          8.43         7.54 o                         
  -9   1  11        104.37        121.52         9.67 o                         
  -8   1  11        562.91        480.39        22.77 o                         
  -7   1  11          0.06         -1.11         3.43 o                         
  -6   1  11       1074.36       1112.10        26.25 o                         
  -5   1  11        512.17        512.47        11.30 o                         
  -4   1  11        567.08        593.61        18.34 o                         
  -3   1  11        534.30        543.95        11.64 o                         
  -2   1  11         44.20         48.46         2.71 o                         
  -1   1  11       1154.88       1211.55        23.98 o                         
   0   1  11        249.86        231.96         5.81 o                         
   1   1  11        363.03        376.44         8.66 o                         
   2   1  11        495.22        473.14        10.59 o                         
   3   1  11         22.57         15.08         4.41 o                         
   4   1  11         83.37         82.69         6.26 o                         
   5   1  11         43.58         47.72         6.32 o                         
   6   1  11         91.16         70.15         6.80 o                         
   7   1  11          3.46          4.36         4.76 o                         
   8   1  11          1.91          6.65        10.03 o                         
   9   1  11          4.58         11.36         6.63 o                         
  -8   2  11       1180.23       1235.50        51.35 o                         
  -7   2  11        114.84        107.91         5.22 o                         
  -6   2  11         93.73         86.08         4.03 o                         
  -5   2  11          0.00         -0.59         1.71 o                         
  -4   2  11          6.29          4.38         1.34 o                         
  -3   2  11        184.04        159.28         4.73 o                         
  -2   2  11        186.11        208.36         5.30 o                         
  -1   2  11       1157.07       1286.24        25.31 o                         
   0   2  11       1916.45       1927.14        37.38 o                         
   1   2  11          1.37          8.58         3.45 o                         
   2   2  11        364.88        368.56         8.71 o                         
   3   2  11          2.30          2.12         3.27 o                         
   4   2  11         74.67         65.89         5.02 o                         
   5   2  11          0.14          2.58         5.05 o                         
   6   2  11         25.09         20.09         5.83 o                         
   7   2  11         82.36        112.68        19.53 o                         
   8   2  11         65.14         77.67         7.28 o                         
 -10   3  11          4.65          9.91         6.85 o                         
  -9   3  11          4.63         10.48         4.38 o                         
  -8   3  11        342.06        339.02        10.35 o                         
  -7   3  11         16.82         14.85         4.18 o                         
  -6   3  11          3.49          5.15         2.89 o                         
  -5   3  11        122.58        116.32         3.91 o                         
  -4   3  11         79.12         82.11         2.85 o                         
  -3   3  11        388.83        357.02         7.11 o                         
  -2   3  11         38.96         38.65         2.04 o                         
  -1   3  11         15.98         17.95         2.38 o                         
   0   3  11          4.89          3.15         1.76 o                         
   1   3  11        233.66        238.30         6.05 o                         
   2   3  11         24.68         28.81         4.00 o                         
   3   3  11         26.88         22.33         3.53 o                         
   4   3  11        122.29        107.59         6.76 o                         
   5   3  11          8.35         12.07         6.19 o                         
   6   3  11          3.22          6.58         5.30 o                         
   7   3  11          6.10         11.15         7.75 o                         
   8   3  11          3.01          5.52         6.16 o                         
 -11   4  11         14.86          1.40         5.93 o                         
  -9   4  11        124.98        106.62         6.04 o                         
  -8   4  11        138.74        142.09         4.71 o                         
  -7   4  11         13.36         17.14         3.85 o                         
  -6   4  11        151.89        160.99         4.88 o                         
  -5   4  11          0.43         -0.05         2.04 o                         
  -4   4  11         35.36         40.22         2.65 o                         
  -3   4  11          4.82          4.65         1.39 o                         
  -2   4  11         25.72         23.07         1.70 o                         
  -1   4  11          1.17          0.76         1.63 o                         
   0   4  11         39.28         36.39         2.75 o                         
   1   4  11        610.26        594.74        14.58 o                         
   2   4  11        269.82        255.28         7.64 o                         
   3   4  11        193.55        191.25         6.51 o                         
   4   4  11          7.73         10.47         5.18 o                         
   5   4  11         52.56         51.94         5.13 o                         
   6   4  11         73.84         77.08         6.43 o                         
   7   4  11         59.08         59.07         6.84 o                         
   8   4  11         40.31         54.05         7.13 o                         
 -11   5  11          4.52         -3.42         4.93 o                         
  -9   5  11         33.13         39.06         4.88 o                         
  -8   5  11          5.11         13.09         3.91 o                         
  -7   5  11          0.25         -2.28         2.28 o                         
  -6   5  11        289.35        273.16         7.53 o                         
  -5   5  11         14.89         12.68         2.25 o                         
  -4   5  11          6.64          5.96         1.75 o                         
  -3   5  11         17.26         19.66         2.00 o                         
  -2   5  11          5.68          8.06         2.32 o                         
  -1   5  11        457.45        433.63         8.47 o                         
   0   5  11        135.32        135.55         3.98 o                         
   1   5  11         28.58         15.31         3.29 o                         
   2   5  11         89.50         76.52         3.98 o                         
   3   5  11        102.66         99.19         4.86 o                         
   4   5  11          5.73          8.15         4.24 o                         
   5   5  11          4.17          7.04         4.57 o                         
   6   5  11          4.19         12.39         5.15 o                         
   7   5  11          0.13         -1.68         4.72 o                         
  -9   6  11          3.10          6.25         9.57 o                         
  -8   6  11         83.92         80.90         6.58 o                         
  -7   6  11          3.69          2.40         4.26 o                         
  -6   6  11        100.72         92.63         4.25 o                         
  -5   6  11         63.08         59.15         3.35 o                         
  -4   6  11         18.89         24.21         5.17 o                         
  -3   6  11         94.83         93.43         5.46 o                         
  -2   6  11        601.81        602.41        15.80 o                         
  -1   6  11       1358.03       1323.78        54.35 o                         
   1   6  11        203.64        194.01         5.71 o                         
   2   6  11        135.60        118.90         4.56 o                         
   3   6  11          0.01         -2.53         3.56 o                         
   4   6  11         11.78          9.59         4.45 o                         
   5   6  11         15.13         18.29         4.67 o                         
   6   6  11          5.00         18.66         8.57 o                         
   7   6  11         33.72         70.62         8.03 o                         
 -10   7  11         17.41         13.94        10.17 o                         
  -9   7  11          0.99          6.33         8.41 o                         
  -8   7  11          0.35         -4.30         6.35 o                         
  -7   7  11         21.67          7.58         6.79 o                         
  -6   7  11         16.22          8.36         8.43 o                         
  -5   7  11          7.95          5.09         6.59 o                         
  -4   7  11          4.06          5.93         4.55 o                         
  -3   7  11         82.45         70.84         6.69 o                         
  -2   7  11         50.36         56.73         6.27 o                         
  -1   7  11         54.91         64.56         6.94 o                         
   1   7  11         71.85         71.83         8.25 o                         
   2   7  11          5.72         13.23         5.80 o                         
   3   7  11          7.64         10.23         7.06 o                         
   4   7  11          7.26          8.25         7.75 o                         
   5   7  11         16.57         25.01         6.33 o                         
   6   7  11          2.68          2.08         8.30 o                         
  -9   8  11          4.79          9.23        10.54 o                         
  -8   8  11          8.07          6.41         7.99 o                         
  -7   8  11          3.59          3.93         7.91 o                         
  -6   8  11         50.27         54.56        10.07 o                         
  -5   8  11          3.08          8.65         6.39 o                         
  -4   8  11         12.17          9.62         5.65 o                         
  -3   8  11          2.06          0.31         8.96 o                         
  -2   8  11         30.64         34.42         6.31 o                         
  -1   8  11          0.52          6.86         5.41 o                         
   0   8  11         40.30         14.08         7.54 o                         
   1   8  11          0.48          0.16         6.72 o                         
   3   8  11         47.37         50.11         7.12 o                         
   4   8  11          8.38         14.68         6.09 o                         
   5   8  11         16.37         27.84         9.25 o                         
  -8   9  11          3.44         15.45         8.41 o                         
  -6   9  11         74.32         82.37         9.15 o                         
  -5   9  11          0.25         -2.99         4.76 o                         
  -4   9  11          5.05         14.28         5.54 o                         
  -3   9  11         25.80         18.50         6.56 o                         
  -2   9  11          0.01         -3.65         8.05 o                         
  -1   9  11         29.51         20.82         6.83 o                         
   0   9  11          0.12          6.65         6.15 o                         
   1   9  11         36.64         48.65        10.85 o                         
   2   9  11         16.51         44.00         7.03 o                         
   3   9  11          3.47          9.01         8.20 o                         
   4   9  11          9.75         -6.33         8.41 o                         
  -6  10  11          1.65         -9.12         9.12 o                         
  -5  10  11          2.44         -1.67         6.91 o                         
  -4  10  11          8.64          6.02         6.23 o                         
  -3  10  11         10.14          4.67         7.50 o                         
  -2  10  11          2.98          4.80         9.28 o                         
  -1  10  11          1.85         -5.11         9.41 o                         
   0  10  11          0.53          1.78         8.59 o                         
   1  10  11          2.75          0.57        16.07 o                         
 -13   0  12          0.77          9.01         7.51 o                         
  -7   0  12         24.35         25.50         5.00 o                         
  -6   0  12        124.23        142.10         7.22 o                         
  -5   0  12        237.69        248.77         9.23 o                         
  -4   0  12        477.24        480.43        15.10 o                         
  -3   0  12        496.72        542.76        37.38 o                         
  -2   0  12         84.15         96.24         6.05 o                         
  -1   0  12         16.38         18.99         2.88 o                         
   0   0  12          4.09          1.50         3.21 o                         
   1   0  12        384.89        406.97        13.43 o                         
   2   0  12       1652.92       1697.31        89.50 o                         
   3   0  12       1094.82       1072.36        44.65 o                         
   5   0  12        183.24        155.47        12.55 o                         
   6   0  12         35.22         18.08         7.17 o                         
   7   0  12         28.97         26.83         9.09 o                         
   8   0  12         31.81         38.67         9.70 o                         
 -13   1  12          0.03          2.74         7.59 o                         
 -11   1  12         62.95         57.73         6.28 o                         
  -8   1  12        446.65        476.12        24.09 o                         
  -7   1  12        109.46        130.16        11.41 o                         
  -6   1  12         26.18         34.04         5.39 o                         
  -5   1  12          0.55         -2.79         2.79 o                         
  -4   1  12       1344.30       1424.94        28.19 o                         
  -3   1  12         32.57         27.93         2.83 o                         
  -2   1  12          0.31         -2.31         2.31 o                         
  -1   1  12        417.62        434.92         9.64 o                         
   0   1  12        297.05        327.45         7.70 o                         
   1   1  12          6.78          4.86         2.65 o                         
   2   1  12          8.10          6.31         2.41 o                         
   3   1  12        200.85        177.44         7.79 o                         
   4   1  12         49.18         43.60         5.03 o                         
   5   1  12          5.90          4.38         7.80 o                         
   6   1  12         71.08         66.80         9.49 o                         
   7   1  12          5.18         13.00         5.89 o                         
   8   1  12          5.56         12.76         9.96 o                         
 -12   2  12          0.36         15.31         6.99 o                         
 -10   2  12          8.13          5.17         8.41 o                         
  -8   2  12        209.92        210.01        11.98 o                         
  -7   2  12        262.11        274.23        10.48 o                         
  -6   2  12         22.97         19.30         3.62 o                         
  -5   2  12        123.00        123.07         4.78 o                         
  -4   2  12         64.43         64.63         2.52 o                         
  -3   2  12        458.34        504.26        10.91 o                         
  -2   2  12         38.06         35.61         2.51 o                         
  -1   2  12        463.46        468.27        10.34 o                         
   0   2  12          9.15         10.24         4.84 o                         
   1   2  12         87.50         94.88         4.78 o                         
   2   2  12        122.78        121.30         5.26 o                         
   3   2  12         33.21         27.46         4.39 o                         
   4   2  12          3.62          3.00         4.68 o                         
   5   2  12         16.61         15.38         4.77 o                         
   6   2  12        162.19        161.88        16.95 o                         
   7   2  12          5.27         12.95         5.89 o                         
   8   2  12         29.54         40.54         6.26 o                         
 -12   3  12          4.20          8.36         7.14 o                         
 -10   3  12         11.97          9.30         5.85 o                         
  -8   3  12         33.63         27.68         7.51 o                         
  -7   3  12         70.48         71.37         4.57 o                         
  -6   3  12        196.42        196.74         7.46 o                         
  -5   3  12         38.81         44.00         2.72 o                         
  -4   3  12        347.66        394.47         7.13 o                         
  -3   3  12        215.67        231.40         6.74 o                         
  -2   3  12         63.52         70.82         2.77 o                         
  -1   3  12        108.90        121.95         4.57 o                         
   0   3  12          5.20          8.02         1.99 o                         
   1   3  12        105.20        100.21         8.67 o                         
   2   3  12          0.18         -0.69         2.97 o                         
   3   3  12         98.35         91.18         7.39 o                         
   4   3  12         14.17          7.62         6.19 o                         
   5   3  12         58.39         52.12         5.96 o                         
   6   3  12         33.35         50.11         9.20 o                         
   7   3  12         54.19         62.98         6.89 o                         
   8   3  12         30.63         53.55        10.12 o                         
 -11   4  12         27.94         23.09         7.96 o                         
  -8   4  12         13.36         17.91         5.13 o                         
  -7   4  12         78.57         76.23         7.52 o                         
  -6   4  12         73.99         87.49         3.56 o                         
  -5   4  12         81.93         83.83         3.33 o                         
  -4   4  12          0.90         -0.35         1.63 o                         
  -3   4  12         78.65         91.09         4.53 o                         
  -2   4  12         30.92         33.89         2.35 o                         
  -1   4  12        745.00        735.43        14.96 o                         
   0   4  12        424.98        397.24        10.28 o                         
   1   4  12         14.79         16.74         4.51 o                         
   2   4  12         23.56         14.20         3.07 o                         
   3   4  12         32.24         23.99         3.57 o                         
   4   4  12         43.41         28.77         4.90 o                         
   5   4  12          3.26          3.98         5.69 o                         
   6   4  12         12.36         14.68         6.46 o                         
   7   4  12         13.16          7.06         5.81 o                         
 -10   5  12          0.01         -3.24         8.30 o                         
  -8   5  12         17.47         27.27         8.78 o                         
  -7   5  12          1.04          6.55         3.79 o                         
  -6   5  12        147.29        153.78         4.84 o                         
  -5   5  12         31.29         30.63         3.77 o                         
  -4   5  12          1.24          1.74         2.14 o                         
  -3   5  12        307.64        314.77         6.64 o                         
  -2   5  12        272.35        255.32         5.99 o                         
  -1   5  12        576.63        565.55        12.00 o                         
   0   5  12          6.34          5.04         1.98 o                         
   1   5  12        559.49        497.11        12.71 o                         
   2   5  12        420.97        406.26        16.97 o                         
   3   5  12          8.00         11.91         3.00 o                         
   4   5  12         34.81         37.63         5.59 o                         
   5   5  12         23.57         24.59        13.32 o                         
   6   5  12          0.61          3.68         5.41 o                         
   7   5  12          4.11          9.10         5.44 o                         
 -11   6  12          1.97          0.29         7.64 o                         
  -9   6  12          2.88         -4.44         4.59 o                         
  -8   6  12          2.04          5.44         4.32 o                         
  -7   6  12         85.88         88.70         5.70 o                         
  -6   6  12         97.80         87.30         4.40 o                         
  -5   6  12        201.78        175.37         6.29 o                         
  -4   6  12         89.26         83.57         7.86 o                         
  -3   6  12         17.64         20.91         4.40 o                         
  -2   6  12         14.53         10.65         7.51 o                         
  -1   6  12          5.74         -0.84         8.07 o                         
   0   6  12        221.07        191.11         8.13 o                         
   1   6  12         50.71         53.31         2.81 o                         
   2   6  12         64.31         63.97         4.65 o                         
   3   6  12          7.32         13.74         3.42 o                         
   4   6  12         15.96         20.63         4.45 o                         
   5   6  12          0.02          3.06         4.73 o                         
   6   6  12          0.64          4.40        15.43 o                         
 -10   7  12          7.49          5.61        10.23 o                         
  -9   7  12          4.80          1.95         8.57 o                         
  -8   7  12         11.23         17.56         7.06 o                         
  -7   7  12          5.15          8.36         7.99 o                         
  -6   7  12         15.22         10.38         4.91 o                         
  -5   7  12         45.87         48.81         9.61 o                         
  -4   7  12         28.03         45.69         5.96 o                         
  -3   7  12          0.28          0.52         5.60 o                         
  -2   7  12        438.34        402.02        14.49 o                         
  -1   7  12        573.13        547.90        19.07 o                         
   0   7  12        104.37        119.38        10.99 o                         
   1   7  12          0.65          3.43         5.17 o                         
   2   7  12         20.42         30.47         7.70 o                         
   3   7  12          5.93          6.41         6.48 o                         
   4   7  12          0.45          2.32         7.33 o                         
   5   7  12          1.45         -1.82         7.83 o                         
  -9   8  12          5.15         12.31        11.15 o                         
  -8   8  12          0.71         12.76        10.20 o                         
  -7   8  12          6.38          7.62         9.41 o                         
  -6   8  12         27.22         23.49        10.00 o                         
  -5   8  12          8.09         14.44         8.38 o                         
  -4   8  12         53.97         50.87         6.69 o                         
  -3   8  12         38.39         64.32         9.12 o                         
  -2   8  12          8.21          5.73         5.92 o                         
  -1   8  12        104.11        105.03         7.96 o                         
   0   8  12          0.04          1.70         8.63 o                         
   1   8  12          0.69         -7.88         7.88 o                         
   2   8  12         22.63         31.37         8.72 o                         
   3   8  12         47.27         60.47         9.59 o                         
   4   8  12         71.53        110.68        11.62 o                         
  -7   9  12          9.73         11.28         9.17 o                         
  -6   9  12          1.34          0.84         8.75 o                         
  -5   9  12          0.00         -5.71         5.71 o                         
  -4   9  12          5.25         -1.61         6.84 o                         
  -3   9  12          2.22         -1.19         5.14 o                         
  -2   9  12         38.50         55.02         8.59 o                         
  -1   9  12          7.52          3.80        10.39 o                         
   0   9  12          8.52          1.32         6.14 o                         
   1   9  12          4.26          4.17         9.37 o                         
   2   9  12         21.07         26.39        15.76 o                         
   3   9  12         43.80         59.97        10.07 o                         
  -5  10  12          0.15          9.15         6.63 o                         
  -4  10  12          0.20         -3.26         6.16 o                         
  -3  10  12          0.35          2.53         4.83 o                         
  -2  10  12          8.43          8.91         6.00 o                         
  -1  10  12          7.06         11.41        11.41 o                         
   0  10  12          3.30          8.94        11.55 o                         
   1  10  12          3.03          4.15         6.48 o                         
 -11   1  13          0.06          1.32         6.51 o                         
  -9   1  13          5.14         -2.53         8.62 o                         
  -8   1  13        271.45        297.04        12.66 o                         
  -7   1  13         16.56          5.34         4.38 o                         
  -6   1  13        405.91        416.17         9.93 o                         
  -5   1  13        378.42        390.92        12.06 o                         
  -4   1  13          0.34          0.30         2.69 o                         
  -3   1  13       1192.06       1248.98        24.95 o                         
  -2   1  13        119.49        125.39         5.56 o                         
  -1   1  13         56.00         61.73         3.71 o                         
   0   1  13        279.70        268.18         6.70 o                         
   1   1  13        165.67        167.05         5.18 o                         
   2   1  13        131.80        115.41         5.07 o                         
   3   1  13        292.03        287.94        11.10 o                         
   4   1  13        102.06        107.01         7.24 o                         
   5   1  13          8.07          5.47         4.38 o                         
   6   1  13         23.14         18.33         5.76 o                         
   7   1  13         89.39         89.35         7.32 o                         
   8   1  13         14.72          7.99        10.65 o                         
 -12   2  13          0.21          7.88         6.85 o                         
 -11   2  13         24.33         20.51         7.35 o                         
  -9   2  13          4.70         24.51         9.01 o                         
  -8   2  13         24.57         11.36         5.41 o                         
  -7   2  13        221.66        207.35         7.62 o                         
  -6   2  13         24.68         20.17         4.51 o                         
  -5   2  13         31.78         29.19         1.64 o                         
  -4   2  13         28.66         28.63         2.04 o                         
  -3   2  13          5.90          4.50         2.35 o                         
  -2   2  13        396.59        364.59        11.85 o                         
  -1   2  13         84.10         82.78         4.46 o                         
   0   2  13         54.39         51.63         3.24 o                         
   1   2  13          2.82          0.82         2.54 o                         
   2   2  13         12.78         10.29         3.52 o                         
   3   2  13         10.16          6.44         3.97 o                         
   4   2  13        110.62        107.01         6.99 o                         
   5   2  13         29.00         32.47         4.90 o                         
   6   2  13          8.19          2.44         6.51 o                         
   7   2  13          8.31          2.32         6.27 o                         
   8   2  13         20.09         19.02         7.41 o                         
 -12   3  13          4.80          2.42         8.72 o                         
 -11   3  13          0.51          0.64         5.32 o                         
 -10   3  13          1.39          9.01         8.88 o                         
  -9   3  13          0.12         -3.74         5.18 o                         
  -7   3  13         14.44          6.29         4.61 o                         
  -6   3  13          7.52          6.75         2.12 o                         
  -5   3  13         79.03         76.63         3.22 o                         
  -4   3  13        125.09        118.59         3.90 o                         
  -3   3  13        134.53        138.17         3.67 o                         
  -2   3  13        559.27        543.88        16.01 o                         
  -1   3  13         28.07         22.54         3.58 o                         
   0   3  13         31.33         27.89         2.75 o                         
   1   3  13         57.37         52.71         4.28 o                         
   2   3  13         98.89         82.29         4.57 o                         
   3   3  13         84.15         83.35         5.77 o                         
   4   3  13         26.52         13.89         4.62 o                         
   6   3  13        124.95        143.61         8.91 o                         
   7   3  13          3.26         -6.13         6.13 o                         
 -11   4  13         18.59         15.18         7.72 o                         
 -10   4  13         19.63         22.93         9.01 o                         
  -9   4  13          3.41          2.69         8.36 o                         
  -8   4  13         12.96          7.43         4.23 o                         
  -7   4  13        151.43        162.61         7.93 o                         
  -6   4  13         64.74         62.89         3.18 o                         
  -5   4  13          0.08          1.76         2.05 o                         
  -4   4  13         93.08         91.28         3.62 o                         
  -3   4  13         34.82         34.10         4.31 o                         
  -2   4  13         25.41         25.80         2.14 o                         
  -1   4  13       1045.72       1006.68        70.79 o                         
   0   4  13       1102.88       1014.29        23.66 o                         
   1   4  13        586.87        545.32        21.37 o                         
   2   4  13         74.77         81.46         4.37 o                         
   3   4  13         15.31         10.76         3.23 o                         
   4   4  13         29.02         29.60         5.21 o                         
   5   4  13         28.42         26.30         6.81 o                         
   6   4  13         60.51         42.06         5.48 o                         
   7   4  13          0.17         -7.01         9.36 o                         
 -10   5  13          2.64          4.46         4.63 o                         
  -9   5  13         11.36         10.23         8.83 o                         
  -8   5  13         36.37         42.60         4.98 o                         
  -7   5  13         12.37          9.57         2.95 o                         
  -6   5  13         43.67         47.81         2.96 o                         
  -5   5  13          3.95          1.73         2.50 o                         
  -4   5  13         41.20         39.74         2.16 o                         
  -3   5  13         34.72         33.79         2.00 o                         
  -2   5  13        203.48        210.18         7.35 o                         
  -1   5  13         75.74         67.11         2.96 o                         
   0   5  13          0.00         -1.34         4.64 o                         
   1   5  13         54.05         42.56         3.44 o                         
   2   5  13         20.50         30.50         3.28 o                         
   3   5  13         14.91          9.89         3.52 o                         
   4   5  13        102.60         84.47         5.73 o                         
   5   5  13          0.69          6.66         5.26 o                         
   6   5  13          0.44         -1.56         7.14 o                         
 -11   6  13          2.72          9.91        10.02 o                         
  -8   6  13          0.01          2.10         4.31 o                         
  -7   6  13         81.36         74.73         5.97 o                         
  -6   6  13         79.32         73.50         4.03 o                         
  -5   6  13         65.44         48.65         2.51 o                         
  -4   6  13         83.00         87.30         5.08 o                         
  -3   6  13          0.03          7.36         3.36 o                         
  -2   6  13         57.87         50.79         7.17 o                         
  -1   6  13          4.16          9.30         7.83 o                         
   0   6  13        427.80        387.24        24.24 o                         
   1   6  13          7.06         10.49         2.80 o                         
   2   6  13         79.70         74.12         5.00 o                         
   3   6  13         42.89         41.30         4.50 o                         
   4   6  13         36.62         37.51         4.94 o                         
   5   6  13         17.68         32.03         5.55 o                         
   6   6  13          1.99         -1.69         9.62 o                         
  -9   7  13          0.18        -10.02        10.39 o                         
  -8   7  13         11.44         14.31         9.20 o                         
  -7   7  13         83.63         90.52        11.44 o                         
  -6   7  13         30.23         25.51         5.57 o                         
  -5   7  13          2.24         -4.66         4.66 o                         
  -4   7  13        143.35        152.67        16.59 o                         
  -3   7  13        157.29        158.78         8.73 o                         
  -2   7  13        324.84        328.81        13.30 o                         
  -1   7  13        254.52        296.72        17.34 o                         
   0   7  13         21.45         28.36         8.46 o                         
   1   7  13         42.60         50.35         8.30 o                         
   2   7  13          2.57         -4.45         7.54 o                         
   3   7  13          0.14         -1.00         8.17 o                         
   4   7  13          3.47          6.83         7.99 o                         
   5   7  13         35.49         57.49        10.60 o                         
  -9   8  13          0.24         -2.74        10.81 o                         
  -8   8  13          4.30         10.12        10.23 o                         
  -7   8  13          4.22          9.12         9.23 o                         
  -6   8  13          5.90         18.20         6.13 o                         
  -5   8  13         43.27         41.02         8.45 o                         
  -4   8  13          4.12          2.23         4.89 o                         
  -3   8  13         18.21         22.75         6.49 o                         
  -2   8  13          2.66         13.34         8.20 o                         
  -1   8  13         66.30         69.41         7.38 o                         
   0   8  13          0.52          4.34         5.96 o                         
   1   8  13          9.11          6.91         8.20 o                         
   2   8  13          8.49         14.92         8.28 o                         
   3   8  13          0.24         -8.75         8.75 o                         
   4   8  13         14.52         18.66         6.88 o                         
  -7   9  13          8.07         -9.67         9.67 o                         
  -6   9  13          4.90          0.00         6.10 o                         
  -5   9  13          0.53         -7.38         7.38 o                         
  -4   9  13         13.08          9.52        12.97 o                         
  -3   9  13          0.98          2.35        12.90 o                         
  -2   9  13         11.04         29.57        10.25 o                         
  -1   9  13         13.59          2.20         6.35 o                         
   0   9  13          6.85          8.36         6.76 o                         
   1   9  13          3.45          1.25         8.13 o                         
   2   9  13          0.77         -9.46         9.46 o                         
  -4  10  13          0.09         11.97         8.75 o                         
  -3  10  13          2.99         23.15         8.83 o                         
  -2  10  13         28.02         32.80         7.08 o                         
  -1  10  13          0.22         -2.28         6.49 o                         
 -13   0  14          4.84          9.01         7.91 o                         
 -11   0  14         17.03         21.27         7.20 o                         
  -8   0  14       1720.52       1658.01        67.43 o                         
  -7   0  14         80.73        110.00        10.89 o                         
  -6   0  14         60.57         67.16        11.60 o                         
  -5   0  14          5.64         10.52         4.80 o                         
  -4   0  14         61.14         69.48         5.07 o                         
  -3   0  14        250.91        269.19        11.45 o                         
  -2   0  14         22.40         17.38         3.64 o                         
  -1   0  14          9.37          9.38         2.94 o                         
   0   0  14       2169.71       2146.72        59.04 o                         
   1   0  14        732.10        759.98        33.13 o                         
   2   0  14         94.20         91.12         8.99 o                         
   3   0  14       1200.84       1263.05        51.93 o                         
   4   0  14        112.77        144.74        12.10 o                         
   5   0  14          7.40          3.56         7.64 o                         
   6   0  14          0.10         -8.70         8.70 o                         
   7   0  14          0.20          8.07         6.75 o                         
 -12   1  14          0.04          1.19         7.28 o                         
 -11   1  14          5.36          7.70         8.57 o                         
 -10   1  14          3.36         -1.58         4.36 o                         
  -9   1  14          5.50          1.64         6.59 o                         
  -7   1  14        664.76        639.84        28.76 o                         
  -6   1  14        113.01         99.95         4.82 o                         
  -5   1  14          2.22         12.14         3.50 o                         
  -4   1  14        113.49        111.47         4.10 o                         
  -3   1  14         85.70         83.41         3.88 o                         
  -2   1  14        566.58        587.07        12.68 o                         
  -1   1  14          0.92         -1.87         2.44 o                         
   0   1  14         71.78         68.66         4.34 o                         
   1   1  14        230.77        203.58         6.60 o                         
   2   1  14         28.59         18.66         5.06 o                         
   3   1  14         20.48         12.18         7.38 o                         
   4   1  14         12.76          7.05         4.24 o                         
   5   1  14          0.22          5.97         5.46 o                         
   6   1  14         24.63         28.24         5.47 o                         
   7   1  14          2.65          2.22        12.85 o                         
 -12   2  14          1.61          0.32         7.91 o                         
 -11   2  14          0.20          1.77         6.96 o                         
 -10   2  14          6.73          4.59         4.62 o                         
  -9   2  14         11.74          6.09         6.41 o                         
  -8   2  14        201.83        212.08        13.50 o                         
  -7   2  14          4.62         -3.63         3.78 o                         
  -6   2  14         34.44         30.15         2.29 o                         
  -5   2  14         80.53         79.55         3.68 o                         
  -4   2  14         95.64         87.34         3.03 o                         
  -3   2  14          0.00         -0.73         2.21 o                         
  -2   2  14          9.89          1.94         2.37 o                         
  -1   2  14        159.23        154.89         5.44 o                         
   0   2  14         89.04         87.05         3.97 o                         
   1   2  14        833.71        755.48        28.00 o                         
   2   2  14         24.80         12.39         4.55 o                         
   3   2  14         91.34         85.83         6.36 o                         
   4   2  14         95.60        107.05         7.44 o                         
   5   2  14          1.57         29.23         8.59 o                         
   6   2  14         42.87         56.80         7.18 o                         
   7   2  14         19.50         26.40         5.99 o                         
 -12   3  14         10.87         22.46         5.40 o                         
 -10   3  14          0.97          1.90         8.91 o                         
  -8   3  14         68.05         62.52        10.02 o                         
  -7   3  14          9.21          9.51         3.61 o                         
  -6   3  14          7.49         10.51         3.08 o                         
  -5   3  14         18.84         15.25         1.81 o                         
  -4   3  14         74.86         75.75         3.16 o                         
  -3   3  14        456.58        456.61        10.01 o                         
  -2   3  14         51.62         52.52         3.43 o                         
  -1   3  14        218.48        211.31        15.66 o                         
   0   3  14         54.78         50.08         3.30 o                         
   1   3  14        345.11        337.95        13.32 o                         
   2   3  14         54.81         43.70         3.77 o                         
   3   3  14        121.22        103.83         6.73 o                         
   4   3  14          3.12          3.24         6.91 o                         
   5   3  14         39.06         49.66         8.46 o                         
   6   3  14          1.65         11.18         9.01 o                         
   7   3  14          1.34          7.29         5.24 o                         
 -11   4  14          6.36         -7.43         8.67 o                         
 -10   4  14          0.13          0.98         6.70 o                         
  -9   4  14         20.27         27.32         5.13 o                         
  -8   4  14         19.08         24.84         4.45 o                         
  -7   4  14         59.52         60.98         4.43 o                         
  -6   4  14          8.82          5.05         2.27 o                         
  -5   4  14         17.37         10.57         2.03 o                         
  -4   4  14          0.02         -1.08         2.04 o                         
  -3   4  14          7.35          4.35         2.58 o                         
  -2   4  14        174.67        171.48         4.87 o                         
  -1   4  14         27.89         26.86         3.20 o                         
   0   4  14        201.77        215.41         6.93 o                         
   1   4  14        158.11        167.90         6.11 o                         
   2   4  14        149.10        120.78         5.04 o                         
   3   4  14          2.46          9.07         3.52 o                         
   4   4  14         39.75         38.60         5.93 o                         
   5   4  14         23.03         28.18         7.25 o                         
   6   4  14          2.41          7.54         6.70 o                         
 -11   5  14          4.19         11.84        10.52 o                         
 -10   5  14          2.91          7.35         7.04 o                         
  -9   5  14         13.81         17.69         7.09 o                         
  -8   5  14         17.06         15.99         4.28 o                         
  -7   5  14         15.59         17.50         3.73 o                         
  -6   5  14         21.54         22.68         2.50 o                         
  -5   5  14          0.63          5.80         2.79 o                         
  -4   5  14          9.70          7.64         1.81 o                         
  -3   5  14        225.64        206.89         5.37 o                         
  -2   5  14         39.49         36.23         2.31 o                         
  -1   5  14        547.30        545.02        13.47 o                         
   0   5  14        110.66        105.81         4.46 o                         
   1   5  14        692.80        683.10        16.74 o                         
   2   5  14          3.77          5.89         3.96 o                         
   3   5  14         52.56         38.90         4.88 o                         
   4   5  14        103.12        109.10         7.24 o                         
   5   5  14         13.85          2.42         4.96 o                         
   6   5  14          3.93         -9.41         9.46 o                         
 -10   6  14          0.28          7.09        10.39 o                         
  -8   6  14         40.21         38.06         5.80 o                         
  -7   6  14         10.89         11.28         3.03 o                         
  -6   6  14          9.13          7.79         4.52 o                         
  -5   6  14        220.02        216.34         6.99 o                         
  -4   6  14        107.45        107.25         7.71 o                         
  -3   6  14         95.18         88.40         5.13 o                         
  -1   6  14         15.01         21.67         5.83 o                         
   0   6  14        132.03        108.31         6.09 o                         
   1   6  14        131.03        120.22         5.98 o                         
   2   6  14         28.19         27.01         9.12 o                         
   3   6  14          4.38         -2.37         4.72 o                         
   4   6  14          0.06          8.65         8.12 o                         
  -7   7  14         48.96         43.86         5.82 o                         
  -6   7  14          3.78          0.26         5.26 o                         
  -5   7  14          4.73          9.96         5.58 o                         
  -4   7  14          2.37          1.29         5.20 o                         
  -3   7  14        190.71        182.56         9.90 o                         
  -2   7  14         12.84         18.60         6.44 o                         
  -1   7  14         69.26         80.03         9.88 o                         
   0   7  14         37.17         42.39         9.09 o                         
   1   7  14         19.83         23.72         7.91 o                         
   2   7  14         36.52         32.47         7.04 o                         
   3   7  14          9.39         16.21         6.80 o                         
   4   7  14          0.23         -5.69         8.75 o                         
  -8   8  14         13.83          7.01        10.15 o                         
  -7   8  14          1.12          2.70         5.88 o                         
  -6   8  14          3.92         16.05         5.95 o                         
  -5   8  14          3.71         -0.74         5.22 o                         
  -4   8  14         74.45         83.76         7.55 o                         
  -3   8  14         96.22        107.14        13.72 o                         
  -2   8  14         72.38         51.72         8.17 o                         
  -1   8  14         50.40         52.72         6.47 o                         
   0   8  14         46.00         51.72         8.88 o                         
   1   8  14          0.00         -5.93         8.38 o                         
   2   8  14         48.91         85.35         9.59 o                         
   3   8  14          1.32          8.54         7.96 o                         
  -7   9  14          0.55         10.02         9.78 o                         
  -6   9  14          6.28          6.39         5.96 o                         
  -5   9  14          0.59         -0.67        11.15 o                         
  -4   9  14         43.64         48.89         9.94 o                         
  -3   9  14         15.24         27.86        10.11 o                         
  -2   9  14         43.95         42.12         7.10 o                         
  -1   9  14          9.30         21.49         9.50 o                         
   0   9  14          0.73         -4.69         6.10 o                         
   1   9  14          0.81          7.03         7.24 o                         
 -12   1  15          3.92          3.74         6.64 o                         
 -10   1  15         21.66         16.08         7.43 o                         
  -9   1  15         20.46         26.15         8.46 o                         
  -8   1  15        670.72        702.05        32.69 o                         
  -7   1  15         17.24          7.24         5.39 o                         
  -6   1  15        231.38        220.11         9.32 o                         
  -5   1  15         18.15         18.23         3.34 o                         
  -4   1  15         30.94         36.33         3.12 o                         
  -3   1  15        220.19        219.38         6.12 o                         
  -2   1  15        328.35        348.69         8.55 o                         
  -1   1  15        195.97        203.79         6.86 o                         
   0   1  15         83.31         91.31         8.34 o                         
   1   1  15        107.94         89.94         5.69 o                         
   2   1  15        453.76        452.72        15.64 o                         
   3   1  15          3.62          7.14         4.15 o                         
   4   1  15         18.43         24.59         5.52 o                         
   5   1  15          5.13          5.06         5.42 o                         
   6   1  15         12.86          4.50         6.28 o                         
   7   1  15          1.68         -3.86         5.76 o                         
 -12   2  15          2.58          6.59         8.17 o                         
 -11   2  15          0.03          3.37         8.46 o                         
 -10   2  15         63.29         40.09         8.22 o                         
  -9   2  15         18.19         14.62         7.95 o                         
  -8   2  15         16.23          6.75         5.88 o                         
  -7   2  15         53.72         54.34         4.25 o                         
  -6   2  15         37.57         32.73         3.74 o                         
  -5   2  15          0.00         -0.62         1.91 o                         
  -4   2  15         13.17         15.22         4.14 o                         
  -3   2  15        471.90        496.35        20.75 o                         
  -2   2  15        363.11        380.98        13.03 o                         
  -1   2  15          0.24         -2.93         2.93 o                         
   0   2  15        321.87        335.67         9.83 o                         
   1   2  15         90.62         87.31         5.03 o                         
   2   2  15         37.50         41.42         5.31 o                         
   3   2  15         28.30         27.15         7.12 o                         
   4   2  15         18.35         32.49         5.51 o                         
   5   2  15        101.14        120.85         8.20 o                         
   6   2  15         48.51         65.51         6.76 o                         
   7   2  15         22.07         30.85        10.52 o                         
 -12   3  15          0.00          6.51         5.13 o                         
 -11   3  15          8.22         13.00         9.25 o                         
  -8   3  15          6.83         -3.84         5.13 o                         
  -7   3  15         12.69         21.39         4.95 o                         
  -6   3  15          8.77          7.82         2.58 o                         
  -5   3  15         16.09         15.35         2.03 o                         
  -4   3  15         69.25         64.70         3.01 o                         
  -3   3  15         54.26         50.99         3.57 o                         
  -2   3  15          2.19          3.90         2.77 o                         
  -1   3  15        143.29        149.79         6.87 o                         
   0   3  15         16.17         10.75         7.25 o                         
   1   3  15          1.52          1.95         3.08 o                         
   2   3  15         82.81         84.39         6.06 o                         
   3   3  15         14.62         13.67         4.15 o                         
   4   3  15         62.92         71.34         6.72 o                         
   5   3  15          9.07          6.56        13.00 o                         
   6   3  15          1.89          3.21         5.66 o                         
 -12   4  15          0.66          0.32        10.97 o                         
 -11   4  15          1.33          1.87         8.22 o                         
 -10   4  15          2.26          1.33         4.84 o                         
  -9   4  15         34.64         60.23         9.33 o                         
  -8   4  15          6.56         -0.29         6.12 o                         
  -7   4  15          0.61         -0.87         2.36 o                         
  -6   4  15         35.58         34.25         2.98 o                         
  -5   4  15         97.51         91.76         3.23 o                         
  -4   4  15         38.13         36.55         2.52 o                         
  -3   4  15          0.00         -1.17         1.80 o                         
  -2   4  15         28.23         28.38         2.92 o                         
  -1   4  15        163.09        169.79         5.89 o                         
   0   4  15        274.55        291.13         8.63 o                         
   1   4  15          7.40         -0.36         2.75 o                         
   2   4  15          7.24          7.40         4.54 o                         
   3   4  15         90.11         93.59         8.05 o                         
   4   4  15         37.92         35.63         5.52 o                         
   5   4  15         61.58         57.81         6.15 o                         
   6   4  15         39.35         43.05         6.02 o                         
 -10   5  15          4.63         11.41         7.46 o                         
  -9   5  15          3.73         19.51         7.75 o                         
  -8   5  15         56.21         52.14         5.13 o                         
  -7   5  15         21.11         15.78         3.20 o                         
  -6   5  15         24.67         17.32         2.54 o                         
  -5   5  15         89.22         75.52         2.90 o                         
  -4   5  15         90.62         92.03         4.55 o                         
  -3   5  15         63.22         66.01         3.01 o                         
  -2   5  15         41.82         41.06         2.69 o                         
  -1   5  15         39.89         45.86         3.06 o                         
   0   5  15         42.80         42.16         3.03 o                         
   1   5  15          0.35          2.57         5.59 o                         
   2   5  15         31.46         32.04         4.39 o                         
   3   5  15          0.63         -0.56         8.37 o                         
   4   5  15          0.00          3.72         5.05 o                         
   5   5  15          7.30          0.55         8.25 o                         
 -10   6  15         42.86         39.49        11.41 o                         
  -9   6  15          0.71         13.57        10.41 o                         
  -8   6  15          0.02          7.01         9.70 o                         
  -7   6  15         32.56         25.81         4.78 o                         
  -6   6  15         80.54         75.23         4.15 o                         
  -5   6  15        142.40        128.95         5.38 o                         
  -4   6  15         43.40         39.22         3.00 o                         
  -3   6  15        239.96        250.60        11.09 o                         
  -2   6  15        141.25        137.17         8.49 o                         
  -1   6  15         17.33         22.17         3.22 o                         
   1   6  15          1.76          9.13         3.18 o                         
   2   6  15         10.41         10.54         8.01 o                         
   3   6  15          8.62          8.65         8.20 o                         
   4   6  15          6.09         17.69         8.46 o                         
   5   6  15          9.76          8.83         7.14 o                         
  -9   7  15         19.91         53.14        11.36 o                         
  -7   7  15          0.93          4.51         4.79 o                         
  -6   7  15         17.78          8.17         6.77 o                         
  -5   7  15         30.82         32.33         5.98 o                         
  -4   7  15         84.18         94.22        12.20 o                         
  -3   7  15         56.14         54.33         9.09 o                         
  -2   7  15         74.52         80.91         6.92 o                         
  -1   7  15        125.40        129.53        11.10 o                         
   1   7  15         20.92         41.33         8.78 o                         
   2   7  15         26.64         39.67         9.41 o                         
   3   7  15          7.25          7.99         8.43 o                         
   4   7  15          0.07         10.23         6.64 o                         
  -8   8  15          3.74          9.23         9.96 o                         
  -7   8  15          0.12         -1.53         7.80 o                         
  -6   8  15          0.10         -3.16         5.35 o                         
  -5   8  15         20.99         12.70         6.66 o                         
  -4   8  15         69.74         56.23         6.69 o                         
  -3   8  15         98.49         95.50         8.18 o                         
  -2   8  15         11.86          2.90         8.91 o                         
  -1   8  15          3.39          2.13         5.61 o                         
   0   8  15          8.30         -4.67         8.07 o                         
   1   8  15         15.55         26.49         9.20 o                         
   2   8  15         39.04         76.02        11.33 o                         
  -6   9  15          1.96          6.36         4.60 o                         
  -5   9  15          4.87          2.43         8.96 o                         
  -4   9  15          0.98         -1.79         7.20 o                         
  -3   9  15          0.03          2.98         5.61 o                         
  -2   9  15          0.04          3.66        10.65 o                         
  -1   9  15         28.93         33.16         7.55 o                         
   0   9  15          5.94          2.69        20.31 o                         
 -11   0  16          5.82          8.07         6.91 o                         
  -9   0  16        142.21        131.00        10.78 o                         
  -8   0  16          5.17         27.15         9.81 o                         
  -7   0  16         90.60         96.16         8.59 o                         
  -6   0  16          5.84         -1.48         6.48 o                         
  -5   0  16          5.10         12.42         5.03 o                         
  -4   0  16         10.15         15.05         6.17 o                         
  -3   0  16         14.60         15.77         4.23 o                         
  -2   0  16         21.39         23.25         5.96 o                         
  -1   0  16         38.61         22.62         6.48 o                         
   0   0  16         41.29         33.40         7.33 o                         
   1   0  16         39.55         41.54         7.96 o                         
   2   0  16        501.54        527.02        25.36 o                         
   3   0  16        366.73        389.11        20.51 o                         
   4   0  16          7.85          7.54         6.14 o                         
   6   0  16         26.70         26.15         7.30 o                         
 -12   1  16          0.18         -1.19         5.48 o                         
 -10   1  16        115.26         87.46        10.02 o                         
  -9   1  16        208.41        210.19        15.08 o                         
  -8   1  16          0.53          3.48         6.68 o                         
  -7   1  16          4.66          2.60         4.73 o                         
  -6   1  16         89.91         93.27        12.59 o                         
  -5   1  16        146.81        142.53         5.81 o                         
  -4   1  16         79.45         81.76         4.44 o                         
  -3   1  16        193.25        186.86         6.37 o                         
  -2   1  16          2.48          4.88         3.62 o                         
  -1   1  16         29.89         34.29         3.63 o                         
   0   1  16          2.53          7.56         4.59 o                         
   1   1  16         56.72         51.95         8.67 o                         
   2   1  16         90.58         95.88         7.19 o                         
   3   1  16          0.13          4.61         5.24 o                         
   4   1  16         28.04         27.10         5.74 o                         
   5   1  16          0.02         -6.05         6.05 o                         
   6   1  16          1.87         -5.39         6.40 o                         
 -12   2  16          1.46         -8.78         8.78 o                         
 -11   2  16         26.08         25.65         8.07 o                         
 -10   2  16        161.91        156.28        13.00 o                         
  -9   2  16         37.40         43.44         8.36 o                         
  -8   2  16        125.07        137.41        12.94 o                         
  -7   2  16          0.04          6.81         5.36 o                         
  -6   2  16         28.26         28.08         3.57 o                         
  -5   2  16          4.98          0.16         2.35 o                         
  -4   2  16          1.00          0.80         3.74 o                         
  -3   2  16         37.60         49.28         5.66 o                         
  -2   2  16         15.63         20.65         6.66 o                         
  -1   2  16        812.62        839.73        20.45 o                         
   0   2  16        768.67        765.92        20.93 o                         
   1   2  16        198.62        171.65        12.34 o                         
   2   2  16          5.56          6.51         4.85 o                         
   3   2  16          2.99          7.49         4.92 o                         
   4   2  16         39.81         37.03         6.24 o                         
   5   2  16          2.02         -3.18         6.99 o                         
   6   2  16          0.88          0.02         6.55 o                         
 -12   3  16          0.13         -3.91         6.13 o                         
 -10   3  16          0.32         -0.35         5.45 o                         
  -9   3  16         11.41          7.28         6.91 o                         
  -8   3  16         11.24         16.36         5.38 o                         
  -7   3  16         12.43         16.24         5.90 o                         
  -6   3  16         16.46         12.38         2.68 o                         
  -5   3  16         12.65         11.37         2.54 o                         
  -4   3  16         15.74         14.68         2.87 o                         
  -3   3  16        421.74        405.24        21.58 o                         
  -2   3  16        132.33        127.04         5.14 o                         
  -1   3  16         96.76         90.34         4.37 o                         
   0   3  16         18.12         19.75         3.13 o                         
   1   3  16         11.38         12.47         4.34 o                         
   2   3  16         31.40         32.21         4.79 o                         
   3   3  16          7.69         10.90         5.39 o                         
   4   3  16         35.13         35.04         6.20 o                         
   5   3  16          1.71          5.98        14.31 o                         
   6   3  16          4.48         13.19         6.49 o                         
 -11   4  16          7.63          4.19         7.57 o                         
 -10   4  16          4.12          8.75        10.00 o                         
  -9   4  16          4.07         -3.24         8.78 o                         
  -8   4  16          8.34          4.31         4.28 o                         
  -7   4  16          0.00          0.09         2.61 o                         
  -6   4  16          2.20          2.40         2.36 o                         
  -5   4  16         15.16         12.55         2.07 o                         
  -4   4  16          1.19          1.48         2.10 o                         
  -3   4  16          5.93          8.79         2.89 o                         
  -2   4  16         68.22         57.58         5.27 o                         
  -1   4  16        208.51        198.09         6.74 o                         
   0   4  16         13.35          8.32         3.45 o                         
   1   4  16        129.96        127.63        11.12 o                         
   2   4  16          5.49          8.68         4.62 o                         
   3   4  16          7.17          8.54         4.62 o                         
   4   4  16          3.16         -1.05         6.80 o                         
   5   4  16         39.70         57.18        13.64 o                         
 -11   5  16          1.85          4.32        10.12 o                         
 -10   5  16          2.92         -8.25         8.25 o                         
  -9   5  16          0.14         -5.15         5.15 o                         
  -8   5  16          1.02         -2.74         7.91 o                         
  -7   5  16          0.91         12.15         4.21 o                         
  -6   5  16          0.03         -2.48         2.96 o                         
  -5   5  16         26.08         26.57         2.83 o                         
  -4   5  16        133.44        136.99         4.55 o                         
  -3   5  16        221.06        199.58         5.60 o                         
  -2   5  16         56.18         53.45         3.27 o                         
  -1   5  16         83.23         69.72         5.08 o                         
   0   5  16        126.20        125.13        11.62 o                         
   1   5  16        194.05        175.83         8.06 o                         
   2   5  16         36.46         24.44         4.65 o                         
   3   5  16          1.37         -0.43         4.13 o                         
   4   5  16          0.02         -3.20         6.95 o                         
   5   5  16          0.39         -6.01         8.99 o                         
 -10   6  16          1.98         -8.17        10.86 o                         
  -9   6  16          9.71        -10.33        10.33 o                         
  -8   6  16         26.10         53.61        10.70 o                         
  -7   6  16        110.52        105.06        18.49 o                         
  -6   6  16         55.55         55.57         5.99 o                         
  -5   6  16          2.16          5.85         4.37 o                         
  -4   6  16          0.23          0.72         9.27 o                         
  -3   6  16         44.65         38.98         6.26 o                         
  -2   6  16        205.87        208.32        14.52 o                         
  -1   6  16        143.17        139.31        12.26 o                         
   0   6  16         20.76         12.76         6.62 o                         
   1   6  16          0.21          0.26         7.80 o                         
   2   6  16         16.83          9.81         8.14 o                         
   3   6  16          0.24         10.65         8.70 o                         
   4   6  16          9.60         16.87         7.06 o                         
  -9   7  16          8.91          9.30         7.64 o                         
  -8   7  16          1.49         23.09         7.80 o                         
  -7   7  16          0.03          3.83         4.84 o                         
  -6   7  16          0.22          4.56         4.39 o                         
  -5   7  16          1.22          7.42         4.66 o                         
  -4   7  16          8.46          7.25         5.69 o                         
  -3   7  16         40.30         35.15         7.31 o                         
  -2   7  16         23.58         27.21         6.53 o                         
  -1   7  16          0.15         10.65         6.67 o                         
   0   7  16         40.76         32.84         9.67 o                         
   1   7  16         15.81         18.66         6.30 o                         
   2   7  16         23.57         23.25         7.83 o                         
   3   7  16          3.10         -1.27         7.67 o                         
  -8   8  16         15.15         27.33        10.36 o                         
  -7   8  16          3.01          5.74         4.37 o                         
  -6   8  16          8.84          1.45         5.02 o                         
  -5   8  16        113.08        117.93         9.48 o                         
  -4   8  16          4.25          4.24         9.17 o                         
  -3   8  16         37.62         40.92         7.34 o                         
  -2   8  16          6.73         15.11         6.81 o                         
  -1   8  16          3.59         11.27         6.99 o                         
   0   8  16          2.23          7.70         9.28 o                         
   1   8  16        127.00        144.74        12.49 o                         
   2   8  16         21.96         34.16        10.25 o                         
  -5   9  16          0.48         -0.32         6.26 o                         
  -4   9  16          2.30          1.36        13.61 o                         
  -3   9  16          8.27          6.30         6.80 o                         
  -2   9  16         28.38         30.49         6.75 o                         
  -1   9  16         11.60          6.82         6.16 o                         
 -12   1  17          1.21          1.02         6.77 o                         
 -11   1  17         55.67         63.82        10.39 o                         
 -10   1  17         87.83         87.75        10.33 o                         
  -9   1  17          1.25          4.19         6.91 o                         
  -8   1  17         56.67         50.89         9.46 o                         
  -7   1  17         23.97         32.84         8.01 o                         
  -6   1  17        151.76        172.93         8.90 o                         
  -5   1  17        156.32        144.97         7.87 o                         
  -4   1  17         36.90         43.14         4.05 o                         
  -3   1  17         82.21         94.71         4.97 o                         
  -2   1  17          1.76          1.66         4.63 o                         
   0   1  17          0.91         -5.21         6.58 o                         
   1   1  17        143.25        138.75         7.83 o                         
   2   1  17          0.26         -3.01         5.02 o                         
   3   1  17         16.12         15.72         5.67 o                         
   4   1  17          1.46          3.13         4.97 o                         
   5   1  17         41.01         46.97         7.22 o                         
   6   1  17         34.45         48.10         6.76 o                         
 -12   2  17          0.82          1.66        10.20 o                         
 -11   2  17         39.64         29.94         8.17 o                         
 -10   2  17         21.05         52.67        10.36 o                         
  -9   2  17        102.18         95.21        11.10 o                         
  -8   2  17         55.79         61.23         9.15 o                         
  -7   2  17        209.81        218.48        10.16 o                         
  -6   2  17          5.63          8.16         2.81 o                         
  -5   2  17         12.72         11.13         4.11 o                         
  -4   2  17         74.58         92.20         7.95 o                         
  -3   2  17         56.06         52.65         5.00 o                         
  -2   2  17        351.62        375.09        13.05 o                         
  -1   2  17        183.21        179.73         7.69 o                         
   0   2  17         14.07         25.65         7.06 o                         
   1   2  17          5.26          6.67         3.76 o                         
   2   2  17         18.44         26.78         6.95 o                         
   3   2  17        117.94        107.70        10.24 o                         
   4   2  17          1.07          5.58         5.76 o                         
   5   2  17          4.31          4.53         7.75 o                         
 -12   3  17          0.86          3.85         7.01 o                         
 -10   3  17          4.32          0.31         4.95 o                         
  -9   3  17         51.20         58.91         6.76 o                         
  -8   3  17          1.04         14.55         9.04 o                         
  -7   3  17          1.00          4.55         2.54 o                         
  -6   3  17          6.66          7.13         4.20 o                         
  -5   3  17        104.89         93.28         3.30 o                         
  -4   3  17        113.32        115.71         4.17 o                         
  -3   3  17         31.68         28.76         4.16 o                         
  -2   3  17         21.20         24.15         5.72 o                         
  -1   3  17          4.90          2.44         3.20 o                         
   0   3  17          0.14         -1.98         3.10 o                         
   1   3  17         10.09         10.38        10.28 o                         
   2   3  17         39.26         44.92         5.51 o                         
   3   3  17          2.10          3.47         9.75 o                         
   4   3  17         12.13         11.73         5.59 o                         
   5   3  17          0.88         -1.96         6.04 o                         
 -11   4  17          6.59          5.85         7.78 o                         
  -9   4  17         22.32          2.27         9.52 o                         
  -8   4  17          6.17         -1.61         9.04 o                         
  -7   4  17          0.42          6.81         4.18 o                         
  -6   4  17         39.94         28.15         3.90 o                         
  -5   4  17         49.77         45.61         2.79 o                         
  -4   4  17         31.43         26.76         2.50 o                         
  -3   4  17        142.24        136.47         4.55 o                         
  -2   4  17        355.65        341.77        17.59 o                         
  -1   4  17        227.99        218.26         7.24 o                         
   0   4  17         42.33         45.45         5.31 o                         
   1   4  17          1.93          4.65         3.74 o                         
   2   4  17         20.41         17.89         4.46 o                         
   3   4  17          7.15         14.52        14.60 o                         
   4   4  17         20.39         10.57         5.52 o                         
   5   4  17          0.83          0.92         4.80 o                         
  -9   5  17         26.83         29.94         7.12 o                         
  -8   5  17          0.08         -1.95         4.51 o                         
  -7   5  17         14.91         12.76         4.64 o                         
  -6   5  17         46.42         48.33         5.06 o                         
  -5   5  17         18.67         15.44         4.95 o                         
  -4   5  17         41.49         37.14         3.20 o                         
  -3   5  17         12.67         16.18         3.67 o                         
  -2   5  17         16.68         21.12         7.14 o                         
  -1   5  17          8.02         23.88         8.88 o                         
   0   5  17          5.26          4.19         8.30 o                         
   1   5  17          3.51          4.39         6.87 o                         
   2   5  17         78.01         76.12         6.81 o                         
   3   5  17         17.88          7.54         8.12 o                         
   4   5  17         16.21         22.62         7.25 o                         
 -10   6  17          2.17         10.54        11.28 o                         
  -9   6  17         15.68          9.91        10.33 o                         
  -8   6  17          1.12         -1.61         9.46 o                         
  -7   6  17          7.44          1.41         4.36 o                         
  -6   6  17          2.64         -3.90         4.84 o                         
  -5   6  17          0.05          3.94         5.98 o                         
  -4   6  17         45.12         50.37         9.12 o                         
  -3   6  17         11.51         -5.54         8.25 o                         
  -2   6  17         86.42         98.08        10.94 o                         
  -1   6  17          3.06         -8.86         8.86 o                         
   0   6  17         16.45         21.72         9.07 o                         
   1   6  17         10.33          6.67         8.46 o                         
   2   6  17         44.50         41.33         9.59 o                         
   3   6  17          0.00          0.74         6.64 o                         
  -9   7  17         12.34         14.92         9.91 o                         
  -8   7  17          9.22         -0.32        10.07 o                         
  -7   7  17         20.34         24.45        16.74 o                         
  -6   7  17         10.99          3.55         7.84 o                         
  -5   7  17         41.34         43.49         6.26 o                         
  -4   7  17        131.57        136.68         8.97 o                         
  -3   7  17          0.45         -6.26         6.26 o                         
  -2   7  17         12.10          4.80         8.67 o                         
  -1   7  17         16.25         30.66         9.17 o                         
   0   7  17          0.56         18.24         9.83 o                         
   2   7  17          7.55         27.33         9.52 o                         
  -7   8  17          0.00         19.64        10.36 o                         
  -6   8  17         16.14         12.07         8.22 o                         
  -5   8  17          0.01         11.20         6.34 o                         
  -4   8  17         22.87         31.34         6.93 o                         
  -3   8  17         40.03         52.19         6.75 o                         
  -2   8  17          5.40         -6.98         6.98 o                         
  -1   8  17          6.65         28.12         7.25 o                         
   0   8  17         13.99         13.23        10.39 o                         
 -12   0  18          0.98          1.69         8.91 o                         
 -11   0  18          4.96          3.00         9.01 o                         
  -9   0  18         75.13         80.03        11.04 o                         
  -8   0  18         46.73         61.76         8.41 o                         
  -7   0  18          3.79         11.18         7.72 o                         
  -6   0  18          2.52          0.79         7.28 o                         
  -5   0  18        298.06        330.65        17.71 o                         
  -4   0  18        145.66        135.14        10.57 o                         
  -3   0  18          4.78         10.65         4.88 o                         
  -2   0  18         53.71         46.71         8.22 o                         
  -1   0  18        532.51        516.64        24.36 o                         
   0   0  18       1377.68       1396.82        57.04 o                         
   1   0  18         97.31        102.30        10.17 o                         
   2   0  18         78.37         82.66        10.04 o                         
   3   0  18         14.23          3.48         7.75 o                         
   4   0  18          2.21          6.41         8.80 o                         
   5   0  18          7.92          9.73         9.12 o                         
 -12   1  18          0.15          7.43        10.81 o                         
 -11   1  18          0.34         -1.29         5.86 o                         
 -10   1  18         30.66         36.55         7.05 o                         
  -9   1  18        122.85        117.17         8.06 o                         
  -8   1  18          0.10          0.82         5.67 o                         
  -7   1  18         10.97         14.40         5.51 o                         
  -6   1  18          2.10         -0.66         1.95 o                         
  -5   1  18        222.87        199.09         8.58 o                         
  -4   1  18          5.41         -0.87         4.71 o                         
  -3   1  18         16.19         16.67         4.98 o                         
  -2   1  18        107.05        124.19         7.14 o                         
  -1   1  18         43.93         36.27         6.88 o                         
   0   1  18        183.70        196.56         9.49 o                         
   1   1  18         24.49         29.81         5.73 o                         
   2   1  18          0.02          0.47         5.72 o                         
   3   1  18          0.21          3.02         6.80 o                         
   4   1  18          1.59          3.02         4.36 o                         
   5   1  18          1.80         -2.54         7.34 o                         
 -12   2  18         26.16         27.67         6.24 o                         
 -11   2  18          1.18          4.24         6.50 o                         
 -10   2  18          0.69         -0.12         9.52 o                         
  -9   2  18          4.36         12.18         6.49 o                         
  -8   2  18         52.87         54.56         9.36 o                         
  -7   2  18         21.07         30.42         6.01 o                         
  -6   2  18          9.68         12.55         5.02 o                         
  -5   2  18          0.08         -1.95         2.48 o                         
  -4   2  18          1.19          0.20         4.55 o                         
  -3   2  18        262.44        241.43         8.01 o                         
  -2   2  18         44.25         54.88         6.18 o                         
  -1   2  18        309.82        291.16        16.08 o                         
   0   2  18         77.92         61.70         5.44 o                         
   1   2  18          0.07          1.54         3.97 o                         
   2   2  18         18.03         28.30         5.70 o                         
   3   2  18          1.39         -1.91         4.69 o                         
   4   2  18          1.53         -1.74         5.02 o                         
   5   2  18          0.04         -4.87        11.91 o                         
 -11   3  18          0.13          1.14        11.93 o                         
 -10   3  18         15.91         20.51         9.57 o                         
  -9   3  18         24.60         17.69         5.43 o                         
  -8   3  18         42.28         52.24         9.95 o                         
  -7   3  18         13.05         30.93         6.01 o                         
  -6   3  18          0.04         -1.63         3.22 o                         
  -5   3  18        685.78        649.25        21.87 o                         
  -4   3  18          2.87          1.00         2.37 o                         
  -3   3  18         26.69         26.36         4.19 o                         
  -2   3  18          4.02          0.68         3.03 o                         
  -1   3  18         16.17          8.25         5.40 o                         
   0   3  18          7.94          6.81         6.29 o                         
   1   3  18          0.12          5.42         4.83 o                         
   2   3  18          0.67          0.68         7.21 o                         
   3   3  18          6.03         -2.64         7.17 o                         
   4   3  18          0.48         -1.77         8.91 o                         
   5   3  18          4.31         -2.15         5.43 o                         
 -11   4  18          9.27        -11.23        11.23 o                         
 -10   4  18         19.78         40.51        11.15 o                         
  -9   4  18          9.17         -0.48         2.43 o                         
  -8   4  18         20.60          4.96         8.96 o                         
  -7   4  18          3.11         11.71         3.03 o                         
  -6   4  18         23.33         27.06         4.89 o                         
  -5   4  18          1.22          6.81         2.93 o                         
  -4   4  18         27.20         21.69         2.61 o                         
  -3   4  18         41.73         41.62         3.44 o                         
  -2   4  18          0.34          1.53         2.85 o                         
  -1   4  18          1.90          4.77         3.92 o                         
   0   4  18          7.38          1.27         3.97 o                         
   1   4  18         16.26         16.87         5.88 o                         
   2   4  18          6.05          4.37         4.85 o                         
   3   4  18          7.84          5.97         6.68 o                         
   4   4  18          4.07          4.62         5.76 o                         
  -9   5  18          1.23         -0.50         9.73 o                         
  -8   5  18          0.27         -4.90         4.90 o                         
  -7   5  18          6.16          4.37         4.32 o                         
  -6   5  18          6.45          7.88         3.38 o                         
  -5   5  18         46.84         54.31         4.22 o                         
  -4   5  18          3.46          7.18         3.38 o                         
  -3   5  18         34.38         35.64         4.40 o                         
  -2   5  18         14.31         14.92         4.40 o                         
  -1   5  18         28.96         36.09         9.19 o                         
   0   5  18          1.05          4.69         6.27 o                         
   1   5  18         42.31         42.22         9.46 o                         
   2   5  18          4.83          3.92         4.03 o                         
   3   5  18          7.93          2.37         9.12 o                         
  -9   6  18          7.00          3.93         7.59 o                         
  -8   6  18          1.97          3.48         7.09 o                         
  -7   6  18          9.19         -4.80         8.54 o                         
  -6   6  18         45.57         46.36         5.63 o                         
  -5   6  18          7.59         21.06         5.47 o                         
  -4   6  18          4.12          3.52         5.45 o                         
  -3   6  18          0.27         -6.33         8.25 o                         
  -2   6  18          2.33         -3.37         8.41 o                         
  -1   6  18         26.65         19.08         7.38 o                         
   0   6  18          2.24         -0.18         8.86 o                         
   1   6  18          2.39          9.91         8.38 o                         
   2   6  18          2.45          2.48         9.09 o                         
  -8   7  18          5.97         12.76        10.44 o                         
  -7   7  18          5.24          5.77         9.04 o                         
  -6   7  18          3.17          4.61        12.42 o                         
  -5   7  18          7.73          4.47         6.00 o                         
  -4   7  18          0.90         -5.48         5.48 o                         
  -3   7  18          6.05          7.71         5.73 o                         
  -2   7  18         56.84         67.48        10.94 o                         
  -1   7  18          1.24          5.25         9.67 o                         
   0   7  18          0.00          3.61         6.72 o                         
  -6   8  18          8.91         33.79         8.67 o                         
  -5   8  18         20.11         41.43         8.62 o                         
  -4   8  18          1.43          5.06         5.75 o                         
  -3   8  18         19.34         28.21         7.49 o                         
  -2   8  18          0.17         -6.52         6.52 o                         
  -1   8  18         52.59         64.84        11.49 o                         
 -10   1  19         53.91         45.09        22.15 o                         
  -9   1  19          2.56          5.13        11.32 o                         
  -8   1  19          0.85         -3.14         5.74 o                         
  -7   1  19          1.01         -2.13         4.69 o                         
  -6   1  19        123.25        133.69         8.22 o                         
  -5   1  19         34.96         50.33         6.00 o                         
  -4   1  19        396.74        413.86        14.71 o                         
  -3   1  19          0.75          7.24         5.17 o                         
  -2   1  19         55.14         62.01        12.31 o                         
  -1   1  19         53.35         37.27         6.93 o                         
   0   1  19        661.99        741.00        23.43 o                         
   1   1  19         38.45         34.08         5.41 o                         
   2   1  19          7.30         10.58         7.41 o                         
   3   1  19         10.61         16.68         9.03 o                         
   4   1  19          0.09          5.19         9.79 o                         
 -10   2  19          0.20          1.26         6.72 o                         
  -9   2  19         74.08         45.84        10.54 o                         
  -8   2  19          4.72          2.65         6.01 o                         
  -7   2  19          0.21          4.96         4.93 o                         
  -6   2  19          8.51          9.25         7.38 o                         
  -5   2  19         48.48         41.36         5.41 o                         
  -4   2  19          2.84         -1.07         3.85 o                         
  -3   2  19        177.63        170.51         8.74 o                         
  -2   2  19         69.35         75.51         6.57 o                         
  -1   2  19         57.28         57.99         8.17 o                         
   0   2  19          0.15          0.40         5.02 o                         
   1   2  19         37.25         27.84         6.51 o                         
   2   2  19          3.72          8.31         5.62 o                         
   3   2  19         40.71         45.63         7.67 o                         
   4   2  19         46.85         59.01         7.40 o                         
 -11   3  19         37.23         48.29        11.04 o                         
 -10   3  19          5.91         -1.65         5.50 o                         
  -9   3  19         27.07         26.14         5.78 o                         
  -8   3  19         31.74         42.83         8.66 o                         
  -7   3  19         34.59         33.56         5.22 o                         
  -6   3  19          1.28          1.21         3.03 o                         
  -4   3  19          2.14          2.59         2.56 o                         
  -3   3  19          6.55         10.83         4.14 o                         
  -2   3  19          3.40          3.97         3.81 o                         
  -1   3  19          0.32         -1.24         7.43 o                         
   0   3  19          0.25         -3.42        12.42 o                         
   1   3  19          2.15         15.17         5.24 o                         
   2   3  19          0.95          0.61         7.91 o                         
   3   3  19         22.89         24.09         5.29 o                         
   4   3  19          8.71          6.09         6.30 o                         
 -10   4  19          1.82         -1.74         7.64 o                         
  -9   4  19          0.18         -0.20         4.77 o                         
  -8   4  19         71.03         60.19         7.20 o                         
  -7   4  19        139.13        126.21         7.47 o                         
  -6   4  19        100.59         89.09         4.82 o                         
  -5   4  19          1.69         -1.34         4.32 o                         
  -4   4  19         20.73         13.69         7.84 o                         
  -3   4  19          8.51          9.11         5.10 o                         
  -2   4  19          0.88          0.79         4.69 o                         
  -1   4  19          3.55          0.18         6.04 o                         
   0   4  19         27.62         35.32         9.46 o                         
   1   4  19         61.07         68.22         6.36 o                         
   2   4  19          3.41          2.00        14.91 o                         
   3   4  19         12.69         10.74         5.52 o                         
 -10   5  19          0.56         14.68        10.44 o                         
  -9   5  19          4.14         10.23         7.28 o                         
  -8   5  19         16.86         15.05         8.30 o                         
  -7   5  19         10.27         20.96         8.46 o                         
  -6   5  19         24.18         14.85         3.48 o                         
  -5   5  19          0.84          1.37         3.22 o                         
  -4   5  19          0.04          2.82         3.97 o                         
  -3   5  19         70.47         71.69         5.40 o                         
  -2   5  19          0.15         -0.48         4.03 o                         
  -1   5  19          5.17          6.53         3.80 o                         
   1   5  19         11.18          4.06         9.01 o                         
   2   5  19         27.43         45.18        10.25 o                         
   3   5  19          4.86         -2.69         6.88 o                         
  -9   6  19          2.64         33.21        11.41 o                         
  -7   6  19          5.59         29.42         9.86 o                         
  -6   6  19          2.87          8.16         5.28 o                         
  -5   6  19         78.10         76.08        16.50 o                         
  -4   6  19        195.36        206.33         9.72 o                         
  -3   6  19          4.67         11.41         8.43 o                         
  -2   6  19         17.05         19.80         9.54 o                         
  -1   6  19          0.01         -8.25         8.25 o                         
   0   6  19          3.20         -3.19         8.59 o                         
   1   6  19         50.15         49.42        10.04 o                         
   2   6  19        104.12        133.61        13.13 o                         
  -7   7  19         54.03         73.20        12.23 o                         
  -6   7  19         19.07          6.36         5.94 o                         
  -5   7  19          2.07         -4.50         5.87 o                         
  -4   7  19          3.31         -0.66         5.25 o                         
  -3   7  19          8.81          2.76        13.10 o                         
  -2   7  19          6.01          5.61         9.15 o                         
  -1   7  19          8.96         11.52         9.70 o                         
   0   7  19         17.52         19.35         9.99 o                         
  -4   8  19          6.05          8.67         6.51 o                         
  -3   8  19          1.32          2.60         6.61 o                         
 -11   0  20          0.00         11.73        10.57 o                         
 -10   0  20          1.61         -9.62         9.62 o                         
  -9   0  20          7.74         -0.29         8.78 o                         
  -8   0  20          1.32          5.46         8.36 o                         
  -7   0  20        100.39        109.65        10.54 o                         
  -6   0  20         18.63         18.79         8.30 o                         
  -5   0  20          9.81          7.70         6.41 o                         
  -4   0  20         55.96         74.04         8.94 o                         
  -3   0  20         48.32         40.51         7.64 o                         
  -2   0  20       1059.16       1206.01        50.74 o                         
   1   0  20         41.08         44.73         9.12 o                         
   2   0  20         28.78         42.81         9.57 o                         
   3   0  20         33.58         25.99         8.43 o                         
   4   0  20         56.58         74.04        11.47 o                         
 -11   1  20         38.69         28.36         8.30 o                         
 -10   1  20          7.12          3.39         6.47 o                         
  -9   1  20          0.32         -1.81         6.67 o                         
  -8   1  20          0.69         -1.07         6.13 o                         
  -7   1  20          1.96         -0.17         5.76 o                         
  -6   1  20         27.27         26.75         5.67 o                         
  -5   1  20          7.40          6.41         6.59 o                         
  -4   1  20         33.86         38.95         5.26 o                         
  -3   1  20          0.83          2.00         7.47 o                         
  -2   1  20        245.02        273.76        11.77 o                         
  -1   1  20         48.68         45.63         8.33 o                         
   0   1  20          8.61         20.03         4.69 o                         
   1   1  20          1.16          7.21         5.48 o                         
   2   1  20         18.81         33.03         8.41 o                         
   3   1  20          7.86          6.67         9.38 o                         
   4   1  20          0.25          9.23         9.57 o                         
 -11   2  20         20.59         28.34         7.76 o                         
 -10   2  20        144.89        143.94         9.35 o                         
  -9   2  20          0.10          2.40         4.98 o                         
  -8   2  20         62.68         75.26         7.24 o                         
  -7   2  20          0.15         -7.12         7.12 o                         
  -6   2  20         29.83         31.15         5.16 o                         
  -5   2  20         45.24         38.34         5.60 o                         
  -4   2  20         20.54         19.09         5.27 o                         
  -3   2  20         72.11         69.90         6.19 o                         
  -2   2  20        430.73        445.96        17.16 o                         
  -1   2  20         14.87          1.74         6.95 o                         
   0   2  20         13.77          8.43         5.37 o                         
   1   2  20          0.10          4.71         7.68 o                         
   2   2  20          5.15          3.61         8.46 o                         
   3   2  20         11.76         11.93         5.88 o                         
 -11   3  20         14.16         21.11         8.80 o                         
 -10   3  20          6.29         14.78        10.85 o                         
  -9   3  20         20.19         10.91         6.31 o                         
  -8   3  20          0.02          1.02         4.54 o                         
  -7   3  20          8.60          9.75         5.52 o                         
  -6   3  20          3.49          3.54         3.36 o                         
  -5   3  20         39.60         37.32         5.47 o                         
  -4   3  20          2.91          2.71         4.02 o                         
  -3   3  20         49.64         49.61         5.25 o                         
  -2   3  20         28.96         33.59         5.42 o                         
  -1   3  20         14.14          8.88         4.85 o                         
   0   3  20          2.08          5.09         4.39 o                         
   1   3  20         26.72         29.41         5.17 o                         
   2   3  20         53.57         73.41         6.65 o                         
   3   3  20          7.40         -2.56         6.11 o                         
 -10   4  20          2.89         19.20         5.90 o                         
  -9   4  20          7.77          4.38         5.91 o                         
  -8   4  20          0.09          4.55         5.21 o                         
  -7   4  20         18.98         20.36         9.34 o                         
  -6   4  20         10.94          8.37         3.57 o                         
  -5   4  20         27.48         35.76         4.11 o                         
  -4   4  20         22.30         27.14         6.81 o                         
  -3   4  20         14.93         16.58         6.47 o                         
  -2   4  20          0.91         -4.36         4.36 o                         
  -1   4  20          1.00         -2.12         4.62 o                         
   0   4  20         11.97         14.81         7.99 o                         
   1   4  20          5.15          7.41         4.99 o                         
   2   4  20          1.51          8.37         4.50 o                         
  -9   5  20          0.00         13.71        10.81 o                         
  -8   5  20         10.12         32.66        10.39 o                         
  -7   5  20          3.13          0.08         8.86 o                         
  -6   5  20         62.90         65.90        10.28 o                         
  -5   5  20         41.17         34.98         5.16 o                         
  -4   5  20          0.06          3.66         6.04 o                         
  -3   5  20          0.66         -4.06         8.30 o                         
  -2   5  20         42.06         39.27         9.78 o                         
  -1   5  20        136.63        156.68        14.23 o                         
   0   5  20         14.80          9.23         6.91 o                         
   1   5  20          0.49         -7.17         8.09 o                         
   2   5  20          9.14          6.25         9.17 o                         
  -8   6  20         43.03         58.23         9.41 o                         
  -7   6  20         33.23         45.39        10.07 o                         
  -6   6  20          5.25         26.15         9.62 o                         
  -5   6  20          4.81         10.52         5.84 o                         
  -4   6  20         11.49          6.60        10.65 o                         
  -3   6  20         86.66         97.11        11.52 o                         
  -2   6  20          7.96         11.84         9.62 o                         
  -1   6  20          6.90         33.21        10.49 o                         
   0   6  20          4.70         13.94        10.78 o                         
  -6   7  20          2.34         -0.58         8.94 o                         
  -5   7  20          0.64          0.23         8.99 o                         
  -4   7  20         31.26         33.32         7.09 o                         
  -3   7  20          9.31          9.21        12.93 o                         
  -2   7  20          2.86          7.28         8.83 o                         
  -1   7  20          7.95         35.69        11.26 o                         
 -11   1  21          0.02         20.82        10.68 o                         
  -9   1  21          1.62          5.24         5.29 o                         
  -8   1  21          0.20         -5.11         5.11 o                         
  -7   1  21         64.92         78.72         8.04 o                         
  -6   1  21        137.32        154.77        13.07 o                         
  -5   1  21         92.61        115.29         9.25 o                         
  -4   1  21         75.90         72.12         6.21 o                         
  -3   1  21         16.80         23.47         5.02 o                         
  -2   1  21         66.82         84.00         6.90 o                         
  -1   1  21          0.74         -6.24         6.24 o                         
   0   1  21          0.09         -5.74         5.74 o                         
   1   1  21          5.05         12.84         5.87 o                         
   2   1  21          0.56          2.31         6.10 o                         
   3   1  21         13.60         16.67         6.69 o                         
 -10   2  21          1.96         17.82        10.15 o                         
  -9   2  21          8.93          1.57         6.88 o                         
  -8   2  21          1.53         -2.52         4.77 o                         
  -7   2  21          1.19         -3.37         7.38 o                         
  -6   2  21          2.58         -4.25         4.27 o                         
  -5   2  21          2.18          2.79         6.77 o                         
  -4   2  21         15.01         17.76         4.81 o                         
  -3   2  21          2.31         -0.02         2.32 o                         
  -1   2  21          1.46         -5.48         5.48 o                         
   0   2  21          1.24          1.91         4.59 o                         
   1   2  21         16.12         17.27         6.48 o                         
   3   2  21         31.51         42.26         7.68 o                         
 -10   3  21          0.96         11.32         6.80 o                         
  -9   3  21          0.20          1.76         5.30 o                         
  -8   3  21         27.76         26.49         5.54 o                         
  -7   3  21          6.73         13.34         7.25 o                         
  -6   3  21          0.11          0.51         5.88 o                         
  -5   3  21          6.78          5.32         4.34 o                         
  -4   3  21         26.02         26.06         6.47 o                         
  -3   3  21         14.97         18.32         5.13 o                         
  -2   3  21          0.10          6.69         5.02 o                         
  -1   3  21         30.68         36.11         8.55 o                         
   0   3  21         41.28         60.47        10.36 o                         
   1   3  21          3.95         -5.72         5.72 o                         
   2   3  21          7.53         20.67         7.96 o                         
  -9   4  21          2.02         -6.03         6.03 o                         
  -8   4  21         28.24         34.71         5.68 o                         
  -7   4  21         65.64         44.10         7.99 o                         
  -6   4  21         20.79         12.24         5.01 o                         
  -5   4  21          4.86          0.88         6.88 o                         
  -4   4  21          0.30          1.68         4.55 o                         
  -3   4  21         89.30         92.53         6.86 o                         
  -2   4  21         69.15         73.58         6.01 o                         
  -1   4  21          4.44          2.28         4.65 o                         
   0   4  21          4.81          1.19         6.19 o                         
   1   4  21          0.11         -3.86         7.83 o                         
   2   4  21         25.49         39.27        10.39 o                         
  -9   5  21          1.02          2.79         7.12 o                         
  -8   5  21         10.36          7.17         9.12 o                         
  -7   5  21         69.31         75.44        11.57 o                         
  -6   5  21         22.14         39.06         9.75 o                         
  -5   5  21         79.24         80.18         6.97 o                         
  -4   5  21          0.97         -6.25         6.67 o                         
  -3   5  21          0.17          1.56         9.25 o                         
  -2   5  21          5.52          9.52         7.22 o                         
  -1   5  21          0.08         -3.29         9.28 o                         
   0   5  21         31.56         26.99        10.81 o                         
  -7   6  21         31.05         32.84        10.41 o                         
  -6   6  21          2.33         -0.32         6.91 o                         
  -5   6  21          8.42          7.95         6.00 o                         
  -4   6  21         25.02         11.84         9.94 o                         
  -3   6  21          1.24        -10.36        10.36 o                         
  -2   6  21         31.15         48.29        10.15 o                         
  -1   6  21         29.78         30.10        11.04 o                         
 -10   0  22          6.45         10.54        10.23 o                         
  -9   0  22          5.91         10.54         9.49 o                         
  -8   0  22         84.93         71.01        11.23 o                         
  -7   0  22         44.84         31.55         8.94 o                         
  -6   0  22         35.70         36.67         7.09 o                         
  -5   0  22          3.63          9.41         7.38 o                         
  -4   0  22         13.00         17.00         8.30 o                         
  -3   0  22        504.32        512.95        25.73 o                         
  -2   0  22        121.41        137.01        13.31 o                         
  -1   0  22          2.28         -8.49         8.49 o                         
   0   0  22         28.56         34.93         9.01 o                         
   1   0  22          3.80         -3.19         7.93 o                         
   2   0  22          0.65         -9.33         9.33 o                         
 -10   1  22          6.00          3.00         9.30 o                         
  -9   1  22          2.88         -9.01         9.86 o                         
  -8   1  22         10.19         23.47         6.51 o                         
  -7   1  22         24.57         30.10         9.09 o                         
  -6   1  22          1.27          5.05         6.89 o                         
  -5   1  22          5.20         10.96         5.51 o                         
  -4   1  22          4.54          6.33         5.31 o                         
  -3   1  22         73.63         68.82         6.87 o                         
  -2   1  22        117.46        116.71         7.91 o                         
  -1   1  22         27.82         11.84         9.17 o                         
   0   1  22          8.81          7.26         5.72 o                         
   1   1  22          1.39         -8.55        10.74 o                         
   2   1  22          0.44         -1.11         8.99 o                         
 -10   2  22         29.32         55.93         8.40 o                         
  -9   2  22          6.83          2.82         7.24 o                         
  -8   2  22         32.48         41.18         7.06 o                         
  -7   2  22          3.90         12.42         6.85 o                         
  -6   2  22          9.66         12.86         6.30 o                         
  -5   2  22          2.10          4.39         4.24 o                         
  -4   2  22         34.62         30.94         5.21 o                         
  -3   2  22          0.00         -3.94         5.07 o                         
  -2   2  22         12.63         17.13         7.25 o                         
  -1   2  22         23.49         23.52         5.35 o                         
   0   2  22          1.85         11.35         5.06 o                         
   1   2  22         13.69         17.87         6.18 o                         
   2   2  22          2.42          2.05        10.28 o                         
  -9   3  22         18.57         23.89        14.25 o                         
  -8   3  22          6.87          6.59         9.07 o                         
  -7   3  22         46.28         44.72         7.46 o                         
  -6   3  22          8.89          6.76         5.23 o                         
  -5   3  22         14.29         28.52         6.93 o                         
  -4   3  22         45.04         37.22         5.37 o                         
  -3   3  22          0.03         -5.31         5.31 o                         
  -2   3  22          3.12         -2.10         4.92 o                         
  -1   3  22          0.64         -2.45        12.07 o                         
   0   3  22          0.76         -4.53         6.83 o                         
   1   3  22          7.99         -2.24         5.77 o                         
  -9   4  22         41.23         31.55        10.94 o                         
  -8   4  22          5.71          3.14         9.88 o                         
  -7   4  22          0.03          5.88        10.77 o                         
  -6   4  22         13.02          6.45         4.86 o                         
  -5   4  22          0.53         -4.26         5.06 o                         
  -4   4  22          3.05          5.04         4.90 o                         
  -3   4  22         47.59         53.53         5.79 o                         
  -2   4  22         29.67         33.57         5.35 o                         
  -1   4  22          0.59         -6.48         6.48 o                         
   0   4  22          2.49         -2.00         9.17 o                         
   1   4  22         13.89         19.93         7.54 o                         
  -8   5  22          1.58         14.92        10.28 o                         
  -7   5  22         48.94         37.06         8.12 o                         
  -6   5  22          3.55          2.48         8.91 o                         
  -5   5  22          1.41          6.91         9.04 o                         
  -4   5  22         73.86         71.27         9.33 o                         
  -3   5  22         19.38          3.93         9.33 o                         
  -2   5  22         11.07         12.86         9.44 o                         
  -6   6  22          3.40         -2.00         8.17 o                         
  -5   6  22         33.60         31.00        11.02 o                         
  -4   6  22          4.40         28.02         9.96 o                         
  -3   6  22          1.30         11.41         9.65 o                         
 -10   1  23          0.60         10.02         9.96 o                         
  -9   1  23         26.89         23.85         9.56 o                         
  -8   1  23         42.43         16.21         9.54 o                         
  -7   1  23         53.96         53.41        11.77 o                         
  -6   1  23          0.30         -5.50         5.50 o                         
  -5   1  23          2.07          4.32         8.04 o                         
  -4   1  23         36.61         46.45         6.79 o                         
  -3   1  23         41.07         23.55         6.83 o                         
  -2   1  23        300.92        334.26        14.05 o                         
   0   1  23          0.89         -6.35         6.35 o                         
   1   1  23          5.17          8.45         5.06 o                         
  -9   2  23          1.68          6.95         5.62 o                         
  -8   2  23          1.35         -0.27         5.75 o                         
  -7   2  23          3.38         23.21         7.46 o                         
  -6   2  23          0.24         -0.21         5.59 o                         
  -5   2  23          0.97         -2.85         4.16 o                         
  -4   2  23          4.88          5.26         5.06 o                         
  -3   2  23          0.31         -5.84         5.84 o                         
  -2   2  23          0.07          6.17        16.87 o                         
  -1   2  23         65.67         99.36         8.52 o                         
   1   2  23          0.06          6.45         8.54 o                         
  -9   3  23          0.00         -1.14         7.12 o                         
  -8   3  23          3.42          6.27         5.74 o                         
  -7   3  23          5.31          7.59         6.04 o                         
  -6   3  23         16.63          7.70         8.12 o                         
  -5   3  23          1.68         17.69         6.96 o                         
  -4   3  23          3.50          8.37         5.49 o                         
  -3   3  23          5.59         10.95         7.67 o                         
  -2   3  23         12.15          8.79         5.80 o                         
  -1   3  23          1.23         -6.75         7.17 o                         
   0   3  23         13.39          5.49         6.77 o                         
  -8   4  23         75.17         72.38        11.89 o                         
  -6   4  23          0.70         -6.17         8.22 o                         
  -5   4  23         39.48         42.39         9.30 o                         
  -4   4  23         17.67         14.31         9.94 o                         
  -3   4  23          0.06          9.01         7.22 o                         
  -2   4  23          7.98         19.08        10.62 o                         
  -1   4  23          5.06         38.88        11.55 o                         
  -6   5  23          6.77         -4.80         8.62 o                         
  -5   5  23          5.03         18.08        10.23 o                         
  -4   5  23          0.38         -2.85         7.12 o                         
  -3   5  23          1.85          4.80         9.83 o                         
  -2   5  23         17.59         11.52        10.57 o                         
  -9   0  24         13.36         19.35        10.57 o                         
  -8   0  24          6.02         33.58        10.36 o                         
  -7   0  24          0.71         -5.93         8.78 o                         
  -6   0  24          0.49          1.16         8.57 o                         
  -5   0  24         19.29         41.33         9.38 o                         
  -4   0  24         90.39         94.26        11.04 o                         
  -3   0  24         11.22          5.38         6.33 o                         
  -2   0  24         25.49         46.95        10.46 o                         
  -1   0  24          5.89         -3.80         7.09 o                         
  -9   1  24          0.08         -6.40         6.40 o                         
  -8   1  24          7.22         11.87         5.87 o                         
  -7   1  24         15.46         24.93         9.82 o                         
  -6   1  24         21.22         29.30         6.04 o                         
  -5   1  24        102.59        131.54         9.48 o                         
  -4   1  24         46.68         45.91        10.45 o                         
  -3   1  24         73.60         86.73        12.97 o                         
  -2   1  24         23.70         25.07         6.50 o                         
  -1   1  24          5.47         -4.67         7.43 o                         
   0   1  24          0.95         -3.74         9.09 o                         
  -8   2  24         13.56         19.50         7.41 o                         
  -7   2  24          5.58         23.25         8.94 o                         
  -6   2  24          1.56          6.07         5.60 o                         
  -5   2  24         12.60         22.66         5.09 o                         
  -4   2  24         16.12         13.34         6.00 o                         
  -3   2  24         10.07          8.35        10.79 o                         
  -2   2  24         81.91         84.30        10.08 o                         
  -1   2  24          0.04         15.79        10.00 o                         
  -8   3  24          0.68         -2.67         9.17 o                         
  -7   3  24          2.16          7.69        14.23 o                         
  -6   3  24          5.11          4.68         5.36 o                         
  -5   3  24          6.57          4.38         5.09 o                         
  -4   3  24          7.47         13.13         6.02 o                         
  -3   3  24          2.28         -1.45         4.93 o                         
  -2   3  24          9.25          2.55         5.29 o                         
  -1   3  24          0.45          2.34         5.92 o                         
  -6   4  24          0.16          5.54         9.78 o                         
  -5   4  24          6.67          8.65         8.59 o                         
  -4   4  24          0.03         -3.19         9.57 o                         
  -3   4  24          7.02          8.36        10.33 o                         
  -8   1  25          4.82          3.21         6.82 o                         
  -7   1  25         14.17         19.11         6.71 o                         
  -6   1  25         55.88         56.91         6.78 o                         
  -5   1  25         47.89         43.23         9.83 o                         
  -4   1  25         37.24         32.81         6.99 o                         
  -3   1  25          0.87         -1.32         6.54 o                         
  -2   1  25         16.96         24.12         7.46 o                         
  -7   2  25          2.49         10.64         6.39 o                         
  -6   2  25          5.29         -8.25         9.99 o                         
  -5   2  25         50.37         50.44         6.02 o                         
  -4   2  25         10.73         18.24         6.24 o                         
  -3   2  25         14.00         11.24         7.00 o                         
  -2   2  25         22.23         15.23         6.89 o                         
  -6   3  25          4.00         -0.29         9.61 o                         
  -5   3  25          1.83          3.37        10.78 o                         
  -4   3  25          2.35          1.52        10.10 o                         
  -5   0  26          9.70         19.93         7.38 o                         
                                                                                
